# Supplementary material for: Analysis of common genetic variation across targets of microRNAs dysregulated both in ASD and epilepsy reveals negative correlation
Source: Front Genet. 2023 Mar 9;14:1072563. doi: 10.3389/fgene.2023.1072563 (PMC10034058; doi:10.3389/fgene.2023.1072563)
Supplement: Supplementary file 1 [file Table2.XLSX]

## Sheet: ST2
Supplementary Table 2. Review terms used for Pubmed search.
(((ASD OR autism spectrum disorder OR autis* OR autistic* OR pervasive* OR pervasive* disorder* OR pervasive development* disorder* OR neurodevelopment* disorder* OR Asperger* OR language disabilit* OR language disorder* OR language delay* OR speech delay* OR speech disorder*)) AND ((miR* OR microRNA)) AND ((deregulation OR alteration )))
(((Epileps* OR seizur* OR epilept*)) AND ((miR* OR microRNA)) AND ((deregulation OR alteration )))

## Sheet: ST3
Supplementary table 3. MiRNAs found to be altered in both disorders at least in two different studies.
	ASD			EPI
miRNA	Expression	Source	References	Expression	Source	References
let- 7	Downreg	Saliva	Saliva microRNA Differentiates Children With Autism From Peers With Typical and Atypical Development https://www.ncbi.nlm.nih.gov/pmc/articles/PMC6764899/	Downreg	Brain tissue obtained by surgical resection	Comparative analysis of cytokine/chemokine regulatory networks in patients with hippocampal sclerosis (HS) and focal cortical dysplasia (FCD) https://www.ncbi.nlm.nih.gov/pmc/articles/PMC5698416/
	Downreg	Saliva	Potential Associations Among Alteration of Salivary miRNAs, Saliva Microbiome Structure, and Cognitive Impairments in Autistic Children https://www.ncbi.nlm.nih.gov/pmc/articles/PMC7504581/	Upreg	Serum	Genome-wide circulating microRNA expression profiling indicates biomarkers for epilepsy https://pubmed.ncbi.nlm.nih.gov/25825351/
mIR- 21	Upreg	Postmortem brain	Hypomethylation of miR-142 promoter and upregulation of microRNAs that target the oxytocin receptor gene in the autism prefrontal cortex https://molecularautism.biomedcentral.com/articles/10.1186/s13229-015-0040-1	Downreg	Brain tissue obtained by surgical resection	Comparative analysis of cytokine/chemokine regulatory networks in patients with hippocampal sclerosis (HS) and focal cortical dysplasia (FCD) https://www.ncbi.nlm.nih.gov/pmc/articles/PMC5698416/
	Upreg	Postmortem brain	Genome-wide, integrative analysis implicates microRNA dysregulation in autism spectrum disorder https://www.nature.com/articles/nn.4373	Upreg	Postmortem brain	MicroRNA profiles in hippocampal granule cells and plasma of rats with pilocarpine-induced epilepsy – comparison with human epileptic samples https://www.ncbi.nlm.nih.gov/pmc/articles/PMC4585664/
	Upreg	Postmortem brain	Genome-wide, integrative analysis of circular RNA dysregulation and the corresponding circular RNA-microRNA-mRNA regulatory axes in autism https://www.ncbi.nlm.nih.gov/pmc/articles/PMC7111521/	-		-
mIR- 27	Downreg	Blood	Alterations in the MicroRNA of the Blood of Autism Spectrum Disorder Patients: Effects on Epigenetic Regulation and Potential Biomarkers https://www.ncbi.nlm.nih.gov/pmc/articles/PMC6115946/	-	Plasma	Dual-center, dual-platform microRNA profiling identifies potential plasma biomarkers of adult temporal lobe epilepsy https://www.ncbi.nlm.nih.gov/pmc/articles/PMC6306312/
	Downreg	Saliva	Salivary miRNA profiles identify children with autism spectrum disorder, correlate with adaptive behavior, and implicate ASD candidate genes involved in neurodevelopment https://www.ncbi.nlm.nih.gov/pmc/articles/PMC4841962/	Upreg	Postmortem brain	Differential DNA methylation profiles of coding and non-coding genes define hippocampal sclerosis in human temporal lobe epilepsy https://www.ncbi.nlm.nih.gov/pmc/articles/PMC4408428/
mIR- 34	Upreg	Blood	Alterations in the MicroRNA of the Blood of Autism Spectrum Disorder Patients: Effects on Epigenetic Regulation and Potential Biomarkers https://www.ncbi.nlm.nih.gov/pmc/articles/PMC6115946/	Downreg	Postmortem brain	Differential DNA methylation profiles of coding and non-coding genes define hippocampal sclerosis in human temporal lobe epilepsy https://www.ncbi.nlm.nih.gov/pmc/articles/PMC4408428/
	-	Blood	Insights on the Functional Impact of MicroRNAs Present in Autism-Associated Copy Number Variants https://journals.plos.org/plosone/article?id=10.1371/journal.pone.0056781	Upreg	Brain tissue obtained by surgical resection	SOX11 identified by target gene evaluation of miRNAs differentially expressed in focal and non-focal brain tissue of therapy-resistant epilepsy patients https://www.ncbi.nlm.nih.gov/pmc/articles/PMC4404495/
	-		-	Downreg	Plasma	Downregulation of MicroRNA-34c-5p facilitated neuroinflammation in drug-resistant epilepsy https://pubmed.ncbi.nlm.nih.gov/32950487/
mIR- 92	Upreg	Blood	Alterations in the MicroRNA of the Blood of Autism Spectrum Disorder Patients: Effects on Epigenetic Regulation and Potential Biomarkers https://www.ncbi.nlm.nih.gov/pmc/articles/PMC6115946/	-	Brain tissue obtained by surgical resection	Genome-wide microRNA profiling of human temporal lobe epilepsy identifies modulators of the immune response (https://www.ncbi.nlm.nih.gov/pmc/articles/PMC3428527/)
	Upreg	Saliva	Validation of a Salivary RNA Test for Childhood Autism Spectrum Disorder https://www.frontiersin.org/articles/10.3389/fgene.2018.00534/full	Downreg	Brain tissue obtained by surgical resection	Reduced Mature MicroRNA Levels in Association with Dicer Loss in Human Temporal Lobe Epilepsy with Hippocampal Sclerosis https://www.ncbi.nlm.nih.gov/pmc/articles/PMC3352899/
mIR- 124	Upreg	IPSC-derived neural progenitors and immature neurons	MeCP2-regulated miRNAs control early human neurogenesis through differential effects on ERK and AKT signaling https://www.ncbi.nlm.nih.gov/pmc/articles/PMC5815944/	Downreg	Brain tissue obtained by surgical resection	Genome-wide microRNA profiling of human temporal lobe epilepsy identifies modulators of the immune response (https://www.ncbi.nlm.nih.gov/pmc/articles/PMC3428527/)
	-	Blood	Insights on the Functional Impact of MicroRNAs Present in Autism-Associated Copy Number Variants https://journals.plos.org/plosone/article?id=10.1371/journal.pone.0056781	Upreg	Brain tissue obtained by surgical resection	Expression Patterns of miR-124, miR-134, miR-132, and miR-21 in an Immature Rat Model and Children with Mesial Temporal Lobe Epilepsy https://link.springer.com/article/10.1007/s12031-013-9953-3
mIR- 129	Upreg	Postmortem brain	Genome-wide, integrative analysis of circular RNA dysregulation and the corresponding circular RNA-microRNA-mRNA regulatory axes in autism https://www.ncbi.nlm.nih.gov/pmc/articles/PMC7111521/	Upreg	Postmortem brain	Differential DNA methylation profiles of coding and non-coding genes define hippocampal sclerosis in human temporal lobe epilepsy https://www.ncbi.nlm.nih.gov/pmc/articles/PMC4408428/
	-	Blood	Knowledge-Guided Bioinformatics Model for Identifying Autism Spectrum Disorder Diagnostic MicroRNA Biomarkers https://www.nature.com/articles/srep39663#MOESM1	Upreg	Plasma/Brain tissue obtained by surgical resection	Expression of microRNA-129-2-3p and microRNA-935 in plasma and brain tissue of human refractory epilepsy https://pubmed.ncbi.nlm.nih.gov/27689807/
	-		-	Upreg	Brain tissue obtained by surgical resection	MicroRNA and mesial temporal lobe epilepsy with hippocampal sclerosis: Whole miRNome profiling of human hippocampus https://pubmed.ncbi.nlm.nih.gov/28815576/
mIR- 145	Upreg	Blood	Alterations in the MicroRNA of the Blood of Autism Spectrum Disorder Patients: Effects on Epigenetic Regulation and Potential Biomarkers https://www.ncbi.nlm.nih.gov/pmc/articles/PMC6115946/	Upreg	Serum	Changes in serum miRNAs following generalized convulsive seizures in human mesial temporal lobe epilepsy https://pubmed.ncbi.nlm.nih.gov/27833019/
	Downreg	Serum	Profiling of Circulating Serum MicroRNAs in Children with Autism Spectrum Disorder using Stem-loop qRT-PCR Assay https://pubmed.ncbi.nlm.nih.gov/28384108/	Downreg	Plasma	Expression of plasma microRNA-145-5p and its correlation with clinical features in patients with refractory epilepsy https://pubmed.ncbi.nlm.nih.gov/31022636/
mIR- 146	Upreg	Olfactory mucosal stem cells	Profiling olfactory stem cells from living patients identifies miRNAs relevant for autism pathophysiology https://www.ncbi.nlm.nih.gov/pmc/articles/PMC4705753/	Upreg	Serum	Circulating microRNAs as potential biomarkers for genetic generalized epilepsies: a three microRNA panel https://pubmed.ncbi.nlm.nih.gov/31746515/
	Upreg	Postmortem brain	Role of miR-146a in neural stem cell differentiation and neural lineage determination: relevance for neurodevelopmental disorders https://pubmed.ncbi.nlm.nih.gov/29951184/	Upreg	Serum	Circulating miR-146a and miR-134 in predicting drug-resistant epilepsy in patients with focal impaired awareness seizures https://pubmed.ncbi.nlm.nih.gov/32314378/
	-		-	Upreg	Serum	Elevated serum miR-106b and miR-146a in patients with focal and generalized epilepsy https://pubmed.ncbi.nlm.nih.gov/27694013/
	-		-	Upreg	Blood	Expression of MicroRNA 146a, 155, 181 and 223 in febrile Seizure https://pubmed.ncbi.nlm.nih.gov/34449141/
	-		-	Upreg	Brain tissue obtained by surgical resection	Expression pattern of miR-146a, an inflammation-associated microRNA, in experimental and human temporal lobe epilepsy https://pubmed.ncbi.nlm.nih.gov/20214679/
	-		-	Upreg	Serum	Genome-wide circulating microRNA expression profiling indicates biomarkers for epilepsy https://pubmed.ncbi.nlm.nih.gov/25825351/
	-		-	Upreg	Postmortem brain	MicroRNA profiles in hippocampal granule cells and plasma of rats with pilocarpine-induced epilepsy – comparison with human epileptic samples https://www.ncbi.nlm.nih.gov/pmc/articles/PMC4585664/
mIR- 155	Upreg	Postmortem brain	Genome-wide, integrative analysis of circular RNA dysregulation and the corresponding circular RNA-microRNA-mRNA regulatory axes in autism https://www.ncbi.nlm.nih.gov/pmc/articles/PMC7111521/	Upreg	Brain tissue obtained by surgical resection	Comparative analysis of cytokine/chemokine regulatory networks in patients with hippocampal sclerosis (HS) and focal cortical dysplasia (FCD) https://www.ncbi.nlm.nih.gov/pmc/articles/PMC5698416/
	Upreg	Postmortem brain	Increased Expression of miR-155p5 in Amygdala of Children With Autism Spectrum Disorder https://onlinelibrary.wiley.com/doi/10.1002/aur.2205	Upreg	Serum	Circulating microRNAs as potential biomarkers for genetic generalized epilepsies: a three microRNA panel https://pubmed.ncbi.nlm.nih.gov/31746515/
	-		-	Upreg	Brain tissue obtained by surgical resection	Expressions of tumor necrosis factor alpha and microRNA-155 in immature rat model of status epilepticus and children with mesial temporal lobe epilepsy https://pubmed.ncbi.nlm.nih.gov/23636891/
	-		-	Upreg	Brain tissue obtained by surgical resection	Increased expression of matrix metalloproteinase 3 can be attenuated by inhibition of microRNA-155 in cultured human astrocytes https://pubmed.ncbi.nlm.nih.gov/30031401/
	-		-	Upreg	Blood	MicroRNA‑155 contributes to the occurrence of epilepsy through the PI3K/Akt/mTOR signaling pathway https://www.spandidos-publications.com/ijmm/42/3/1577
mIR- 181	Upreg	Blood	MicroRNA expression changes in association with changes in interleukin-1ß/interleukin10 ratios produced by monocytes in autism spectrum disorders: their association with neuropsychiatric symptoms and comorbid conditions (observational study) https://www.ncbi.nlm.nih.gov/pmc/articles/PMC5702092/	Upreg	Blood/Brain tissue obtained by surgical resection	Expression of MicroRNAs miR-145, miR-181c, miR-199a and miR-1183 in the Blood and Hippocampus of Patients with Mesial Temporal Lobe Epilepsy https://pubmed.ncbi.nlm.nih.gov/31368064/
	Downreg	Serum	Serum microRNA profiles in children with autism https://molecularautism.biomedcentral.com/articles/10.1186/2040-2392-5-40	Upreg	Postmortem brain	MicroRNA profiles in hippocampal granule cells and plasma of rats with pilocarpine-induced epilepsy – comparison with human epileptic samples https://www.ncbi.nlm.nih.gov/pmc/articles/PMC4585664/
mIR- 193	Downreg	Blood	Alterations in the MicroRNA of the Blood of Autism Spectrum Disorder Patients: Effects on Epigenetic Regulation and Potential Biomarkers https://www.ncbi.nlm.nih.gov/pmc/articles/PMC6115946/	Upreg	Brain tissue obtained by surgical resection	Genome-wide microRNA profiling of human temporal lobe epilepsy identifies modulators of the immune response (https://www.ncbi.nlm.nih.gov/pmc/articles/PMC3428527/)
	Downreg	Saliva	Saliva microRNA Differentiates Children With Autism From Peers With Typical and Atypical Development https://www.ncbi.nlm.nih.gov/pmc/articles/PMC6764899/	Upreg	Postmortem brain	Differential DNA methylation profiles of coding and non-coding genes define hippocampal sclerosis in human temporal lobe epilepsy https://www.ncbi.nlm.nih.gov/pmc/articles/PMC4408428/
mIR- 199	Upreg	Blood	Alterations in the MicroRNA of the Blood of Autism Spectrum Disorder Patients: Effects on Epigenetic Regulation and Potential Biomarkers https://www.ncbi.nlm.nih.gov/pmc/articles/PMC6115946/	Upreg	Blood/Brain tissue obtained by surgical resection	Expression of MicroRNAs miR-145, miR-181c, miR-199a and miR-1183 in the Blood and Hippocampus of Patients with Mesial Temporal Lobe Epilepsy https://pubmed.ncbi.nlm.nih.gov/31368064/
	Upreg	IPSC-derived neural progenitors and immature neurons	MeCP2-regulated miRNAs control early human neurogenesis through differential effects on ERK and AKT signaling https://www.ncbi.nlm.nih.gov/pmc/articles/PMC5815944/	-	Plasma	Dual-center, dual-platform microRNA profiling identifies potential plasma biomarkers of adult temporal lobe epilepsy https://www.ncbi.nlm.nih.gov/pmc/articles/PMC6306312/
mIR- 223	Upreg	Postmortem brain	Genome-wide, integrative analysis of circular RNA dysregulation and the corresponding circular RNA-microRNA-mRNA regulatory axes in autism https://www.ncbi.nlm.nih.gov/pmc/articles/PMC7111521/	Downreg	Brain tissue obtained by surgical resection	Comparative analysis of cytokine/chemokine regulatory networks in patients with hippocampal sclerosis (HS) and focal cortical dysplasia (FCD) https://www.ncbi.nlm.nih.gov/pmc/articles/PMC5698416/
	Upreg	Serum	Serum microRNAs in ASD: Association With Monocyte Cytokine Profiles and Mitochondrial Respiration https://www.frontiersin.org/articles/10.3389/fpsyt.2019.00614/full	Upreg	Serum	Circulating microRNAs as Potential Novel Diagnostic Biomarkers to Predict Drug Resistance in Temporal Lobe Epilepsy: A Pilot Study https://doi.org/10.3390/ijms22020702
