# Supplementary material for: Analysis of common genetic variation across targets of microRNAs dysregulated both in ASD and epilepsy reveals negative correlation
Source: Front Genet. 2023 Mar 9;14:1072563. doi: 10.3389/fgene.2023.1072563 (PMC10034058; doi:10.3389/fgene.2023.1072563)
Supplement: Supplementary file 2 [file Table3.XLSX]

## Sheet: let-7
Rankings of predicted let-7 targets for each miRNAtap source. Sources: PicTar; Diana; TargetScan; Miranda; MiRDB. Score thresholds to be considered as "target gene": PicTar prediction score >0; Diana prediction score (miTG) >0 to 1; TargetScan prediction score (cumulative weighted context++ score, CWCS) <0; MiRanda prediction score (complementarity score) >80; MiRDB prediction score (mirTarget sc…
symbol	PîcTar	Diana	TargetScan	Miranda	MiRDB	rank_product	rank_final
LIN28B	7	9	89	NA	4	3.05941	1
LRIG3	250	NA	5	4	24	4.65302	2
NGF	NA	50	1	19.5	237	5.48123	3
RPUSD3	254	NA	6.5	1	182	5.85322	4
PRTG	5	9	NA	93	83	6.06923	5
MAP4K3	21	9	24	NA	90	6.3193	6
RICTOR	134	28.5	234	NA	1	7.68655	7
HIC2	1	82.5	249.5	NA	57	8.22792	8
SLC35D2	338	9	11	37	NA	8.33928	9
HAND1	205	21.5	3	136	88	8.72764	10
IGF2BP1	4	9	113.5	NA	364	8.73052	11
CBX5	2	54	58.5	NA	263	8.97581	12
C8orf58	NA	50	12	94	30	9.01654	13
TTLL4	27	28.5	48	NA	46	9.02593	14
CDC34	234	78	21	2	275	9.2429	15
TSHZ3	34	42.5	NA	141	11	9.67297	16
COIL	236	9	13	137	79	9.91104	17
IGDCC3	43	9	173	NA	43	10.2978	18
C14orf28	40	21.5	31	NA	128	10.745	19
SMIM3	374	35	4	NA	68	10.8597	20
THRSP	NA	157.5	2	105	110	10.9185	21
FOXP2	3	54	205.5	160	92	10.9415	22
ZNF341	NA	35	27	14	297	11.1306	23
CEMIP2	317	NA	72.5	92	2	11.3369	24
FZD3	8	103.5	89	NA	63	11.6046	25
ZFYVE26	103	21.5	38.5	NA	55	11.6336	26
GDF6	73	9	45	NA	171	11.8545	27
ADAMTS8	243	46	18	119	32	11.9646	28
GNPTAB	95	NA	22.5	140	18	12.0439	29
GDAP2	96	54	202.5	11	71	12.1277	30
UHRF2	158	85	54	12	98	12.2238	31
PPP1R15B	22	46	149	NA	42	12.5413	32
YOD1	62	9	55	NA	213	12.6411	33
GNG5	332	294	9	16.5	89	13.2785	34
DDX19B	281	NA	14	8	264	13.4221	35
NAP1L1	20	64.5	71	NA	93	13.5059	36
HIP1	19	21.5	286	NA	74	13.5562	37
CCL7	NA	175.5	6.5	33	232	13.5906	38
TGFBR1	47	28.5	58.5	NA	120	13.8439	39
RAB10	173	67.5	275	NA	3	13.9281	40
SMARCA5	49	139.5	214	NA	7	14.142	41
CCNJ	116	40	26	NA	85	14.1471	42
HAT1	382	180	19	28	56	14.5652	43
ARHGEF38	67	9	68.5	NA	286	14.6566	44
COL1A2	362	9	41	NA	91	14.7616	45
PLEKHG6	206	9	NA	40	174	14.9837	46
ACVR1C	77	35	70	NA	76	15.3836	47
MYCBP2	99	89.5	NA	98	17	15.4961	48
BACH1	181	9	82	NA	111	15.5133	49
PCGF3	72	87.5	42	NA	60	15.7807	50
APBB3	252	NA	16	18	222	15.839	51
CCNA2	387	299	NA	24	6	15.9726	52
ARHGAP28	304	9	49	NA	137	16.3662	53
PARD6B	15	121	105.5	NA	96	16.3697	54
SMARCAD1	148	153	95	NA	9	16.5833	55
KLHDC8B	149	74.5	20	73	257	16.7863	56
DCAF6	283	282.5	257.5	3	69	16.8632	57
LIN28A	81	28.5	51	NA	177	16.8911	58
XKR8	182	42.5	29	74	266	16.9834	59
POLR2K	NA	137.5	57	171	16	17.0123	60
SKIL	86	9	194.5	127	256	17.3369	61
CPA4	65	67.5	33	NA	160	17.3441	62
CPEB1	375	9	53	NA	131	17.3938	63
FRAS1	87	21.5	NA	146	94	17.7951	64
PAPPA	25	40	227.5	NA	113	17.8014	65
EMP2	310	101	NA	165	5	17.8227	66
SYNCRIP	135	9	180.5	72	383	18.0862	67
BZW1	156	113	138.5	69	39	18.3884	68
COL3A1	369	21.5	56	NA	66	18.3967	69
TRIM63	139	103.5	305.5	162	10	18.6864	70
NHLRC3	167	125	15	NA	100	18.7012	71
IGF1R	24	54	223.5	NA	112	18.8675	72
SENP5	13	146	286	63.5	NA	19.1557	73
E2F6	52	278	17	NA	143	19.2486	74
AHDC1	111	153	NA	15	142	19.3882	75
RDX	68	99	108	NA	50	19.4122	76
MAST4	152	74.5	NA	63.5	51	19.4548	77
CLDN12	101	57.5	36	NA	178	19.5262	78
OLFML2B	381	291	296.5	10	27	19.5286	79
VLDLR	154	NA	346	50	14	19.5373	80
WWC1	150	54	NA	23	201	19.5565	81
PRPF38B	147	72	35	NA	102	19.6006	82
ARPP19	18	258	47	NA	183	19.8747	83
PBX1	9	164.5	121.5	NA	231	20.0719	84
CCDC126	162	70	171.5	NA	23	20.4452	85
TMPRSS2	92	NA	123	83	48	20.4853	86
KCTD21	88	61.5	62	NA	145	20.8795	87
RBMS1	84	35	110.5	NA	154	21.0256	88
ACTA1	214	252	157.5	6	NA	21.1228	89
FLT3LG	312	237.5	22.5	35	235	21.3038	90
AHCTF1	79	21.5	142	NA	229	21.552	91
GIPC1	128	181.5	92	27	NA	21.7896	92
NOL4L	6	141	193	NA	367	21.9957	93
CAMTA1	91	156	328.5	NA	13	22.0598	94
QARS1	295	315.5	8	82	NA	22.0989	95
CYP4F2	NA	148	25	54	332	22.5618	96
SREK1IP1	10	275.5	185	NA	132	22.6416	97
EDN1	311	50	32	NA	136	22.6749	98
UTRN	224	28.5	127.5	NA	86	22.8673	99
EIF4G3	386	278	NA	5	135	23.0634	100
LORICRIN	NA	111	46	45	316	23.0773	101
CRISPLD1	121	86	336	NA	21	23.142	102
RIMOC1	51	185.5	63.5	NA	126	23.3187	103
CNKSR2	29	243	321.5	NA	34	23.421	104
PHF20L1	93	239.5	NA	13	270	23.5079	105
GATM	271	175.5	67	NA	25	23.6187	106
PLAGL2	11	369	118.5	NA	173	23.8773	107
HVCN1	161	348	34	NA	44	23.9207	108
NEUROG2	327	46	NA	154	37	24.0545	109
RPUSD2	300	NA	164.5	9	196	24.1483	110
EEA1	53	123.5	216.5	NA	62	24.2041	111
TARBP2	NA	191.5	124	19.5	191	24.244	112
KMT2E	133	227.5	249.5	49	73	24.3958	113
MGAT4A	172	78	150.5	46	296	24.4834	114
FGD6	32	91.5	289.5	121	272	24.5553	115
FNIP1	66	35	191	NA	217	24.7296	116
FBXL12	301	126.5	37	133	156	24.7855	117
ZNF583	197	119	72.5	95	185	24.8931	118
MAP3K1	82	21.5	180.5	NA	312	24.9552	119
STK40	39	132	167.5	NA	116	25.0016	120
PBX3	122	40	167.5	NA	123	25.0337	121
PPM1A	12	168	286	NA	176	25.0918	122
MFSD4A	54	74.5	134	NA	189	25.1171	123
E2F5	211	223.5	63.5	112	101	25.5273	124
ZSWIM5	23	132	170	NA	212	25.5689	125
SYNGR3	212	197	NA	68	41	25.9695	126
NME6	290	278	83.5	117	47	25.9844	127
SPOCK3	129	91.5	275	NA	36	25.9927	128
RNF20	146	NA	65.5	101	122	26.0471	129
C15orf39	155	96.5	142	125	144	26.1525	130
MED8	308	162.5	10	NA	248	26.3878	131
NR2F2	246	150	295	NA	12	26.7268	132
SCD	31	121	156	NA	226	26.8093	133
ABCB9	110	NA	93.5	41	314	26.8176	134
MBD2	64	35	160	NA	371	26.8457	135
ARHGAP20	153	155	283	NA	20	26.9091	136
GALNT1	228	28.5	103	NA	203	26.991	137
ZBTB39	14	255.5	337	NA	114	27.0678	138
MXD1	136	57.5	86	NA	208	27.1883	139
PTAFR	46	257	160	75	NA	27.284	140
IRS2	59	61.5	194.5	NA	205	27.4183	141
RSPO2	216	84	74.5	NA	108	27.4801	142
LIMD2	89	271.5	93.5	NA	65	27.5208	143
NRAS	76	109	86	NA	207	27.5497	144
BLTP1	227	208	NA	60	53	27.6738	145
CARMIL1	263	229.5	NA	167	15	27.7221	146
NME4	270	375	81	22	302	28.0732	147
GAS7	74	46	184	NA	254	28.077	148
ADRB3	180	35	98.5	NA	260	28.1759	149
CYB561D1	16	241	118.5	NA	356	28.2336	150
USP38	208	117	50	NA	139	28.5101	151
PLD3	345	NA	222	7	328	28.789	152
TLE1	315	NA	205.5	103	28	29.2226	153
LRRC17	355	162.5	129.5	31	291	29.2921	154
RASGRP1	109	59.5	126	NA	240	29.585	155
MYCN	189	46	230	172	216	29.8687	156
GALE	316	263.5	43	57	NA	29.8808	157
CPNE2	341	227.5	188.5	29	179	29.9978	158
RAB11FIP4	17	353	221	NA	158	30.0786	159
TOB1	151	168	220	NA	38	30.1692	160
CERCAM	331	185.5	177.5	21	343	30.2	161
ABCC5	202	129	331	143	64	30.2334	162
PLXNC1	48	109	279	NA	150	30.411	163
BCAP29	102	132	241	108	239	30.5937	164
PALD1	NA	113	101.5	120	165	30.6897	165
JAG1	188	80.5	NA	145	104	30.7276	166
ADGRL2	120	NA	326.5	99.5	59	30.7875	167
RIPPLY2	325	NA	146	84.5	58	30.8724	168
DOCK1	244	175.5	NA	159	35	31.0615	169
EIF4A2	138	132	357.5	71	197	31.1115	170
ACVR1	385	69	174.5	NA	52	31.1507	171
PTMS	294	99	104	NA	81	31.2835	172
BST1	NA	381	209.5	26	119	31.3399	173
HOXA9	69	94.5	192	NA	198	31.3691	174
CERT1	268	325	362.5	NA	8	31.5169	175
KLHDC2	361	292.5	133	42	167	31.6024	176
SH3GL3	360	346	105.5	113	67	31.6655	177
NDST2	143	128	97	NA	149	31.8835	178
CPM	44	64.5	246	NA	380	31.906	179
ATP2A2	113	212	218.5	52	NA	32.1113	180
ESPL1	NA	367	182	16.5	247	32.1122	181
KCTD17	276	115.5	28	NA	311	32.2695	182
BEGAIN	352	113	65.5	NA	107	32.3036	183
FNDC3A	125	78	208	NA	138	32.3353	184
TMOD2	33	191.5	207	NA	214	32.3375	185
TCF3	233	252	291.5	164	40	32.4407	186
DCAF15	366	139.5	157.5	43	326	32.4664	187
SLC34A2	123	132	NA	166	106	32.5022	188
CASP3	225	103.5	44	NA	281	32.5657	189
CCNY	195	175.5	188.5	NA	45	32.6324	190
DCLK3	166	281	339	NA	19	32.9141	191
IGDCC4	130	64.5	268	NA	134	32.9326	192
SOCS1	293	NA	91	39	318	33.7124	193
DOCK11	384	144	NA	47.5	127	33.7861	194
SLC25A27	286	190	77.5	NA	80	33.8702	195
ZNF248	35	NA	374.5	67	388.5	33.9771	196
SLC52A3	NA	343.5	38.5	86	310	34.2572	197
CLP1	334	340	132	131	77	34.4304	198
NPY	347	300.5	246	77	78	34.5596	199
LCORL	63	115.5	251	NA	200	34.5618	200
LGR4	198	206	218.5	169	105	34.741	201
FBXO34	238	202	268	NA	29	34.758	202
ZNF710	57	109	211.5	NA	289	34.8994	203
TMEM128	320	313	293.5	79	70	34.933	204
SRSF11	344	213.5	365.5	109	61	35.5918	205
CPEB2	61	106	339	NA	192	35.8075	206
ZNF644	114	160.5	307.5	116	283	35.8364	207
DAGLA	60	59.5	333.5	NA	362	36.0212	208
ID1	343	94.5	NA	44	305	36.1044	209
PGRMC1	237	96.5	110.5	NA	180	36.5105	210
FASLG	255	NA	89	61	331	36.5773	211
REEP1	41	360.5	315.5	NA	99	36.6455	212
HECTD2	94	231.5	261	NA	82	36.726	213
RAB14	45	204.5	259	NA	199	36.8939	214
USP12	107	144	197	NA	157	36.9375	215
TBKBP1	108	103.5	120	NA	358	37.0081	216
CDKN1A	NA	271.5	83.5	63.5	342	37.2395	217
BASP1	262	107	234	150	230	37.3228	218
MED6	306	266.5	237	NA	26	37.4305	219
PCDH8	210	168	NA	139	103	37.4788	220
RSRP1	NA	296	197	47.5	184	37.5627	221
EIF4G2	165	297.5	138.5	NA	75	37.5673	222
NEDD4L	36	319	349	NA	129	37.6979	223
SEMA4C	249	144	197	114	300	37.813	224
COL4A1	242	207	345	NA	31	38.0348	225
PDPR	58	216	154.5	NA	277	38.0419	226
MMS22L	NA	135	339	34	352	38.2454	227
RANBP2	157	64.5	246	NA	220	38.2511	228
AP1S1	218	288	142	118	245	38.306	229
BTF3L4	247	282.5	167.5	NA	49	38.6742	230
CLASP2	98	287	177.5	NA	117	38.8654	231
ZC3H3	367	193.5	115	88	388.5	38.9237	232
IGF2BP2	160	150	147.5	NA	166	38.924	233
RBPJ	192	343.5	353	32	385	39.1339	234
FBXO38	285	245.5	190	80	276	39.3151	235
NID2	229	137.5	243	81	NA	39.4455	236
RRM2	144	199	96	NA	227	39.5201	237
SNX16	193	71	167.5	NA	274	39.59	238
OSBPL3	83	370	121.5	NA	169	39.6165	239
LRRC8B	85	157.5	307.5	NA	155	39.7337	240
APP	112	183	NA	142	223	39.903	241
SLC25A18	296	263.5	30	NA	279	39.9613	242
ANKRD49	264	82.5	261	156	365	40.0916	243
RAB33A	319	229.5	331	51	267	40.2464	244
SPINDOC	191	NA	277.5	36	355	40.3317	245
PLEKHO1	291	185.5	202.5	63.5	NA	40.5788	246
SNX30	26	308	253	NA	351	40.8252	247
RGS16	117	219	144.5	NA	195	40.9801	248
ARHGAP12	177	200.5	377.5	NA	54	41.0005	249
GRM3	365	225	NA	58	153	41.0761	250
HMGA1	358	210.5	60	NA	162	41.1283	251
ZNF275	142	273	153	NA	125	41.2528	252
B4GAT1	298	118	61	NA	346	41.2635	253
ERF	354	302.5	318	NA	22	41.3604	254
USP47	326	286	291.5	97	148	41.618	255
FEZF2	207	NA	127.5	157	186	41.6546	256
LTN1	140	203	280.5	NA	97	41.6891	257
KIF22	NA	373	76	129	221	42.1518	258
ATP2B1	164	319	68.5	NA	228	42.2673	259
PRSS22	370	NA	162.5	38	361	42.3669	260
ZNF367	278	377.5	239.5	NA	33	42.4263	261
RMI2	NA	326	77.5	107	313	42.6385	262
CD200R1	272	179	101.5	175	NA	42.8718	263
SLC5A9	240	175.5	179	NA	115	42.8993	264
LIPH	NA	126.5	199.5	89	388.5	42.9678	265
ZNF512B	42	268.5	320	NA	242	42.9764	266
MIB1	28	341	311.5	NA	295	43.0267	267
BZW2	339	NA	107	87	282	43.1795	268
CUL1	279	255.5	79	NA	159	43.2459	269
PRPF8	NA	284.5	162.5	84.5	234	43.4702	270
RNF38	30	360.5	305.5	NA	285	43.7936	271
ANO4	199	87.5	341	NA	164	44.1626	272
PPP1R3F	322	147	NA	173	124	44.6273	273
PLA2G3	NA	275.5	80	138	334	44.6323	274
TMEM121B	37	367	211.5	NA	354	44.6411	275
CCR7	267	262	52	NA	280	44.6615	276
ELF2	342	337	NA	55	161	44.6839	277
RFX3	NA	270	372	30	339	44.6938	278
TCEAL9	371	375	296.5	25	NA	44.8005	279
PPP3CA	127	235	319	NA	109	44.8706	280
VIRMA	292	377.5	234	96	233	45.0048	281
RTN1	379	93	176	NA	170	45.0517	282
SUB1	241	311	40	NA	353	45.0913	283
DLC1	190	166	302.5	111	NA	45.0991	284
FAM104A	266	185.5	100	NA	218	45.2752	285
HOXA1	159	123.5	171.5	NA	320	45.296	286
MLLT10	203	204.5	299.5	NA	87	45.3384	287
SLC5A6	141	292.5	160	NA	168	45.6177	288
PHACTR2	70	250	343.5	NA	187	45.7764	289
PRRX1	171	379	86	NA	204	45.9072	290
ZFYVE21	282	372	333.5	90	209	46.2046	291
RUFY3	220	NA	144.5	106	348	46.263	292
MAP2	314	89.5	NA	147	292	46.5911	293
EEF2K	56	305	183	NA	388.5	46.6684	294
RHOA	253	215	125	NA	181	46.8249	295
ENTREP2	132	74.5	369.5	NA	340	46.8701	296
BTBD3	38	231.5	368	NA	382	46.8815	297
CDIN1	349	242	113.5	NA	130	46.9716	298
CORO1C	323	NA	342	158	72	47.07	299
CHRD	329	NA	223.5	66	262	47.2084	300
RAD21	100	159	277.5	NA	298	47.6057	301
HTR1E	353	349	74.5	144	NA	47.6672	302
ATP6V1H	363	NA	225	78	211	47.8692	303
RAP1B	185	121	239.5	NA	252	47.9298	304
SYT1	168	150	355.5	NA	151	47.9451	305
DLGAP4	106	160.5	244	NA	330	48.0962	306
NEFM	346	226	237	76	NA	48.4314	307
EDEM3	71	210.5	270	NA	350	48.4647	308
MORF4L1	302	245.5	369.5	53	NA	48.8008	309
FZD4	115	189	272.5	NA	246	48.8433	310
ZNF326	NA	302.5	335	152	95	48.8961	311
ITGB3	50	338	271	NA	344	49.8074	312
SMARCC1	78	170.5	324	NA	368	49.8876	313
TNFRSF1B	187	99	265.5	NA	324	49.9415	314
DMXL2	289	136	NA	163	249	49.9627	315
SUSD3	NA	323	116	110	388.5	50.0093	316
CEP192	163	363	NA	129	215	50.3177	317
SOWAHA	299	NA	136.5	124	333	50.6533	318
DEK	248	330.5	NA	70	308	51.2576	319
RTL3	131	323	365.5	115	NA	51.3399	320
COL4A2	377	319	253	59	NA	51.4596	321
INTS6L	335.5	274	112	NA	175	51.5068	322
MDFI	170	NA	216.5	134	370	51.6706	323
CRY1	380	339	NA	56	258	51.9263	324
SLC20A1	307	295	140	NA	147	51.9447	325
JAG2	179	247	359	NA	118	52.0082	326
PLPP6	259	244	117	NA	271	52.8934	327
RIOK3	318	221.5	109	NA	265	53.0956	328
CARMIL3	305	197	NA	91	374	53.163	329
SELENOK	324	265	289.5	NA	84	53.4404	330
TRIM41	321	345	129.5	NA	146	53.4782	331
XPO7	169	266.5	NA	153	309	53.703	332
ARX	313	360.5	328.5	168	225	53.7434	333
MRPL44	NA	235	202.5	148	304	53.7771	334
FBXO45	105	356	214	NA	268	53.7944	335
CRK	217	80.5	343.5	NA	372	54.3402	336
KLHL23	201	333	135	NA	253	54.6655	337
SALL1	176	239.5	263.5	NA	206	54.6772	338
MBNL2	75	371	324	NA	255	54.7419	339
ZNF10	265	235	152	NA	251	55.1947	340
WDR37	119	308	226	NA	288	55.2509	341
GPX7	230	355	242	122	NA	55.3953	342
MYO1F	257	327	98.5	NA	294	55.5272	343
RHOT1	288	193.5	255.5	NA	172	55.6145	344
CALM2	309	164.5	284	170	NA	55.6433	345
SESTD1	194	181.5	229	NA	306	55.7184	346
EGFL6	NA	175.5	349	132	307	55.8012	347
LMX1A	184	330.5	186.5	NA	219	55.8108	348
PSIP1	275	306	349	155	375	55.9086	349
GABRA6	287	237.5	299.5	123	NA	55.9631	350
ADAM15	235	347	309.5	102	NA	56.3125	351
TCERG1L	223	304	315.5	NA	121	56.3872	352
BCL6	251	357.5	150.5	NA	193	56.4873	353
SNAI3	219	NA	265.5	126	357	56.5362	354
DNAJA2	145	289.5	214	NA	299	56.9135	355
PPARGC1A	373	170.5	301	NA	141	56.9829	356
HOXC11	174	357.5	324	135	NA	57.0974	357
HDLBP	90	249	321.5	NA	378	57.1109	358
GREB1	55	380	376	NA	360	57.6566	359
GGA3	80	335.5	353	NA	301	57.7725	360
GATA3	215	360.5	131	NA	287	58.085	361
IVNS1ABP	297	NA	293.5	129	261	58.1887	362
TCF20	348	153	NA	161	349	58.4683	363
MCL1	178	335.5	268	NA	194	59.0136	364
FA2H	330	259	NA	151	241	59.0394	365
MTDH	258	254	147.5	NA	323	59.0952	366
KATNBL1	261	213.5	186.5	NA	303	59.2216	367
PSMA5	350	NA	326.5	149	188	59.4653	368
CRELD2	274	NA	365.5	99.5	325	59.6384	369
BRWD3	97	260	377.5	NA	341	59.6752	370
RNF149	NA	172	315.5	174	347	59.8125	371
DNALI1	284	233	355.5	NA	140	59.8895	372
NLK	104	365	272.5	NA	322	60.0589	373
NOVA1	137	248	257.5	NA	388.5	60.3636	374
CHD4	226	317	255.5	NA	190	60.7111	375
SMO	372	188	209.5	NA	250	61.503	376
COL11A1	280	321	315.5	NA	133	61.9539	377
ADCYAP1	124	217	365.5	NA	384	61.9748	378
EFNB1	239	200.5	248	NA	321	62.1308	379
COL5A2	200	219	302.5	NA	290	62.2428	380
ERCC4	126	313	275	NA	373	63.0491	381
PLXND1	378	142	227.5	NA	335	63.2254	382
PPP1R10	357	280	NA	176	236	63.4604	383
ELOVL2	383	209	263.5	NA	202	63.8718	384
CDC25A	118	332	298	NA	366	63.9174	385
ABCC10	364	NA	311.5	104	363	63.9462	386
HOXD1	213	342	154.5	NA	381	63.9742	387
ZNF516	186	308	232	NA	327	64.1896	388
KDM3A	337	353	136.5	NA	269	64.2706	389
KDM6A	368	367	202.5	NA	163	64.5984	390
VAV3	260	364	231	NA	210	65.0753	391
RFX6	335.5	268.5	174.5	NA	293	65.1276	392
MGA	196	197	374.5	NA	319	65.1525	393
RXRG	351	334	261	NA	152	65.2867	394
COL15A1	277	195	253	NA	345	65.5094	395
HOOK1	231	310	199.5	NA	369	67.3637	396
TSC22D1	204	221.5	309.5	NA	377	67.3661	397
ZNF318	175	350	360.5	NA	243	67.6619	398
USP24	356	223.5	313	NA	224	68.3235	399
NXT2	340	353	164.5	NA	284	68.4108	400
SRSF12	183	252	372	NA	338	68.9871	401
GALNT2	209	315.5	288	NA	315	69.5268	402
PTP4A1	269	289.5	349	NA	244	71.3418	403
DKK3	303	284.5	237	NA	336	71.9603	404
RAB3GAP2	333	219	349	NA	273	72.1787	405
ARHGEF10L	232	328	362.5	NA	259	72.6829	406
DZIP1	221	329	282	NA	376	74.0792	407
LEPROTL1	245	323	280.5	NA	359	74.6946	408
ZFY	222	351	331	NA	317	75.1756	409
ZFAND3	328	313	360.5	NA	238	76.5888	410
ARHGEF15	256	297.5	353	NA	329	76.668	411
MACIR	273	261	357.5	NA	379	78.3645	412
DLX2	376	300.5	372	NA	278	82.1949	413
KLHL13	359	375	304	NA	337	85.6737	414

## Sheet: miR-21
Rankings of predicted miR-21 targets for each miRNAtap source. Sources: PicTar; Diana; TargetScan; Miranda; MiRDB. Score thresholds to be considered as "target gene": PicTar prediction score >0; Diana prediction score (miTG) >0 to 1; TargetScan prediction score (cumulative weighted context++ score, CWCS) <0; MiRanda prediction score (complementarity score) >80; MiRDB prediction score (mirTarget s…
symbol	PîcTar	Diana	TargetScan	Miranda	MiRDB	rank_product	rank_final
ABCA1	420	NA	1191	412	383	132.512	506
ABL2	16	1721	NA	770.5	2466	119.566	409
ABR	1442	953.5	1814	NA	254	223.038	1355
ASIC1	2016	1737.5	1149	NA	2443	442.695	2615
ACLY	NA	613	1068.5	1100	289	168.877	839
ACOX1	1374	563	1654.5	1221	2468	261.984	1719
ACP3	NA	486.5	770	735	1006	181.366	958
ACTN1	1397	209	617.5	450.5	NA	133.462	512
ACVR1B	350	882.5	1249	NA	1174	205.089	1191
ACVR2A	150	872.5	1201	NA	1028	158.503	726
ACVRL1	326	2314	2530.5	NA	470	243.311	1563
ADCY3	1271	439	1356.5	352	1582	168.262	833
ADCY7	1520	1195	1033.5	1556	NA	326.831	2183
ADCYAP1	1759	979.5	157	NA	798	170.405	850
ADORA2A	621	1087.5	1596.5	647	868	180.906	952
ADPRH	1752	2395.5	953.5	NA	2292	435.067	2590
ADRB1	626	2261	953.5	NA	1140	278.429	1846
GRK3	1177	NA	2336	918	2477	395.316	2482
ADSS2	1018	969.5	1416	1599	929	231.459	1431
AP2A1	1582	2148.5	NA	886.5	2419	410.775	2534
AP2A2	1134	134	367.5	1171	177	81.9844	174
AGA	NA	1466	1990	1133	2455	421.946	2557
JAG1	823	409.5	895	1254	266	126.346	462
AHR	NA	1080	2231.5	692	460	233.971	1460
AK2	312	NA	432.5	190	48	46.8246	48
AK4	185	1574	1604	NA	644	185.143	999
ALAS2	NA	1911	23	171.5	2537	92.968	239
ALCAM	1136	531	1529	NA	38	108.17	309
AMD1	355	835.5	571	678	1172	133.913	517
ANXA1	NA	572.5	53	344.5	2099	96.2173	248
ANXA3	NA	835.5	94.5	1612	1959	176.658	906
APAF1	387	1859.5	2231.5	NA	2483	353.273	2346
BIRC2	NA	322.5	364	1156	2537	191.499	1070
BIRC3	2044	1071	1300.5	387	NA	256.131	1666
FASLG	1797	291.5	350.5	904	1741	156.027	709
ARAF	811	2005.5	1300.5	720	NA	277.723	1843
ARCN1	208	1985	778.5	NA	318	141.357	578
TRIM23	484	1956.5	770	923	2415	220.403	1329
ARF3	171	1823.5	1212	NA	2521	246.993	1582
RHOC	1551	2054.5	1221.5	NA	1522	390.029	2465
RND3	1043	1510	731.5	1311	1000	217.193	1298
ARHGAP6	NA	1096	2521.5	698	1491	325.567	2175
ARNT	1418	1976.5	2123	NA	2004	464.564	2652
ARVCF	939	757	2017.5	17	1893	108.11	308
ASCL1	1387	NA	807.5	479	1384	232.067	1438
ASPH	988	505.5	725.5	722	1093	155.699	704
ASTN1	NA	2159.5	1493	818	2493	400.324	2495
ZFHX3	138	397	NA	473.5	914	98.1011	260
ATF1	1925	1729.5	886.5	1355	943	260.811	1710
ATF3	NA	134	26	441	1002	49.5206	55
ATP1B1	1319	101	601.5	53	81	40.5828	28
ATP1B3	962	579.5	594	447	2279	160.932	750
ATP2B1	511	359	1016.5	NA	197	109.449	324
ATP2B4	128	897.5	2324	1241	1027	161.211	753
AUP1	1755	NA	396	23	1756	102.328	286
ADGRB3	1782	124	881	556	111	82.5982	179
BCAT1	NA	1466	1663.5	913	840	292.359	1961
BCL2L2	135	1386	830	NA	1074	159.766	741
BCL6	974	1325.5	1775	NA	1750	353.78	2349
BCL9	1004	359	848	NA	1553	207.51	1219
BNC1	NA	2409	2085.5	1494	1795	478.967	2668
BMI1	919	NA	579.5	1142	2141	267.056	1752
BMP6	2045	1218.5	102.5	746	1206	149.038	643
BMPR1B	1571	730.5	2403.5	951.5	1890	275.507	1824
BMPR2	938	594.5	711	NA	1899	232.877	1445
BNIP2	1487	563	1346.5	NA	691	234.864	1473
DST	1677	439	NA	1021	2537	293.783	1975
ZFP36L1	970	942	550.5	NA	397	167.122	823
ZFP36L2	901	1300.5	1999.5	NA	1040	312.347	2104
KLF9	487	429	1201	NA	78	93.5074	242
KLF5	1281	662.5	685	1386	1032	192.754	1083
C4BPA	NA	1446	118.5	412	1587	144.637	606
C7	NA	1300.5	788.5	163.5	1054	162.091	764
C9	NA	1174.5	737	886.5	970	232.211	1440
MPPED2	445	1639	1425.5	1366	1565	234.641	1471
TMEM258	1080	1186.5	124	1123	2250	166.635	816
FMNL1	NA	911	579.5	206	2178	174.407	882
LDLRAD4	757	238	1448	NA	1744	205.323	1196
CACNA1E	9	2109.5	1033.5	163.5	1256	66.3862	119
CACNB1	1074	1966.5	1550.5	190	2450	217.595	1302
CACNB3	1217	1202.5	536	1606	NA	264.857	1740
CACNB4	340	278	1717	1006	589	125.208	453
CALR	1006	2453	2457	NA	2041	468.895	2658
CAMK2D	515	1487	2304	NA	348	221.302	1339
CAMK2G	665	2291	1538.5	5	NA	82.2562	176
CANX	362	1870	1138.5	NA	666	211.607	1251
CAPN6	1590	1690.5	2231.5	NA	1531	435.197	2591
RUNX2	141	662.5	338	223.5	882	72.4175	139
RUNX1	218	2291	1775	1341	2122	240.658	1523
RUNX1T1	321	979.5	1519.5	NA	75	108.77	318
CBFA2T3	552	2214.5	1310	NA	1338	302.465	2040
CBFB	992	1753.5	2200.5	NA	1990	415.325	2544
KRIT1	1738	384	704.5	1439	50	101.599	281
CCNA2	2007	NA	1292	500.5	986	265.897	1745
CCND2	1470	238	1937	NA	1709	259.347	1692
CCNG1	699	2109.5	1917.5	1464	593	239.347	1513
CCNG2	NA	1519	666.5	1321	575	234.111	1462
CCNT2	381	476.5	524.5	682	514	101.327	279
CD1E	NA	1210	1695	1226	1266	333.933	2229
CD247	634	468	608	NA	1589	182.928	973
CD28	933	460	1024.5	NA	2210	248.214	1590
TNFSF8	1791	1603	782.5	1017	NA	307.361	2067
SIGLEC6	2013	359	693	NA	1532	233.977	1461
CD34	323	NA	2221.5	760	2498	270.087	1783
SCARB1	796	2232	2437	849	NA	346.165	2310
ENTPD3	NA	1487	2231.5	1268	1351	386.021	2452
CD47	213	651.5	1762	NA	1658	199.485	1148
SEPTIN7	1368	409.5	410	NA	654	155.638	702
CDC25A	1851	1395.5	2313.5	NA	1202	409.277	2530
CDC27	1484	1148	563	231	228	110.082	332
CDH1	NA	2065	1212	1411.5	1201	358.799	2363
CDH2	475	1071	2099.5	1425	545	192.66	1082
CDK6	45	252.5	2578.5	NA	1259	109.561	327
CDS1	371	209	2491	1367	1004	153.359	679
CDSN	NA	2314	1425.5	1052.5	946	336.551	2248
CDX1	NA	1831	1231	704	2053	335.867	2243
CFL2	1426	322.5	90	NA	1515	125.103	452
RCC1	2036	702	1094	NA	1269	296.714	1997
CHD1	1711	1542	NA	1174	1215	348.205	2322
CHEK1	NA	2419.5	864	1152	1037	314.273	2114
FOXN3	52	1473.5	2470	1298	657	138.87	554
CHN2	731	336	1631.5	397	560	123.309	434
CHRM3	1804	2431.5	994	223.5	NA	248.39	1594
CISH	1820	1062	794	487	NA	232.448	1443
CLCN2	NA	1943	405	909.5	2204	280.173	1860
CLIC2	2071	2253.5	903	NA	2413	446.438	2625
CLK3	1500	278	1356.5	886.5	2387	207.323	1216
CLTB	1446	800.5	1327.5	NA	1349	299.974	2023
CLTC	1959	1155.5	2353.5	NA	1578	425.693	2564
CNR1	269	2065	1832	NA	464	207.238	1215
CNTFR	1825	1760	1824	148	NA	241.243	1527
CNTN1	1285	1885.5	2578.5	300	NA	292.513	1963
COL1A1	436	552.5	1068.5	1385	1362	173.091	873
COL4A2	NA	1966.5	2231.5	812.5	1544	382.94	2440
COL4A3	2048	651.5	NA	555	2102	279.243	1854
COL4A4	723	1432.5	1738.5	NA	576	252.289	1630
COL5A1	1587	2012.5	1577.5	NA	1734	429.806	2573
COL9A1	NA	1021	536	558	554	160.333	747
COL10A1	1646	835.5	1033.5	NA	1866	319.036	2145
COL11A1	NA	872.5	1448	832	2042	302.6	2041
KLF6	2055	2335.5	598	124	1284	171.004	854
SLC31A1	1292	NA	105.5	1423	242	116.365	384
COX10	NA	1779.5	973	1560	724	295.637	1986
COX11	NA	1737.5	2275	1421	1876	450.426	2632
CPD	80	1772	2567	NA	1774	224.09	1364
CPOX	1730	1455.5	1470	1155	1159	275.447	1823
ATF2	1048	278	1654.5	46.5	949	92.5952	237
CREBL2	160	1033.5	1382.5	NA	1425	188.872	1040
CREM	1942	2435.5	2017.5	250	NA	310.697	2088
CRH	NA	199	77.5	1214	74	48.2327	51
CRHR2	NA	2497	1390	855	2023	391.326	2469
CRIP2	NA	1611.5	2221.5	912	843	322.007	2160
CRK	746	888.5	1749	NA	2346	321.047	2154
CRKL	299	2005.5	1604	648	1056	183.949	986
HAPLN1	628	158.5	1363	521	760	111.444	347
CRY1	2060	1140	1082	1400	920	253.52	1645
CRY2	1686	1424.5	2353.5	NA	580	336.4	2246
CS	NA	2475	2491	1402	1105	439.496	2604
MAPK14	360	NA	994	1266	108	117.578	395
CSF1	200	291.5	1949	520	1198	117.766	397
CSF2RB	NA	1333.5	1221.5	21	2128	129.855	489
CSNK1D	1111	2511.5	2530.5	294.5	NA	300.21	2024
CSNK1G3	1667	209	1159.5	NA	209	134.761	525
CSNK2A2	1654	662.5	2164	762	NA	289.85	1938
VCAN	884	882.5	NA	827	1285	238.552	1503
CTBP1	NA	2274	1249	868.5	1728	359.217	2366
CCN2	963	1563.5	676	1247	2289	247.552	1588
CTH	1095	1892.5	1893	1059	NA	356.914	2357
CTNNB1	1781	291.5	2164	NA	1331	276.455	1833
CTNND2	1097	1966.5	1261.5	1074	184	176.666	907
CXADR	403	1487	174	1345	302	106.27	305
CYLD	995	336	680	NA	454	141.701	581
CYP3A5	NA	2365	2073.5	344.5	1213	299.114	2017
CYP27A1	NA	619.5	524.5	412	2494	190.036	1054
CD55	NA	2282.5	2313.5	1522.5	1964	498.35	2680
DGKG	180	113	NA	990.5	312	70.3931	132
DBN1	1662	476.5	228	1441	1487	165.406	798
DBT	876	1620.5	2259	1094	2241	302.09	2037
DCC	159	2005.5	1841.5	1557	1062	198.825	1144
DCX	100	710.5	2479.5	NA	1366	175.099	888
DDB2	NA	2544	396	204.5	2235	205.938	1200
DDX3X	550	11	2200.5	NA	462	70.0115	128
DDX6	13	1584.5	2200.5	NA	2416	143.815	593
DHX15	2057	563	1775	NA	1669	340.243	2272
DIAPH1	NA	495.5	2530.5	426	1479	235.693	1480
DLG1	642	639	2275	344.5	1148	163.855	781
DLG2	275	1639	2457	NA	1268	272.144	1798
DMD	NA	1937	1917.5	1173	706	331.079	2211
DMWD	1163	1779.5	446.5	NA	1442	268.6	1770
DNA2	NA	1603	260	965.5	2201	242.527	1552
DNASE1L1	1721	2351	1841.5	591	NA	362.15	2379
DYNC1LI2	1081	209	1125	NA	258	126.51	463
DNM2	1207	NA	627.5	914.5	264	163.481	777
DNMT3A	1447	2466	848	531	1649	243.033	1561
DOCK3	1200	969.5	NA	442	1715	242.267	1548
DPYS	1924	NA	1867	434	1445	306.279	2061
DPYSL3	1790	101	1149	NA	2098	203.126	1178
TSC22D3	1559	1870	1033.5	NA	2294	405.357	2512
DTNA	109	720	NA	692	1276	128.268	477
HBEGF	1462	37	1261.5	1542	2158	148.684	639
DUSP3	179	694.5	1775	NA	1035	172.825	868
DUSP5	1062	134	1282.5	NA	2345	202.208	1171
DUSP9	1663	336	1493	399	2078	185.786	1004
DYRK1A	245	1210	NA	1527	1872	239.863	1518
E2F2	1395	1367.5	1980.5	NA	1804	403.941	2505
E2F4	868	460	2336	378	2243	190.829	1061
E2F5	NA	2431.5	250.5	285	1113	165.747	808
EBF1	1064	359	1182	135.5	NA	124.334	447
GPR183	NA	1279	143.5	649	1641	166.23	813
ECE1	467	NA	1801	398	152	118.735	404
EDA	NA	608	1138.5	430	1121	190.006	1053
LPAR1	839	1238	953.5	NA	440	203.121	1177
EDN1	2008	2221	1937	NA	2537	540.917	2702
EDNRA	450	1563.5	1103.5	1234	1428	212.939	1264
PHC2	764	NA	1801	391	1385	232.273	1441
EFNB1	1504	2409	1016.5	NA	1932	408.31	2524
EFNB3	1392	1985	737	NA	1502	330.616	2206
CELSR3	401	861	NA	632	140	104.517	295
MEGF9	581	1859.5	676	NA	360	179.017	935
EGFR	703	NA	1980.5	464	2002	266.605	1749
EGR1	NA	2342	208.5	1570	2481	293.592	1971
EGR3	1017	NA	1033.5	1058	1773	296.242	1991
EIF4A1	1100	2065	236	526	2291	183.264	977
EIF4A2	1985	1584.5	979	184	1001	178.553	926
EIF4G2	1756	1186.5	1749	1463	193	201.144	1158
ELAVL3	290	1639	782.5	NA	2353	241.803	1538
ELF2	1087	486.5	1016.5	1545	848	186.457	1013
ELK1	348	37	704.5	NA	23	30.0461	8
ELK4	910	1300.5	1971.5	NA	474	256.373	1672
MARK2	1380	1800.5	2499	76	NA	207.206	1213
EMP2	889	NA	2200.5	663	1209	279.757	1858
ENO2	NA	1008.5	1788	795.5	852	262.858	1725
EP300	1099	11	188.5	NA	473	45.2982	40
EPB41L1	280	961	1867	859	NA	202.626	1173
EPHA5	316	301	874.5	43.5	198	46.9963	49
EPHA7	228	37	545.5	NA	767	60.9357	94
EPS8	1626	2459.5	1033.5	NA	2271	437.586	2601
ERBB4	1037	800.5	NA	1107	2180	297.424	2003
ERCC1	NA	789.5	941.5	1468.5	1566	285.857	1903
ESRRG	739	1648	1960.5	NA	993	310.22	2083
ETF1	774	238	1893	1051	977	162.863	770
ETFDH	NA	702	133	543	1712	135.695	533
ETS1	1570	2475	1382.5	NA	2079	457.024	2642
ETV4	NA	2012.5	1138.5	902	982	298.392	2011
ETV5	1784	1195	748	NA	869	271.245	1788
MECOM	980	601	637.5	NA	2376	242.967	1560
EXT2	NA	2198	1300.5	666	1752	337.852	2260
EXTL2	1061	1071	2211.5	NA	1063	319.611	2148
EYA1	324	76.5	182	NA	260	46.265	44
EYA2	1743	90.5	821.5	651	NA	134.733	524
EZH1	589	1502	909	NA	165	150.886	660
EZH2	1094	59.5	204.5	107	190	38.6815	21
F8	NA	522.5	479	1435	468	160.074	744
ACSL1	1349	NA	462	764	208	140.247	569
ACSL4	1988	1227.5	2134	NA	69	193.558	1095
FBN2	582	158.5	1103.5	673	107	74.8264	156
FGF5	1189	1116	178.5	NA	2421	217.55	1301
FGF7	1688	1124	1971.5	NA	1824	404.045	2507
FGF9	1457	1021	1538.5	NA	1848	358.518	2361
FGF12	272	124	541.5	NA	1461	101.042	276
FGF13	1372	1131.5	886.5	NA	549	233.08	1447
FGFR1	139	1008.5	1631.5	NA	989	172.408	865
GPC5	NA	2136	994	1285	1929	378.657	2434
FGFR2	1499	872.5	1564.5	30	1857	129.54	488
VEGFD	NA	628.5	1068.5	1257	2258	293.748	1974
FKBP1A	1526	2083.5	2085.5	213	406	178.946	932
FKBP2	1477	552.5	886.5	639	2406	204.3	1185
FKBP5	1672	1753.5	1738.5	NA	1474	413.898	2541
FOXC1	867	266	699	NA	598	139.303	560
FOXO3	318	76.5	NA	929	390	76.6006	163
FMR1	2100	218	1596.5	333	491	130.769	492
FN1	2038	694.5	916	1442	684	210.082	1241
FOSB	338	2045	1094	NA	2391	289.896	1939
FPR2	NA	1446	458.5	751	1550	234.32	1464
NR5A2	542	2037	2444	NA	1585	359.518	2368
FUT8	1274	2503	1470	1302	1930	327.532	2184
KDSR	NA	2459.5	1416	1091	437	283.788	1888
FYB1	1320	1943	1937	NA	922	365.735	2391
GAB1	87	1737.5	1695	1253	NA	188.183	1034
GABBR1	NA	278	807.5	1420	1116	193.075	1091
GABPA	946	1155.5	770	1428	210	151.862	666
GABPB1	NA	1553.5	1182	1342	1851	365.352	2389
GABRA2	1923	1703	1172	NA	1586	392.687	2474
GABRA4	1502	1080	2403.5	NA	2506	441.997	2613
GABRB2	1032	397	1369.5	NA	2083	259.938	1698
GABRB3	195	2475	2085.5	NA	422	201.824	1166
GAD1	915	1800.5	848	612	238	145.458	615
GAD2	1360.5	1210	757.5	548	1666	205.255	1194
GALNS	NA	999	916	1019.5	2121	296.509	1994
GALNT1	776	1902	874.5	NA	2375	330.799	2209
GALNT3	991	2453	275	NA	490	189.132	1043
GAP43	NA	336	2530.5	321	1977	214.267	1272
GATA3	1264	953.5	278.5	1568	1778	197.362	1129
GATA6	1160	924	748	NA	1955	279.727	1857
NIPSNAP2	1297	1729.5	236	1270	1681	204.955	1190
GDI2	1979	429	1564.5	1071	NA	273.028	1801
GDNF	73	594.5	864	NA	981	109.485	325
GFPT1	161	2178	2444	NA	346	184.483	991
GFRA1	32	702	1149	182	1880	77.6671	166
GJA1	1940	419.5	1904.5	NA	2096	335.634	2241
GLG1	848	1985	1588.5	NA	2074	383.644	2443
GLRA1	1089	1262	1149	135.5	NA	170.03	846
GLRA2	1212	1590.5	953.5	NA	1626	328.707	2197
GLRB	888	238	617.5	NA	1008	150.561	659
GLS	972	1563.5	2239.5	NA	2154	411.368	2536
GNA15	NA	1966.5	2491	1479	2364	508.582	2688
GNAS	1685	2453	145	237	2172	158.083	724
GNAZ	1656	1966.5	195	NA	1184	232.796	1444
GNG3	1586	NA	48	29	898	52.7527	69
GNG7	1056	2490.5	1949	703	NA	344.445	2299
GNL1	NA	252.5	2381.5	199	2315	181.371	959
GNS	296	1432.5	2479.5	NA	2401	315.12	2124
GOLGA4	1861	1676.5	2567	NA	492	352.229	2340
GPD2	306	175	1654.5	NA	1200	142.755	589
GPM6A	1049	189.5	916	NA	349	125.521	456
GPM6B	918	1502	2457	1198	1677	293.502	1970
GPR17	NA	2535.5	191	823	2490	249.525	1602
GPR19	1527	1466	75.5	223.5	2167	121.239	419
GPR22	1754	552.5	236	3	601	42.0808	31
LPAR4	1485	145.5	222.5	NA	378	91.7895	234
GRIA2	1197	384	2345.5	1101.5	24	98.1751	262
GRID2	NA	1124	1917.5	322	507	192.545	1081
GRIK1	NA	1779.5	121	424	471	113.843	364
GRIK2	366	37	1201	412	17	32.5345	12
GRIK3	122	1124	1749	51	1561	90.6166	223
NR3C1	251	1859.5	1493	NA	211	154.808	693
GRM3	NA	37	163.5	63	988	34.8253	14
GRM5	131	515.5	NA	1480	2324	173.556	875
GRM7	780	2090	NA	325	597	187.484	1028
GSK3B	205	439	1621.5	NA	1796	178.875	930
GSPT1	86	1238	2275	NA	2482	220.136	1326
GTF2H1	2022	76.5	181	1189	20	46.3123	46
GTF2H2	NA	1611.5	484	589	1745	236.557	1490
GUCY1A2	264	124	1125	905	1594	111.197	343
GYG1	NA	1823.5	1612.5	376	1611	288.81	1923
GYS2	NA	1300.5	617.5	1108	1963	287.403	1910
H2AZ1	860	662.5	370.5	121	1903	109.237	322
H3-3B	795	2214.5	59	NA	344	108.693	317
HAS3	1248	924	2248	344.5	1165	201.59	1163
HCCS	1860	1054.5	815.5	NA	477	233.65	1454
HTT	829	835.5	2259	NA	447	228.624	1405
HDC	NA	322.5	43	6	1411	26.0231	7
HDGF	377	766.5	579.5	76	1517	90.8179	226
HDLBP	425	2207	737	1526	660	186.029	1008
NCKAP1L	NA	1563.5	1675.5	536.5	1595	305.903	2059
CFH	NA	11	2521.5	190	2207	82.0998	175
HIP1	232	2320.5	2049.5	NA	938	252.156	1628
UBE2K	1026	1409.5	973	NA	1421	297.283	2000
HIVEP1	1633	1044.5	489.5	1246	294	157.809	720
HLF	999	1808	965	NA	503	241.911	1542
MR1	NA	1808	1971.5	886.5	2213	406.541	2518
HLCS	997	2358	1960.5	NA	2514	461.246	2649
HMGB3	567	2328	1707.5	NA	1759	352.767	2343
HMOX1	1208	586.5	260	467	2414	146.05	620
NR4A1	1258	2207	530.5	NA	1330	295.764	1987
FOXA1	2064	446.5	748	NA	1278	242.204	1546
HNF4G	NA	278	1239	1138	2013	235.622	1478
HNRNPA1	1511	541.5	1003.5	1444	2253	243.429	1566
HNRNPA2B1	623	1753.5	1369.5	NA	731	255.657	1662
HNRNPH2	1773	505.5	1327.5	523	1682	201.831	1167
HNRNPK	1317	1838.5	660	867	2314	252.479	1633
HNRNPU	816	608	428	NA	661	153.021	675
HOXA1	1022	822	1201	1262	927	206.743	1207
HOXB6	1192	1721	1675.5	787	NA	320.615	2153
HOXB8	1187	2351	2542.5	1607	NA	459.394	2647
HOXC5	NA	1348	204.5	468	1339	161.173	752
HOXC8	496	227.5	1272	NA	1360	166.174	810
HOXD3	1914	2274	454.5	1003	NA	296.71	1996
HOXD13	1908	1574	1016.5	NA	2226	403.64	2503
HPGD	NA	835.5	188.5	1514	1827	203.105	1176
HSD17B4	NA	2291	275	615	1395	214.359	1274
HSF2	1734	NA	269	681	326	141.818	582
IGSF3	427	2503	NA	500.5	535	182.853	972
FOXN2	978	218	830	NA	270	116.882	389
TNC	1412	NA	138	1186	1044	175.212	889
IBSP	1725	NA	338	1470	1538	267.877	1761
IFNGR1	NA	1416.5	1272	805	2005	326.47	2180
IGBP1	1753	2442	174	240	1753	158.578	728
IGF1R	102	1403.5	NA	738	1695	162.63	768
IGF2	NA	720	1507.5	337	900	189.368	1047
RBPJ	684	942	2324	1292	45	122.742	429
IHH	981	1395.5	1249	1487	NA	315.688	2128
IKBKB	NA	897.5	228	1368	215	123.826	441
IL6R	1955	541.5	1851	NA	1623	333.855	2228
IL6ST	1892	266	627.5	NA	1579	210.082	1242
IL7R	NA	541.5	1867	147	1090	158.603	729
IL9R	NA	1998	550.5	855	1689	280.658	1864
IL12A	1588	2238	28	820	1292	127.532	472
IL12RB2	NA	749	1654.5	716	1867	283.623	1883
IL13RA1	859	2109.5	421	1201	963	195.054	1110
FOXK2	1987	979.5	2413	1144	NA	380.615	2436
ING1	1058	1870	399.5	76	NA	123.767	439
INHBB	1223	1148	446.5	NA	220	152.35	669
INPP4A	1007	1676.5	2479.5	NA	189	235.779	1482
INPP5A	1307	2159.5	387	NA	933	251.186	1616
INSIG1	1963	2221	594	1528	1808	296.446	1992
IRF1	1632	2328	NA	423	2101	338.889	2264
IRS1	117	384	1249	NA	704	111.456	348
ISL1	1922	1985	250.5	1474	1317	226.314	1390
ISLR	1575	1008.5	557	NA	2304	298.719	2014
ITGAV	1286	687	1239	NA	202	171.433	858
ITGB8	247	2253.5	2259	NA	2523	333.647	2227
STT3A	1970	2395.5	903	NA	341	274.483	1811
ITPA	NA	370.5	20	48	2503	43.1837	35
ITPKB	1479	619.5	941.5	NA	2478	302.289	2038
IVL	NA	2419.5	472.5	288	2259	232.166	1439
JAG2	NA	1859.5	2457	812.5	2492	435.997	2595
JAK2	1821	175	1493	NA	338	158.315	725
JARID2	1141	572.5	2188.5	NA	1079	278.61	1847
KCNA1	108	2143.5	1459	NA	942	187.76	1031
KCNA2	1867	1966.5	2239.5	108	NA	242.685	1556
KCNA3	949	942	1851	834	1854	241.34	1528
KCNA4	1601	1195	321	NA	86	119.848	412
KCNA6	466	NA	1851	981	1537	266.977	1751
KCND3	NA	2490.5	1675.5	473.5	2200	360.98	2377
KCNJ1	547	1313.5	1480	NA	1944	299.767	2021
KCNJ3	794	1846	1159.5	NA	2066	342.218	2284
KCNJ11	NA	301	2431.5	1475.5	207	171.901	862
KCNJ12	2076	1062	NA	445	1830	289.388	1932
KCNJ13	616	1519	147.5	NA	2248	186.583	1015
KCNJ14	1241	2435.5	2008	NA	1803	454.695	2640
KCNK2	531	199	2017.5	NA	281	123.682	437
KCNMA1	14	419.5	NA	309	2385	64.1234	107
KCNN3	18	1925	2457	1288	NA	143.862	594
KIFC3	738	1478.5	1841.5	375	313	149.815	651
KIT	1429	2373.5	1221.5	NA	2261	437.365	2600
KPNA1	220	2221	294.5	NA	751	143.339	591
KPNA3	129	124	2134	323	615	73.6693	146
KRAS	1124	1325.5	1138.5	NA	1831	331.881	2216
KRT6B	NA	2320.5	693	187	2537	233.646	1453
KTN1	NA	1289.5	571	565	743	186.408	1012
LAMP1	NA	1595.5	2231.5	490	1710	328.558	2195
LAMP2	NA	1439	439.5	217	2051	182.096	964
LCP1	1533	2373.5	916	NA	1968	400.086	2493
LEPR	NA	2126	1707.5	230	1481	263.628	1732
LFNG	NA	2178	757.5	244	2431	248.653	1595
LIF	327	1823.5	731.5	NA	939	199.997	1151
LIMK2	1992	1676.5	NA	767	1115	324.998	2173
LIMS1	1584	953.5	513	174	709	125.057	451
LIPA	NA	1852.5	1003.5	1363	1845	367.605	2397
FADS1	670	999	NA	149	1462	154.484	689
LMO7	743	486.5	634	NA	2228	211.329	1247
LOX	483	486.5	321	85	278	56.3936	80
LPA	NA	1911	2026.5	76	2277	226.197	1387
LPP	622	238	2392	NA	2454	241.374	1529
LSAMP	26	2221	1103.5	NA	2453	157.195	715
LTA4H	NA	1131.5	1717	25.5	2537	148.854	641
LTF	NA	1703	2200.5	76	1158	189.454	1050
LY6E	1604	800.5	2491	NA	2475	419.342	2553
M6PR	455	1662	2085.5	NA	983	278.96	1852
SMAD2	76	1473.5	2392	NA	2537	226.987	1395
SMAD4	1845	1140	1832	1216	1775	305.507	2058
SMAD7	1869	158.5	472.5	NA	1355	164.981	794
SMAD9	194	1174.5	1917.5	NA	1503	225.049	1378
MAF	1578	1163.5	2437	NA	2150	440.283	2606
MAFG	8	628.5	1300.5	NA	1448	77.9845	168
MAG	1216	2373.5	1937	NA	2256	471.127	2663
MAN2A2	NA	2373.5	2457	1397	2418	526.686	2696
MAP2	996	835.5	NA	1123	1049	248.76	1596
MAP6	NA	476.5	247	770.5	1823	159.412	737
MAT2A	1008	1087.5	2049.5	1245	934	242.349	1550
MATN2	2070	252.5	299.5	1370	2372	174.712	884
MAX	1253	1455.5	1416	861	NA	305.279	2055
MBNL1	293	505.5	1346.5	NA	613	147.827	633
MBP	NA	2431.5	1663.5	1553	1716	452.988	2637
MCC	1473	897.5	1643.5	786	NA	285.79	1902
MCM4	NA	687	1707.5	642	792	219.702	1319
ADAM11	410	2518	2555	NA	1067	323.809	2166
DNAJB9	NA	1409.5	2292.5	1228	528	300.775	2027
MDM4	307	2365	1390	473.5	925	169.871	844
MEF2A	624	419.5	1068.5	NA	2140	219.895	1322
MEF2C	597	266	881	NA	253	108.437	315
MEF2D	322	601	1356.5	1279	1303	169.521	842
MEIS2	730	1367.5	886.5	NA	1812	281.327	1872
MAP3K1	1436	961	1788	NA	71	161.739	761
MAP3K3	417	1737.5	1707.5	NA	761	246.259	1578
MGAT1	1230	2214.5	1390	1577	1690	317.55	2140
MGAT3	57	145.5	382	NA	122	35.0534	15
MITF	2062	505.5	499	NA	2139	256.756	1678
MKLN1	1101	1044.5	2123	NA	2090	375.741	2423
MLLT3	1112	515.5	985	NA	705	198.577	1140
MME	631	988	881	NA	541	184.578	992
MNT	265	942	2248	NA	1353	233.366	1450
MOBP	489	861	1201	NA	1699	240.687	1524
MOCS1	1351	789.5	1577.5	NA	2230	347.945	2321
MOCS2	1948	2483	135	NA	401	178.834	929
MSH2	NA	1712	343.5	1.5	2467	53.9961	74
MSN	NA	942	1425.5	1075	434	222.418	1350
MSR1	NA	1526.5	1138.5	803	2369	337.107	2251
MST1R	NA	1956.5	21.5	57.5	2156	67.1814	123
MSX2	1871	2345.5	1788	NA	2142	506.191	2686
MTCP1	1710	NA	74	707.5	2155	165.688	806
MTF1	2029	2153.5	NA	1511	1887	469.684	2659
MTM1	1354	476.5	1867	267	1501	172.891	869
MTRR	1045	1992	1191	NA	203	210.568	1244
MXI1	841	1124	1221.5	783	2420	233.903	1457
MYB	856	158.5	1052.5	NA	2039	183.644	983
MYF5	NA	924	100	580	1055	121.907	422
MYH11	2009	NA	1529	807	1451	344.288	2296
MYL1	1532	NA	374	128	2486	163.362	774
MYO5A	NA	2365	2470	495.5	1365	352.465	2342
MYO10	379	NA	1738.5	522	1573	214.409	1275
NAB1	639	175	392.5	NA	117	66.9239	122
NAGA	1902	1892.5	1867	NA	880	389.86	2462
HNRNPM	1680	NA	1577.5	57.5	248	110.227	333
NBL1	1011	2232	2403.5	1265	NA	404.609	2509
NCAM1	548	2198	1685.5	NA	1820	346.611	2312
NCF4	1960	1703	1403	NA	2267	451.268	2635
NEDD8	1669	662.5	1191	563.5	NA	232.034	1437
NEFM	1481	789.5	1003.5	685	975	190.482	1058
NEK2	1365	1790	410	815	329	153.764	683
NELL2	1952	1729.5	2367.5	1000.5	NA	420.404	2554
NEO1	535	175	1960.5	118	337	74.7626	155
NEUROD1	549	2012.5	757.5	NA	2262	293.249	1969
NF1	442	1080	1125	135.5	444	100.669	272
NFATC2	63	911	653.5	356	511	73.7607	149
NFIA	23	730.5	2422.5	300	1189	85.7853	198
NFATC3	363	1631	2505	1357	1081	233.639	1452
NFE2	1864	789.5	1272	1282.5	2069	275.582	1825
NFE2L2	1579	1439	18.5	NA	979	112.6	356
NFIB	58	90.5	1621.5	13	2104	37.5341	20
NFYB	1492	1033.5	446.5	NA	1337	244.877	1571
NHLH2	673	942	1695	750	932	188.874	1041
NHS	88	2045	1695	NA	2034	221.878	1344
NMB	719	384	627.5	76	1083	85.4778	197
NONO	1437	1116	NA	214.5	732	177.094	911
CNOT2	810	NA	116	1600	83	83.5555	188
CNOT4	1379	531	2073.5	NA	396	220.143	1327
NOTCH3	2058	175	NA	1517	2186	261.348	1716
NOTCH4	NA	2021	965	866	2366	353.465	2348
NOVA1	10	209	778.5	745	279	40.4448	27
NPAS2	1522	988	1377	NA	1095	306.775	2064
NPHP1	NA	2054.5	69	1518	2432	212.636	1262
NPPB	NA	872.5	40.5	76	1758	65.532	115
NPTX1	728	2075.5	2578.5	1554	1568	313.699	2111
NPTX2	1263	1325.5	NA	1278	1819	351.137	2333
NPY1R	1775	2243.5	428	1085	1398	241.842	1541
YBX1	2004	2096	1814	146	569	182.519	967
NTF3	1858	1553.5	331	377	249	123.474	436
ROR1	1432	419.5	550.5	NA	581	165.517	801
NR4A2	432	1823.5	1272	NA	884	242.534	1553
OAZ2	752	NA	263.5	1574	930	183.469	980
OCRL	1650	2159.5	1695	1500	1497	336.895	2250
OLR1	NA	702	1727.5	1086	2264	328.515	2194
OMG	NA	1333.5	110	999	322	116.518	386
TNFRSF11B	2094	1892.5	2176.5	705	1279	301.437	2032
ORC4	1822	1818	428	1602	2403	280.822	1867
ORC5	971	37	31	NA	299	33.7717	13
P2RX1	NA	619.5	666.5	183	1688	149.402	648
P4HB	1190	2365	1480	NA	2296	439.636	2605
FURIN	777	NA	2313.5	1163	2130	363.164	2381
PCSK6	2000	531	1182	NA	499	222.408	1349
PAFAH1B1	95	2243.5	1917.5	NA	564	173.223	874
PAFAH1B2	508	209	15	NA	261	35.6965	16
PAK2	1982	2119	1695	NA	1605	459.632	2648
PAPPA	152	1620.5	2431.5	NA	1092	224.821	1374
PAX3	1817	749	2422.5	NA	2338	416.559	2547
PAX9	1051	2054.5	725.5	761	1705	230.484	1419
PBX1	137	749	1832	1267	1108	153.221	677
PBX2	1593	730.5	821.5	NA	144	152.28	668
PCBP1	1895	1746	788.5	1522.5	828	253.769	1649
PCBP2	2078	2207	1009.5	16	1267	124.601	449
PCDH8	1143	651.5	1103.5	NA	1068	241.973	1543
PCMT1	NA	2409	1588.5	1209	2038	438.08	2602
PCNA	1760	2267.5	895	577	616	209.777	1236
PDE3A	36	145.5	1695	1594	1834	96.3551	251
PDE3B	947	1721	590.5	NA	1026	249.209	1598
PDE4A	1229	278	1926.5	NA	1762	259.438	1694
PDE4B	1872	1466	1390	1150	1138	275.86	1827
PDE4D	1965	1553.5	2422.5	NA	1226	433.807	2585
PDGFRA	435	1885.5	1612.5	NA	771	251.222	1618
PDHA1	NA	2511.5	1695	67	1816	212.087	1254
PDHA2	NA	822	7	76	2007	43.0301	34
ENPP3	NA	1542	903	338	1290	220.678	1331
PDPK1	51	1155.5	NA	314	956	91.1742	231
PEX7	NA	2248	110	237	411	98.4883	264
PEX13	1918	1684.5	1201	986	232	195.288	1113
PFKFB2	627	757	1519.5	NA	955	227.749	1398
PFKFB3	NA	2511.5	2275	223.5	1609	299.314	2019
PFKM	838	897.5	666.5	466	200	108.375	313
PFN2	1070	2466	1990	1128	NA	390.009	2464
CDK14	1613	872.5	2134	NA	634	293.671	1972
PGF	521	76.5	247	NA	212	53.4347	71
PGM3	1369	1574	1480	365	1906	234.556	1470
PHB1	1471	1818	174	1486	410	155.432	697
PHKA1	NA	601	1221.5	1310	1863	289.236	1928
SERPINB8	NA	2282.5	1538.5	1391	1392	403.7	2504
PIK3C2A	1657	90.5	924	NA	162	96.7675	254
PIK3C2B	NA	1348	1282.5	1382.5	1802	360.149	2371
PIK3CB	762	942	405	777.5	154	102.18	284
PIM1	516	124	1437	NA	1022	138.416	548
PIK3R1	260	1131.5	2176.5	NA	1736	256.699	1677
PI4KB	524	1746	1788	NA	35	122.291	424
PITPNA	NA	209	1052.5	1323	737	170.133	847
PITX2	2039	766.5	1052.5	618	267	154.085	686
PKNOX1	1746	1655	916	NA	897	310.329	2085
PLAG1	261	460	2134	NA	553	153.38	680
PLAGL2	186	812	2324	NA	125	114.418	368
PLCG1	984	NA	1867	383	2515	288.343	1919
PLP1	1153	266	1138.5	NA	1849	224.097	1365
PLXNA1	1799	311	1841.5	NA	1437	275.769	1826
PML	537	1466	2275	NA	1408	315.038	2123
PMM1	NA	2528	1282.5	662	1811	351.029	2332
PMP22	1261	1358	1851	NA	297	246.255	1577
PNN	1915	2159.5	1643.5	674.5	968	269.439	1779
UBL3	908	979.5	238.5	1394	106	100.06	268
SEPTIN4	534	1846	1159.5	620	181	132.633	508
POLB	NA	1409.5	1059.5	886.5	2386	333.287	2225
POLR2C	1514	NA	208.5	899	1907	214.425	1277
POLR2K	NA	2419.5	33.5	683	1431	132.632	507
POU2F1	2	76.5	1346.5	163.5	NA	19.0456	4
POU2F2	132	352	874.5	951.5	NA	110.857	340
POU4F2	1330	720	1643.5	NA	529	238.804	1506
PPARA	85	671	2367.5	NA	1883	177.525	918
PPAT	NA	1949.5	2367.5	971	157	228.967	1407
PPL	NA	563	2221.5	317	328	150.128	653
PPM1A	174	1026	1775	152	394	90.5059	222
PPM1B	1546	NA	627.5	851	298	176.069	898
PPM1G	1893	730.5	1577.5	1047	1430	253.416	1641
PPP1CB	925	1238	392.5	NA	386	161.348	755
PPP1CC	898	1140	524.5	1065.5	433	151.295	662
PPP1R3A	1973	419.5	848	NA	788	215.593	1286
PPP1R3D	1708	1367.5	731.5	NA	1946	337.585	2257
PPP2CB	NA	278	2063	608	1393	208.708	1228
PPP2R2A	1810	2178	807.5	NA	2332	412.66	2539
PPP2R2B	NA	2198	1437	567	1477	318.825	2144
PPP2R2C	1472	608	2099.5	903	NA	285.328	1899
PTPA	1767	2114.5	2530.5	NA	1321	469.979	2660
PPP2R5A	1751	189.5	222.5	NA	236	90.829	227
PPP4C	1675	NA	541.5	344.5	1757	215.196	1282
PPP3CB	993	2005.5	1191	879	699	215.645	1287
PPP3R2	1005	1446	2470	NA	1888	403.365	2501
PPP6C	447	1071	1033.5	NA	2311	258.519	1689
PKIA	167	2243.5	290	1605	2394	167.941	827
PRKAG1	NA	766.5	815.5	936	2354	270.829	1786
PRKAR2B	968	1563.5	1125	NA	1087	291.594	1952
PRKCA	153	679	815.5	NA	748	125.433	454
PRKCH	NA	2114.5	2085.5	1136	1765	431.097	2578
PRKD1	169	1676.5	436	1078	1257	139.887	568
PRKG1	1162	1439	731.5	NA	992	262.385	1722
MAPK8	1617	1250	1239	NA	1456	345.464	2304
MAPK9	1757	1395.5	241.5	103	417	95.964	247
MAPK10	NA	1662	2149	836	725	303.245	2045
PRLR	397	175	1082	199	591	77.6836	167
MASP1	NA	1416.5	1654.5	481	2159	312.256	2102
RELN	570	37	1016.5	NA	88	52.1023	66
KLK10	1491	384	1300.5	329	NA	175.881	896
PSEN1	478	1976.5	1685.5	NA	1374	304.054	2047
PSMD1	NA	1033.5	909	886.5	2307	294.334	1977
PSMD2	1774	NA	1893	1123	2025	415.592	2545
PSMD5	NA	775	1480	37	287	83.0523	183
PTAFR	NA	2466	2345.5	1203	676	368.172	2399
PTBP1	1772	1553.5	1937	518	2117	284.722	1895
PTGER4	1333	468	1159.5	NA	723	212.599	1260
PTH	NA	1510	69	1595	1325	171.254	856
PTHLH	1076	468	848	NA	247	142.471	586
TWF1	702	2306.5	2275	NA	585	302.898	2043
PTPN2	NA	1956.5	1762	1269	1640	409.155	2529
PTPN4	110	812	NA	99	1336	82.4209	177
PTPN9	291	2109.5	2036.5	NA	1664	300.239	2025
PTPN14	680	1870	NA	696	443	197.825	1130
PTPRA	1798	1395.5	154	NA	936	193.874	1100
PTPRB	NA	2466	2555	1516	772	411.97	2538
PTPRD	105	780.5	1801	1364	96	90.8369	228
PTPRE	1615	541.5	1493	NA	783	251.384	1622
PTPRK	1884	452.5	1507.5	581	2209	221.053	1333
PTPRR	1932	NA	1138.5	1304	1580	364.761	2387
RAD1	NA	1813	1300.5	171.5	2537	251.601	1625
PURB	53	439	1612.5	NA	944	108.453	316
NECTIN1	1015	835.5	1663.5	271	285	128.375	479
PXN	1668	1684.5	2134	NA	1396	425.233	2563
ALDH18A1	NA	953.5	2367.5	1459	1936	397.267	2486
PYGB	NA	619.5	1327.5	938	1009	234.819	1472
PYGM	NA	2351	2292.5	1096.5	2116	470.123	2661
RAB2A	1904	1533	282	728	NA	219.957	1323
RGL2	1144	2528	711	NA	85	161.645	759
RAB3B	81	1202.5	415.5	NA	2342	138.715	553
RAB6A	1506	1325.5	725.5	NA	1239	289.347	1929
RAB27B	NA	897.5	286.5	1303	804	180.107	942
RABGGTB	NA	2221	98	686	2251	190.352	1057
RAC1	1863	2012.5	788.5	1307	1615	288.449	1921
RAD21	1423	850.5	2491	1408.5	2044	308.126	2073
RAD23B	513	2490.5	1801	959	1476	253.276	1638
RAD51D	957	2442	310	NA	2537	291.088	1947
RALGDS	1958	2490.5	1182	NA	373	302.724	2042
RAP1B	1035	979.5	973	NA	795	235.259	1475
RARB	1901	1753.5	2259	NA	1925	487.808	2674
RARS1	1594	1510	1425.5	707.5	NA	312.054	2101
RASA1	715	409.5	1082	734	425	125.894	458
RB1	1476	835.5	716.5	654	1143	184.079	989
ARID4A	2037	1721	821.5	NA	213	221.248	1338
KDM5A	900	1250	NA	1329	217	188.679	1038
RBBP6	2025	2490.5	NA	1338	1660	457.361	2645
RBMS2	842	2253.5	1980.5	40	NA	155.665	703
RCN1	NA	2148.5	188.5	1497	1833	256.683	1676
RDX	1343	1502	2555	1183.5	2462	343.834	2294
RET	756	1870	2085.5	922	1150	251.206	1617
RFX3	1888	515.5	2470	1417	1103	260.618	1708
RFX4	1129	1367.5	1707.5	NA	1567	356.412	2354
RFX5	NA	953.5	2367.5	1581	539	294.424	1980
RNF2	1066	468	2112	NA	1680	288.364	1920
RNF6	1621	1766	1310	1046	1111	268.465	1769
ROBO2	805	1439	1337	435	1280	194.163	1103
RORA	33	266	NA	1231.5	1361	87.0687	203
RORB	469	1902	530.5	1582	1646	208.531	1226
RPE65	NA	999	579.5	625	1817	225.115	1380
RPL31	NA	1044.5	92	901	1999	161.25	754
RPN2	NA	1779.5	136	97	577	85.2876	195
RPS6KA2	1683	2153.5	2164	NA	687	380.891	2437
RPS6KB1	559	1174.5	2188.5	NA	1141	282.888	1879
RPS23	NA	2221	530.5	1377	2165	342.252	2285
RS1	742	1106	965	NA	1841	274.71	1814
RTN2	1776	1124	1814	513.5	960	224.575	1369
SALL1	510	76.5	99	1022	623	60.1438	93
SATB1	1468	1648	704.5	NA	126	170.186	848
ATXN2	1156	730.5	2521.5	157	678	148.629	638
ATXN7	1420	766.5	1884	756	547	193.512	1094
SCN1A	944	1218.5	2313.5	NA	1096	326.708	2182
SCN2A	384	1195	653.5	NA	488	154.626	691
SCN3A	458	1766	2036.5	NA	1344	304.947	2052
SCN8A	140	1446	NA	313	1097	128.367	478
SCP2	NA	835.5	1738.5	628	1124	251.566	1624
SRL	419	749	1904.5	NA	1372	237.902	1496
CCL1	1655	11	59	14.5	1793	24.56	6
CCL7	NA	594.5	27	68	2175	55.1837	78
CCL20	NA	227.5	77.5	156	1334	61.5291	97
CXCL11	NA	1026	208.5	1609	777	179.783	939
SDC1	956	370.5	2239.5	NA	924	231.317	1428
SDC2	1310	1424.5	660	NA	681	239.247	1510
SDCBP	NA	586.5	1125	602	1634	224.392	1367
SDHD	NA	812	1009.5	277	2487	216.718	1295
MAP2K4	184	1087.5	2457	1454	1914	212.942	1265
SET	325	552.5	1363	NA	291	129.149	482
SFRP2	1250	NA	608	1170	516	205.756	1197
SRSF2	1706	1455.5	269	NA	195	150.188	655
SRSF6	1563	429	269	NA	2123	196.662	1123
SGCD	270	397	2542.5	NA	467	149.322	646
SGK1	NA	1911	1403	829	479	253.946	1652
SH3BGRL	NA	1533	14	1088	1937	115.291	375
SH3BP2	694	2544	2134	315	NA	260.937	1711
ITSN1	1639	1106	1717	1396	2138	312.341	2103
SHC1	725	11	1507.5	NA	677	75.0904	157
SHMT1	1717	NA	121	1212	899	172.443	866
ST3GAL3	1338	651.5	66.5	412	NA	98.2794	263
ST8SIA1	667	1432.5	321	380	2435	155.465	698
SIX3	1148	59.5	178.5	763	NA	77.6418	165
SKI	286	37	895	NA	1050	78.9469	169
SKIL	1184	812	2112	622	1012	210.061	1239
SLA	1464	2395.5	2036.5	NA	1446	448.165	2628
SLC1A2	25	594.5	2444	NA	1847	127.235	469
SLC1A3	1179	1790	364	NA	1740	268.809	1773
SLC2A1	1461	1526.5	338	707.5	NA	213.642	1269
SLC5A3	571	1313.5	1024.5	NA	1125	241.059	1526
SLC6A1	156	145.5	333.5	NA	29	30.4306	9
SLC6A6	227	531	1675.5	NA	1229	176.459	903
SLC6A8	1758	1925	1917.5	NA	643	357.305	2360
SLC12A1	NA	1432.5	2017.5	500.5	1070	278.846	1851
SLC12A2	964	1877.5	2164	NA	873	339.956	2267
SLN	NA	1148	13	1319	2383	116.347	383
SMARCA1	1150	924	2530.5	943	2189	281.771	1875
SMARCA2	690	1976.5	2567	1045	1726	289.132	1925
HLTF	NA	1766	2422.5	1460	1625	446.226	2624
SMARCC1	712	2335.5	725.5	NA	170	168.239	830
SMARCD1	507	158.5	1529	NA	186	97.2029	257
SNRPB2	NA	2119	61.5	1433	1407	178.989	934
SNRPG	NA	2466	428	271	1458	200.9	1156
SNTB2	406	113	479	NA	1608	108.392	314
SOD2	NA	37	953.5	430	2055	105.049	300
SOS1	41	37	2123	NA	672	53.922	73
SOS2	1273	1985	1727.5	NA	1236	381.019	2438
SOX2	2023	2442	1082	1515	NA	421.731	2556
SOX4	452	37	458.5	NA	1427	80.8567	172
SOX5	1441	11	518.5	NA	230	52.1283	67
SOX11	69	740.5	2275	NA	958	144.418	602
SP1	147	757	1459	NA	859	152.776	673
SP4	311	370.5	1801	1563	1091	162.48	767
UAP1	1665	2358	294.5	NA	451	212.444	1258
SPARC	934	NA	329	825	1225	186.626	1017
SPTBN1	894	1044.5	2555	578	1295	224.593	1370
SPTBN2	969	679	446.5	1158	2424	192.434	1078
SREBF1	1702	NA	1003.5	1190	1902	350.549	2331
SRP9	1407	740.5	126	1276	NA	159.937	742
RO60	1077	2314	1738.5	NA	178	234.279	1463
ITPRID2	2043	1627	NA	1115	334	263.7	1733
SSR1	407	1062	199.5	155	2377	100.331	270
SSR3	1599	961	231	NA	1725	221.148	1336
SSRP1	1519	NA	215.5	459	306	115.764	379
SS18	166	419.5	405	NA	104	58.1798	87
DENND2B	1803	1424.5	1631.5	1541	NA	398.522	2488
STAT3	255	1478.5	1884	NA	256	163.253	773
STAT6	1549	1106	1893	781	NA	315.386	2127
STAU1	931	1956.5	1292	NA	2221	378.007	2431
HSPA13	NA	1779.5	1643.5	1490	1601	406.304	2517
ELOVL4	610	613	338	NA	695	136.102	536
STX1A	773	NA	2085.5	958	1516	309.246	2076
STXBP1	1195	113	672	NA	1230	144.501	605
SUPT4H1	NA	1870	38.5	707.5	1153	123.071	431
VAMP7	NA	639	17	906	2321	97.1915	256
SYT1	383	218	2542.5	NA	272	122.549	426
SYT4	370	1466	2211.5	NA	1577	293.193	1968
TBXT	1744	2096	79.5	1208	974	161.368	756
TAC1	1581	NA	953.5	1430	862	291.886	1955
TACC1	874	1014.5	1059.5	NA	1080	250.907	1613
TAF4	865	2021	1762	NA	749	308.111	2072
TAF5	1219	522.5	2149	551	308	149.36	647
TBP	NA	2351	839.5	1176	2112	371.992	2409
TBX2	1885	1808	563	574.5	833	196.617	1122
TBX5	740	429	1094	NA	2367	238.049	1499
ELOC	1679	1818	1685.5	NA	465	310.919	2092
TCF7L2	1046	1510	NA	572	572	211.966	1253
ZEB1	789	NA	2491	1132	1188	318.763	2143
TCF12	655	145.5	807.5	NA	138	80.2549	170
TCN2	733	1466	799	667	2031	206.136	1201
TDG	NA	552.5	1480	1427	558	224.571	1368
TEAD1	62	1416.5	NA	1098	674	126.229	461
TFAM	NA	552.5	1403	770.5	2205	267.814	1760
TFAP2A	754	1218.5	1425.5	525	501	161.608	758
TFAP2C	1227	586.5	676	NA	1016	209.618	1233
TFCP2	NA	218	1550.5	988	1861	221.972	1345
TFDP2	519	2148.5	1980.5	NA	2357	377.615	2429
LEFTY2	NA	2475	1841.5	846	2347	433.608	2583
TGFBI	1950	278	195	NA	103	80.7566	171
TGFBR1	235	710.5	1009.5	NA	562	138.694	552
TGFBR2	638	1395.5	994	1512	269	163.034	772
TCHH	NA	1956.5	24	369	1271	96.3065	249
THPO	NA	999	356	1336	893	201.771	1164
THRB	119	370.5	799	NA	1286	115.338	376
TIA1	163	694.5	2403.5	937	1642	168.033	828
TIAM1	1535	1062	1999.5	1544	33	139.667	565
TIMP3	1151	835.5	428	NA	1780	231.292	1427
NKX2-1	1855	1424.5	2099.5	NA	1951	453.456	2638
TJP1	NA	2148.5	2499	644	877	329.903	2204
TLE2	1838	NA	1016.5	1496	2310	398.51	2487
TLE3	862	679	NA	826	1465	229.345	1410
TLE4	NA	1446	1550.5	946	747	280.481	1863
TSPAN6	NA	476.5	627.5	1489	1852	238.228	1501
TMF1	1839	953.5	2211.5	NA	1047	354.874	2350
TMPO	871	1289.5	994	NA	845	246.383	1580
TMSB4X	1998	1712	1182	598	NA	311.741	2100
TNFAIP3	1678	2238	1201	NA	1953	430.69	2575
TNP1	NA	1210	6	1405.5	1879	93.028	240
TPM1	1866	1106	1159.5	791	1637	250.762	1612
NR2C1	1543	NA	321	606	911	180.782	949
TRAF3	20	278	2392	NA	919	83.1243	184
TRIO	NA	1218.5	2017.5	351	850	231.356	1429
TRPS1	283	1992	NA	1546	1747	277.706	1842
TTK	NA	1409.5	594	527	2516	256.616	1675
TUB	301	850.5	1068.5	NA	701	165.433	799
HIRA	NA	1746	1867	700	469	254.276	1655
TWIST1	1114	1313.5	617.5	530	1978	197.843	1131
TYROBP	NA	1574	3	1507	1986	86.1975	199
UBE2D2	817	757	627.5	822	352	129.151	483
UBE2D3	1279	238	110	NA	2430	133.522	513
UBE2G1	2034	1279	627.5	NA	2113	340.701	2274
UBE2H	499	2518	201.5	1231.5	522	139.103	556
SUMO1	1761	2351	770	NA	961	330.747	2208
UGT8	1596	158.5	685	368	2135	134.224	520
USF1	NA	2261	1867	505.5	2318	372.829	2413
VASP	630	1729.5	953.5	872	NA	243.902	1567
VAV2	193	961	NA	243	781	108.287	310
VCL	676	384	2099.5	NA	259	153.237	678
VDAC2	1720	1186.5	124	795.5	1275	152.371	670
VEGFA	1391	370.5	1519.5	NA	241	164.778	792
EZR	1215	1533	346	NA	509	189.199	1045
VLDLR	851	175	1980.5	1481	1513	184.101	990
VSNL1	2012	639	224.5	NA	1826	213.011	1266
WEE1	344	NA	617.5	1547	1255	200.342	1153
WNT5A	990	476.5	1249	186	853	124.501	448
WNT8B	NA	1021	839.5	478	2171	242.786	1558
WNT11	NA	1611.5	294.5	233	2356	178.608	927
WT1	1439	1367.5	1138.5	NA	1691	348.784	2326
XBP1	1435	1510	2188.5	NA	1900	433.134	2581
XPO1	1198	515.5	2304	NA	1220	286.96	1907
YES1	1976	301	821.5	NA	226	144.114	598
YWHAB	226	766.5	56.5	NA	630	70.0555	129
YWHAG	651	439	2099.5	NA	1287	234.355	1465
YWHAZ	1363	1262	1310	NA	55	148.333	635
ZBTB14	NA	2030.5	1643.5	327	1996	303.711	2046
ZFX	500	789.5	1159.5	NA	510	173.772	878
ZIC3	941	NA	557	1140	1455	241.403	1530
ZNF711	1787	439	1507.5	1272	642	198.611	1142
ZNF24	84	710.5	1550.5	NA	1405	150.12	652
ZNF37A	1065	720	1538.5	NA	2522	328.338	2192
ZNF76	NA	1852.5	2392	677	1194	343.928	2295
MKRN3	NA	347	1707.5	965.5	2509	273.638	1805
ZNF148	75	336	1917.5	1448.5	1789	131.997	501
ZMYM2	365	2021	2248	412	480	160.025	743
ZNF207	1981	429	2567	804	NA	287.704	1915
SLC30A3	NA	2291	1448	448	1072	280.871	1868
LUZP1	72	1662	2292.5	NA	700	165.494	800
PRDM2	480	1925	1727.5	976	413	183.117	975
PTP4A1	807	619.5	168	NA	854	129.378	486
CSDE1	1920	59.5	1024.5	NA	806	138.55	549
BTG2	300	1813	571	NA	16	66.3757	118
RNF103	1684	NA	12	535	98	45.1041	39
PAX8	1314	2103	2457	1484	2118	368.867	2402
MALL	556	1386	1937	NA	2444	345.507	2305
FZD5	1152	789.5	387	NA	2043	230.216	1418
SLMAP	1414	988	1675.5	112	450	130.433	491
ST8SIA4	735	2447.5	1832	NA	2327	416.028	2546
DEK	1107	2427	1182	921	2451	296.563	1995
HSD17B8	844	1348	184.5	163.5	1333	107.921	307
EPM2A	NA	2298	1138.5	1255	1813	390.5	2466
FZD3	124	780.5	2505	NA	2449	219.451	1316
ST7	1649	563	508.5	112	1547	121.22	418
NR4A3	905	911	1282.5	NA	2362	314.28	2115
MLLT10	357	384	1377	135.5	191	68.994	126
CCDC6	230	552.5	1529	NA	15	58.0871	85
SHOC2	953	572.5	1841.5	NA	309	186.612	1016
PTP4A2	1060	1831	2134	NA	1058	361.708	2378
SSPN	1277	2523	799	NA	1154	328.213	2190
KMT2D	448	911	1437	1601	1114	201.807	1165
FXR1	1234	1737.5	1059.5	NA	1555	342.735	2289
YEATS4	1371	552.5	29.5	311	494	64.2933	110
HMGA2	472	687	571	880	NA	158.834	731
ALX1	1794	NA	916	987	1540	314.289	2116
CDK2AP1	NA	2298	329	811	1912	260.138	1703
ANP32A	1055	1892.5	608	NA	821	249.789	1606
ST8SIA2	863	1631	2530.5	NA	1840	400.002	2492
AKAP1	1180	2248	2403.5	630	1801	297.102	1998
ZNF239	NA	2544	195	616	1356	200.58	1154
GDF5	1718	76.5	716.5	297	1904	111.249	344
NRIP1	229	1174.5	NA	1243.5	756	177.278	914
USP9X	717	460	1111	NA	493	162.986	771
PICALM	1113	1870	1377	NA	1575	364.4	2384
FZD4	1191	1690.5	1727.5	NA	728	315.362	2126
FZD9	1909	2207	462	NA	1814	342.698	2288
SPOP	99	1603	218.5	955	2111	117.471	392
RECK	1930	11	571	1377	367	72.1884	137
DYRK3	1692	429	367.5	34	271	60.1371	92
CUL3	443	882.5	1832	NA	240	160.973	751
SMARCA5	517	1753.5	1231	1295	NA	274.108	1806
FKBP6	NA	2365	392.5	1392	1025	268.194	1765
PPM1D	1841.5	59.5	608	1166	167	83.8748	190
SLC43A1	NA	347	415.5	332	1021	117.546	394
PKP4	1352	175	356	1418	1806	147.164	630
PIK3R3	819	969.5	1775	NA	887	264.349	1738
ENC1	2061	322.5	2248	NA	534	236.28	1487
ITGA10	2035	291.5	2099.5	NA	1379	286.194	1906
HAT1	1966.5	NA	2457	69	1884	222.56	1351
DGKZ	822	1289.5	2112	876	NA	295.844	1989
CBX4	1961	1163.5	1448	NA	947	332.492	2221
CAMK1	1670	2497	92	135.5	600	99.9615	267
BCAS1	1173	1712	2336	NA	811	349.151	2327
PPFIA3	353	2497	NA	1569	2409	337.756	2258
LMO4	454	311	594	NA	1316	144.097	597
CDC14A	2003	1386	1926.5	NA	476	315.788	2129
DENR	NA	2238	421	260.5	2491	221.065	1334
YARS1	1300	2503	1577.5	NA	1175	391.781	2470
PDXK	NA	687	1749	1076	1135	275.156	1818
CASK	304	572.5	1588.5	914.5	142	102.814	289
PRKRA	NA	1553.5	594	296	1939	213.271	1267
TMEFF1	1033	2351	895	NA	1098	310.731	2089
KLF7	83	1526.5	1596.5	1471	1064	158.902	732
USO1	1455	227.5	541.5	1252	300	116.591	387
CDK13	155	1925	1762	549	116	101.389	280
PDE8B	1868	710.5	1239	NA	392	224.009	1362
RFXANK	1732	NA	50	692	702	113.222	361
TP63	NA	1218.5	1437	196	506	161.385	757
SKAP1	NA	608	55	89	2290	71.8312	136
PTCH2	1953	NA	2542.5	497	2244	383.509	2442
CHRD	1905	628.5	NA	489	1264	231.875	1434
NCOA1	593	429	1621.5	NA	957	198.164	1134
LAMTOR3	NA	1502	725.5	1229	2108	324.058	2167
NUMB	1002	710.5	2073.5	NA	2137	333.177	2224
SOCS1	NA	1690.5	1082	210	1505	217.992	1305
IRS2	1983	1044.5	973	NA	739	276.177	1831
EIF3J	1454	1377.5	2164	NA	2286	443.545	2620
STX16	276	822	1261.5	NA	1975	216.77	1296
PEA15	1430	619.5	346	1111	448	137.315	541
KRT38	1034	2178	1416	NA	1678	380.232	2435
B4GALT4	1521	2314	2413	NA	2208	520.238	2694
B3GALT2	NA	1925	2049.5	1358	2217	464.115	2650
NOL4	490	2191	254	895	716	141.095	576
MBTPS1	NA	1766	1149	714	1949	324.075	2168
SNX4	979	189.5	228	639	459	83.1301	185
CDS2	7	1925	504	1388	2269	92.6972	238
PABPC4	1214	397	168	18	1482	58.6027	89
CD164	1394	1044.5	412.5	NA	36	95.866	246
RAB11A	1140	252.5	1052.5	1374	1909	191.014	1063
SNAP23	1636	1432.5	601.5	NA	513	230.541	1420
MTMR1	NA	1155.5	2211.5	237	2299	271.566	1790
MPDZ	NA	397	1425.5	821	2252	252.847	1635
DCAF5	505	NA	886.5	1352	1315	236.134	1484
FGF18	982	189.5	43	747	647	65.8435	116
NRP1	374	1250	1377	218	1635	148.994	642
SOCS2	1547	1080	1024.5	NA	2229	349.401	2329
PER2	2051	1473.5	1300.5	NA	2147	426.093	2566
SYNJ1	633	2298	1577.5	NA	1318	329.685	2203
FUBP1	1181	NA	1971.5	309	1638	260.477	1704
EIF2S2	1054	2409	720.5	NA	498	244.245	1569
MTMR3	1403	541.5	1318.5	NA	794	236.091	1483
AP1S2	523	1877.5	168	NA	6	44.343	36
CACNA1G	1816	1648	2381.5	422	2206	292.01	1957
MBD4	NA	1446	1867	420	2359	319.715	2150
MBD2	1146	199	192.5	956	421	89.2219	214
FUBP3	835	2119	1003.5	NA	1985	342.542	2287
P4HA2	1694	601	2112	1154	1534	261.296	1715
WASL	1509	1279	1493	1287	70	152.718	672
KALRN	1366	2503	NA	776	429	258.225	1686
BTAF1	942	812	2292.5	NA	2446	359.777	2369
CLDN12	1449	888.5	1596.5	NA	458	246.252	1576
MTMR6	NA	924	2292.5	1371	733	301.975	2036
LATS1	330	639	1470	NA	722	171.952	863
CNOT9	NA	486.5	2313.5	1123	812	251.63	1626
KCNQ4	1402	2198	2542.5	NA	1426	457.066	2643
RABEP1	913	2184.5	518.5	NA	635	225.049	1377
CBFA2T2	745	942	1403	801	NA	235.594	1477
SYNGR1	1385	2103	2036.5	97	NA	217.734	1303
SCAF11	574	2475	1564.5	552	612	188.86	1039
SLC16A7	1598	1087.5	1937	515	245	168.52	837
LRRFIP1	1327	90.5	2026.5	1195	1507	169.582	843
XPR1	107	37	1596.5	NA	504	59.3931	90
LARGE1	2049	2037	1346.5	NA	1992	457.296	2644
VAPA	2098	486.5	770	NA	2166	285.561	1900
MAGI1	1766	218	2259	NA	2459	302.323	2039
DLGAP1	439	1250	1337	1141	1969	221.023	1332
DLG5	1211	1620.5	1470	NA	829	310.89	2090
CCPG1	244	2282.5	NA	1211	1443	248.309	1592
NOG	NA	76.5	64.5	1576	214	50.4938	60
RPS6KA5	271	822	2026.5	NA	347	157.278	716
MFHAS1	1360.5	2490.5	2008	1575	NA	452.322	2636
STK17B	1645	2427	2444	730	656	272.234	1799
CYTH1	770	1937	985	NA	1168	286.131	1905
SOCS6	177	1262	1631.5	NA	333	147.556	632
KLF4	892	2483	2231.5	948	1131	279.172	1853
NREP	801	336	299.5	NA	1381	144.404	601
PTER	602	531	757.5	NA	155	110.038	331
TRIP12	1293	1367.5	NA	176	1137	192.815	1084
TRIP10	1001	NA	2123	412	964	239.624	1516
HMGN3	1225	1155.5	50	241	1859	100.292	269
UBE4A	373	2148.5	2324	1550	1193	256.118	1665
RAB28	1357	460	941.5	430	NA	177.254	913
NHERF1	1605	2282.5	1884	NA	2520	510.542	2689
NRXN1	477	1325.5	1738.5	NA	757	238.771	1505
TGFBRAP1	NA	311	2413	8.5	1196	73.8851	151
MED23	NA	2248	2292.5	335	1856	334.482	2235
QKI	70	2497	2470	NA	1541	225.784	1385
SH3BP5	2028	2373.5	1261.5	NA	633	350.048	2330
ATG5	1118	1695.5	2036.5	NA	596	307.899	2071
ONECUT2	3	1300.5	1538.5	NA	1357	75.1047	158
PGS1	NA	1676.5	163.5	143	1234	117.242	390
PSMF1	332.5	238	275	NA	1052	97.2454	258
ADAMTS3	NA	2119	2381.5	1499	1846	483.274	2672
ADAMTS2	NA	1859.5	1949	248	1997	289.367	1930
FXR2	1896	2466	NA	1501	2518	512.574	2690
NPEPPS	750	NA	685	1603	2145	288.216	1918
EEF1E1	1313	NA	54	60	631	56.9049	81
GOSR1	2056	2198	436	NA	842	283.728	1886
BAG3	NA	1071	476	253	1484	165.359	796
EI24	1489	2159.5	2513.5	NA	2433	526.45	2695
VPS26A	NA	861	421	455.5	2067	191.081	1064
GTPBP1	1999	NA	1663.5	755	2422	392.581	2472
GOSR2	NA	1106	1094	874	1692	289.142	1926
PREPL	NA	2442	916	992	2133	368.745	2401
CREB5	49	252.5	2505	NA	1397	114.04	367
WTAP	514	2178	1621.5	1178	2339	275.964	1828
CARTPT	NA	1367.5	848	150	680	146.612	622
NCOR1	1295	175	1884	524	2460	177.485	916
SNCAIP	1558	872.5	1382.5	593	2301	241.448	1531
RGS6	423	1227.5	2313.5	216	1432	164.072	785
SEC24C	640	942	953.5	NA	13	73.5045	145
ZNF592	1027	1937	2239.5	NA	1088	370.945	2406
MORF4L2	NA	486.5	282	1274	578	140.944	573
GCC2	726	446.5	2479.5	NA	582	206.753	1209
RALGPS1	692	1925	2392	260.5	1144	197.941	1132
HS2ST1	204	370.5	1867	962	366	109.717	329
SOCS5	1098	515.5	1577.5	1230	205	148.43	637
PDE4DIP	709	1831	2112	362	NA	249.531	1603
EIF5B	1947	189.5	1369.5	274	1179	139.184	558
KIAA0040	558	586.5	757.5	NA	1297	188.255	1035
DEPDC5	NA	2232	1695	855	2174	407.111	2520
UBE3C	1700	1358	2248	NA	389	297.998	2007
EMC2	1935	1574	1016.5	725	NA	306.001	2060
PUM1	1837	702	NA	102	1335	161.835	762
RUBCN	279	1553.5	864	NA	571	170.003	845
ECE2	615	1966.5	146	1591	446	132.013	503
NOS1AP	NA	175	2542.5	868.5	2151	238.708	1504
SECISBP2L	240	1358	1937	NA	1320	238.86	1508
USP34	1712	252.5	1390	NA	817	209.262	1230
GPRASP1	NA	1595.5	1282.5	307	1394	241.84	1540
LAPTM4A	1687	1746	304	533	2316	204.047	1183
ARHGAP32	415	775	NA	817	758	167.013	821
ZNF536	1954	662.5	1762	1151	559	215.949	1290
PHACTR2	1607	1976.5	1949	NA	1324	423.003	2560
RIPOR2	833	1348	1403	543	463	166.182	811
LZTS3	NA	1403.5	2275	360	1212	271.606	1792
SUSD6	12	1403.5	1643.5	NA	1554	113.853	365
KIAA0232	162	999	2367.5	NA	1463	216.319	1292
MATR3	1381	1495.5	2324	1301	1980	330.721	2207
RIMS3	30	370.5	1337	163.5	1185	62.0705	101
SNX17	1827	NA	2211.5	774	2143	402.242	2498
SERTAD2	396	175	807.5	NA	2016	144.888	608
DAZAP2	870	76.5	307	NA	372	73.8169	150
URB2	NA	336	608	643	1024	151.401	663
NUP58	NA	882.5	1550.5	421	1017	218.719	1309
RB1CC1	NA	452.5	693	1586	773	196.856	1124
ARMCX2	1769	2379.5	965	933.5	1224	271.868	1795
ARHGEF11	1367	409.5	2017.5	NA	2075	309.317	2079
DNAJC6	1478	628.5	608	NA	1164	225.112	1379
TRIM14	NA	1870	1403	260.5	1122	233.946	1459
JAKMIP2	803	301	1125	862	652	137.362	543
MELK	NA	800.5	325.5	449	832	139.64	564
ZEB2	747	37	278.5	985	53	41.8641	30
MFAP3L	1660	1174.5	1272	NA	1134	323.747	2165
CEP170	1600	2045	177	NA	849	209.345	1231
MAGI2	2046	252.5	704.5	NA	1440	212.712	1263
TOMM70	NA	651.5	1577.5	163.5	2022	190.869	1062
AREL1	2085	1339	2275	NA	2507	499.397	2681
SEC24D	1536	2045	973	NA	362	256.399	1673
FCHSD2	849	730.5	1103.5	NA	1169	236.439	1489
TLK1	1661	1348	815.5	NA	1751	334.297	2233
ZBTB39	164	209	1346.5	NA	60	57.3491	84
POM121	759	1925	NA	557	1389	257.779	1683
RHOBTB1	576	2409	680	1361	130	139.812	566
PLPPR4	977	209	2112	NA	1908	238.105	1500
SV2A	501	227.5	1272	933.5	1377	142.923	590
G3BP2	1174	11	748	NA	112	45.3404	41
RABGAP1L	449	2306.5	2381.5	201	978	173.04	871
FAM20B	1135	969.5	1159.5	NA	696	242.687	1557
RNF10	1823	1892.5	436	1165	1648	247.257	1585
LPGAT1	686	370.5	909	NA	418	139.365	561
JOSD1	1083	1054.5	839.5	1419	1470	229.736	1414
OXSR1	927	651.5	2149	NA	2047	319.174	2146
WDR1	1537	2103	541.5	553.5	1874	225.336	1381
HS3ST3B1	1574	933	641.5	NA	1786	284.729	1896
HS3ST2	1619.5	1519	1369.5	1353	2211	317.473	2139
USP15	NA	740.5	2017.5	672	1155	259.425	1693
MED13	112	2253.5	2530.5	NA	1005	223.77	1359
NR1D2	600	2466	102.5	NA	2073	187.2	1023
RCE1	1873	608	1990	850	1089	231.941	1435
DMTF1	808	1124	2149	NA	84	159.079	735
AKT3	309	835.5	1538.5	NA	379	155.722	705
PDCD6IP	456	800.5	666.5	NA	857	168.934	840
PDCD6	NA	2221	32	242	1533	100.74	274
BCL2L11	67	1395.5	994	563.5	371	90.9331	229
SH2B3	NA	1227.5	1990	1437	1659	388.36	2457
INSL5	NA	1668.5	315.5	1448.5	1265	247.756	1589
HMGXB4	1486	1627	2292.5	NA	2326	473.72	2666
SH2D3C	1276	2511.5	518.5	87	1982	155.762	706
MAMLD1	1783	NA	1437	972	1205	329.045	2199
SAE1	NA	1563.5	387	824	1697	239.77	1517
EDIL3	NA	1737.5	1356.5	892	713	276.624	1835
CERT1	902	961	2457	NA	358	233.612	1451
UST	824	2395.5	244.5	NA	1807	241.591	1532
ACTR3	1434	495.5	1949	NA	59	133.661	515
TSPAN5	1912	2126	742.5	1347.5	1647	292.566	1964
CTDSP2	463	1779.5	601.5	NA	1046	212.13	1255
HIPK3	1966.5	409.5	NA	280	902	167.887	826
ENAM	1875	1300.5	924	NA	1441	335.585	2240
ARL4C	1013	1227.5	1867	86	2295	171.097	855
RASGRP1	1602	988	660	NA	1478	278.676	1848
NAMPT	NA	1358	129.5	1031	223	112.105	353
YAF2	688	2291	360.5	NA	566	188.267	1036
TOB1	1736	158.5	232	1445	288	96.8045	255
FAM13A	845	1033.5	1272	NA	2195	312.401	2105
G3BP1	1846	59.5	909	NA	518	119.22	406
MBNL2	1021	370.5	1529	1101.5	997	182.646	969
ABI2	983	1487	2336	NA	2095	408.856	2528
PLXNC1	212	452.5	627.5	223.5	359	68.8364	125
WASF2	1213	252.5	1727.5	NA	712	195.86	1116
TENM1	460	1631	1390	NA	1450	277.229	1838
RNF41	788	505.5	748	NA	1127	190.309	1056
TSHZ1	2024	1746	2248	NA	1875	491.137	2677
MPHOSPH6	NA	2232	82.5	116	2505	120.238	414
TOPORS	NA	90.5	446.5	129	839	64.2903	109
OLIG2	NA	1790	1201	1589	618	301.347	2031
CTDSPL	262	1174.5	1191	NA	1415	212.151	1257
ANGPTL7	1278	651.5	160.5	843	NA	144.836	607
TRIB1	409	1270.5	374	510	1248	131.674	498
ZNF443	NA	2178	378.5	289.5	1514	193.827	1098
STX6	60	1238	1631.5	NA	1444	161.695	760
LRRC17	NA	2342	855.5	105	1742	194.514	1106
DCAF7	27	1238	1841.5	NA	671	112.703	357
GLYAT	1256	1943	757.5	131	NA	175.376	890
SPRY1	1671	460	617.5	1384	1031	185.005	997
SPRY2	1410	252.5	737	1314	1171	166.821	818
STAM2	1889	1021	124	819	818	138.667	551
IRX5	1832	749	1249	680	NA	259.752	1697
STAG1	836	541.5	1727.5	1590	NA	263.995	1735
NET1	1465	175	799	NA	1732	192.945	1086
UBE4B	2088	1639	1172	1426	102	179.565	938
SIGMAR1	509	1300.5	2392	NA	1882	328.467	2193
SF3A1	NA	1033.5	2200.5	1143	2537	400.626	2496
DNAJA2	1727	2328	1971.5	1032	441	258.504	1688
MARCHF6	145	924	NA	1326	1604	182.657	970
RTN3	1993	37	1564.5	529	822	109.929	330
IKZF1	90	1574	1675.5	NA	2361	216.303	1291
SMYD5	246	1859.5	2017.5	NA	890	237.998	1497
RRAGB	813	2153.5	157	1118	95	98.6484	265
IRAG1	336	953.5	1459	NA	1109	212.13	1256
PCGF3	854	1800.5	1009.5	NA	1120	287.067	1908
TRDN	1995	999	2567	NA	1891	440.906	2610
HMG20A	55	999	2188.5	NA	531	125.67	457
MICU1	NA	1712	1564.5	659	2063	345.347	2302
CITED2	1291	1655	1327.5	1519	1221	278.764	1850
BTN2A2	NA	1014.5	1044	989	2061	303.038	2044
SCML2	1697	252.5	513	1225	150	105.266	301
CORO2B	809	2083.5	107.5	NA	879	157.934	722
YAP1	1777	572.5	1249	NA	237	185.197	1000
PRMT5	1907	2328	1261.5	NA	1645	435.549	2593
TESK2	1779	2045	NA	1422	1889	442.018	2614
PGRMC2	914	1325.5	1068.5	NA	548	229.435	1412
FAM3C	1193	1313.5	378.5	1033	1197	187.973	1033
ZBTB18	1386	835.5	304	NA	273	139.196	559
SYNCRIP	106	1106	2336	NA	1151	187.324	1026
VAT1	1023	1416.5	685	NA	91	137.055	540
SEMA4B	NA	2037	2567	1404	736	381.158	2439
APPBP2	797	252.5	886.5	NA	219	111.148	342
FBLN5	NA	1339	257	897	625	165.686	805
HYOU1	775	730.5	2292.5	NA	2322	329.392	2200
IPO8	1178	1395.5	2304	NA	296	257.248	1680
IPO7	498	1956.5	2367.5	62	621	123.233	433
ATG7	1069	347	571	543	2428	154.963	694
SLC19A2	NA	336	1960.5	788	2442	265.268	1742
ARFGEF1	853	NA	807.5	806	374	168.758	838
TACC2	1894	NA	711	94	350	114.697	370
SORBS1	955	218	2231.5	1105	311	138.569	550
PDLIM5	879	1195	2392	NA	637	281.193	1870
TGOLN2	98	227.5	1103.5	NA	163	62.9118	105
ARID3B	2015	1478.5	2403.5	1588	1078	330.15	2205
POSTN	NA	1116	1507.5	1286	1843	353.274	2347
EXOC5	821	1325.5	2437	NA	2132	385.506	2450
IGF2BP3	1000	113	855.5	NA	1354	150.373	656
IGF2BP2	2089	1721	NA	566	953	295.017	1985
KHDRBS1	1020	2075.5	1529	NA	414	268.982	1774
CELF1	66	291.5	2099.5	450.5	290	70.0661	130
CSPG5	767	1553.5	2008	300	786	178.366	923
CLDN16	NA	1014.5	1044	670	1231	241.691	1536
POLD3	800	1870	579.5	NA	928	236.768	1491
STAG2	782	37	1292	32	790	49.6729	56
MAP3K2	19	1210	782.5	NA	2340	113.24	362
CHL1	1260	1553.5	2292.5	NA	1524	404.282	2508
NUP50	584	2191	282	NA	21	73.76	148
HBS1L	NA	1455.5	1082	752	1935	307.592	2069
PLK2	577	2435.5	1390	95	750	134.816	526
ZMYND11	1508	495.5	2200.5	NA	384	222.851	1353
ARPP19	1409	1712	1138.5	NA	1693	367.106	2395
ARPP21	922	800.5	941.5	NA	1825	265.298	1743
NEK6	930	720	1172	NA	1713	269.194	1777
NCKAP1	1298	835.5	2221.5	597	995	214.864	1279
SEC24A	683	586.5	839.5	NA	844	182.475	965
HSPH1	1723	988	399.5	NA	727	209.635	1234
WASF3	1572	2167.5	1480	NA	2447	468.562	2657
CPLX2	1569	2178	1300.5	NA	1332	389.954	2463
ZNF275	NA	1881.5	1824	697	1471	342.4	2286
TSPAN9	585	1620.5	1470	NA	2427	339.03	2265
USP19	1501	1800.5	NA	412	1676	292.197	1958
C1QL1	1318	NA	2112	1408.5	1815	408.32	2525
RAB10	696	1902	504	NA	508	190.752	1060
PPARGC1A	334	37	1564.5	NA	1492	103.03	290
MMP24	115	1800.5	1550.5	NA	1457	206.75	1208
CPSF4	479	NA	1033.5	1191	327	165.66	804
BLCAP	1652	1533	439.5	1551	2057	257.692	1682
PAPOLA	1194	1703	107.5	NA	1249	180.712	948
SPIN1	546	227.5	2231.5	NA	717	166.922	820
MSL3	2086	1238	2367.5	336	134	154.52	690
KDELR1	1919	942	1425.5	NA	2399	394.204	2479
CBX1	339	1313.5	1346.5	1453	1938	222.086	1346
PNRC1	1957	1648	1884	NA	967	389.228	2459
TMED2	1480	1071	571	NA	1053	247.012	1583
CLP1	1538	NA	356	35	1873	108.816	320
MAPRE2	433	11	1116.5	1210	127	48.2498	52
RBPMS	530	1432.5	563	300	1670	146.951	628
ABHD2	56	1279	2367.5	613	1483	137.601	546
WWP1	1937	NA	1318.5	1219	1110	340.858	2275
TMEM115	1555	1313.5	2248	1180	2193	328.099	2188
TPPP	207	NA	848	1532	304	133.679	516
TRIOBP	1531	2191	2049.5	607	1602	292.451	1962
KERA	2020	NA	88.5	256	1386	125.463	455
DIDO1	1228	2419.5	NA	1333	1657	400.137	2494
ADAMTS5	238	1846	1893	NA	649	214.285	1273
PTPN21	430	662.5	2188.5	395	419	126.985	467
HNRNPUL1	760	291.5	1727.5	239	903	121.457	420
KATNA1	NA	740.5	63	234.5	2395	100.582	271
HIBADH	NA	1348	346	816	1342	211.345	1248
CIT	954	1455.5	2567	NA	1402	373.787	2418
KAT7	985	1466	1695	NA	1291	333.316	2226
NUDT5	1474	2335.5	886.5	430	NA	267.575	1757
PSIP1	1308	662.5	263.5	NA	120	101.714	283
STRAP	NA	2075.5	770	513.5	331	180.483	946
ADAMTS6	1438	835.5	NA	1271	2184	337.844	2259
BAZ2A	216	911	1949	NA	813	186.814	1019
SEC23IP	NA	1163.5	965	91	762	132.057	504
AKAP13	1619.5	579.5	1762	NA	47	132	502
AKAP11	1495	835.5	2239.5	NA	27	131.059	494
AKAP10	2002	439	1675.5	293	2163	197.256	1127
DUSP10	NA	1300.5	2164	1130	1917	392.832	2475
RASSF8	1122	1574	2345.5	NA	2537	450.12	2631
PADI2	NA	291.5	1775	430	1142	177.494	917
ZHX1	798	710.5	1300.5	NA	1698	264.45	1739
CHP1	1126	2012.5	530.5	NA	1828	304.386	2049
DDX42	NA	2475	2036.5	1026	948	372.001	2410
MGLL	NA	1611.5	1437	1104	697	288.843	1924
CASC3	130	2386	374	NA	1329	156.654	712
IKZF2	134	1289.5	2049.5	736	926	150.509	658
MRAS	587	2274	1337	NA	1433	316.149	2133
COPG1	NA	2253.5	979	482	1738	291.49	1950
MTF2	1201	384	1094	855	388	139.884	567
SCAF8	1529	619.5	1082	NA	307	187.238	1025
RAB11FIP2	1897	679	1282.5	NA	1166	294.519	1982
CPEB3	154	336	1631.5	NA	25	53.5842	72
LMTK2	189	2109.5	NA	37	1956	103.037	291
NTNG1	1634	199	1707.5	669	2496	196.996	1125
CILK1	932	76.5	1212	NA	201	90.7578	225
SLITRK3	1450	1611.5	1172	1030	1429	264.307	1737
CNKSR2	250	1424.5	1437	701	888	159.099	736
NLGN1	1166	740.5	1550.5	NA	1868	314.382	2117
DZIP1	NA	1250	2367.5	1217	1086	351.577	2336
ENPP4	695	1262	1654.5	NA	891	266.586	1748
TRAPPC8	1145	1054.5	1044	NA	1424	289.371	1931
WDR37	1475	NA	1762	609	2191	341.157	2278
ABLIM3	1883	1737.5	2149	NA	1222	428.017	2568
FOXJ3	802	969.5	85	1492	1788	141.347	577
ZNF365	778	1202.5	1814	NA	2225	348.496	2324
BAHD1	196	531	1310	NA	1486	167.726	825
RPH3A	NA	266	693	1261	632	154.775	692
CARD8	1969	1690.5	2017.5	NA	1439	440.782	2609
BTBD3	2077	1140	2413	NA	1273	410.555	2532
WDR47	NA	2379.5	1631.5	1117	1572	403.957	2506
ATF6	248	749	1082	NA	118	98.1072	261
SEPHS1	1116	1140	454.5	NA	221	149.473	649
RAB3GAP1	1729	1846	2324	600	1510	292.758	1965
SIRT2	1147	2453	484	NA	2214	329.428	2201
RPIA	NA	1262	1717	1182	650	283.975	1891
ELL2	675	199	462	NA	37	54.7256	76
SHANK2	1624	90.5	1292	NA	123	97.7329	259
DKK1	1451	1087.5	102.5	1399	2502	178.491	924
KIN	NA	2335.5	1604	1223	2033	436.744	2598
MYH15	NA	1409.5	180	1540	2115	238.359	1502
PCNX1	358	1943	NA	981	2434	283.809	1889
KDM2A	15	2207	1685.5	NA	805	115.092	374
TTC39A	1042	1487	151	NA	166	110.983	341
LIMCH1	NA	2083.5	1663.5	873	1858	384.954	2448
DAAM1	1123	59.5	1403	NA	39	61.4745	96
PLCH1	310	199	NA	1007	971	123.896	443
KLHDC10	903	1358	2200.5	NA	2190	389.788	2461
STK38L	NA	37	1261.5	794	34	47.1018	50
TMCC1	486	1753.5	2259	NA	1219	309.425	2080
KDM4B	NA	1124	1059.5	844	1019	251.499	1623
SAMD4A	157	911	1788	NA	2276	218.363	1307
WDTC1	34	1563.5	1884	NA	876	136.06	535
XPO7	852	2096	1052.5	NA	847	280.817	1866
TNIK	1589	113	2112	NA	1892	230.088	1416
SMG1	308	872.5	NA	319	552	116.601	388
NCOA6	NA	671	1788	860	1350	271.594	1791
NMNAT2	298	2005.5	2248	NA	1348	290.016	1940
ZNF609	21	101	1832	NA	301	46.2326	43
WAPL	1115	175	1519.5	509	234	102.475	287
MYCBP2	1159	11	1377	1317	135	63.0806	106
PEG10	337	1478.5	1980.5	NA	1352	268.683	1772
ZNF423	1848	301	1654.5	1009	56	110.722	339
ARHGAP26	31	579.5	2381.5	NA	2029	135.699	534
SIPA1L3	763	1676.5	2491	1571	387	228.28	1402
KIF1B	551	486.5	NA	1164	1962	221.137	1335
CDK19	1204	11	446.5	NA	495	58.1502	86
ZBTB43	NA	397	2248	1455	2389	331.785	2215
SPART	1770	2103	1675.5	NA	683	359.157	2364
TNRC6B	1	11	924	NA	1942	16.6636	2
NFASC	47	59.5	1960.5	NA	114	39.5286	23
CLASP2	1244	1106	1182	NA	2177	342.928	2291
POGZ	872	1313.5	557	1116	525	164.269	787
PLXND1	882	2167.5	799	1443	1376	249.69	1605
PHF8	749	1313.5	1159.5	211	1886	170.778	852
KDM6B	2040	1902	2505	NA	2028	526.768	2697
ANKLE2	1063	311	2200.5	NA	1967	273.429	1803
DCUN1D4	91	158.5	338	NA	149	41.0425	29
LRCH1	1105	1071	2513.5	617	161	156.725	713
SEPTIN6	2069	1721	2188.5	NA	2054	500.048	2683
SNX13	697	1289.5	1111	NA	1238	263.61	1731
MPRIP	2091	1313.5	NA	93	841	170.199	849
RTF1	142	812	1493	NA	1117	165.55	802
SLC35D1	713	522.5	286.5	NA	1061	145.025	610
GPD1L	989	2373.5	985	939	1683	259.17	1691
METAP1	380	311	757.5	NA	994	136.543	537
SEPTIN8	424	1495.5	1824	NA	1921	305.222	2054
CEP68	1510	2261	1172	NA	785	332.819	2222
LARP4B	1133	2386	1643.5	NA	835	346.96	2314
RCOR1	1210	2090	1904.5	968.5	NA	367.403	2396
FAM120A	1647	1779.5	NA	1263	1029	349.255	2328
GSE1	1813	1729.5	2422.5	NA	1591	466.126	2655
ARL6IP1	881	1695.5	1564.5	NA	1760	356.025	2353
XPO6	1290	1367.5	916	534	610	175.908	897
FBXO28	1644	1021	188.5	NA	1112	192.542	1080
ARHGEF9	1764	2523	NA	381	2513	359.189	2365
VPS13A	NA	1690.5	2134	900	1600	377.427	2427
ANKRD28	1078	1831	637.5	NA	809	251.116	1615
PDS5A	1765	429	1261.5	NA	769	231.443	1430
ASTN2	1185	NA	2176.5	814	1632	340.13	2270
MINAR1	1419	2528	2275	NA	1711	483.268	2671
KAZN	NA	1553.5	2381.5	57.5	1631	191.872	1072
MCF2L	378	NA	1749	692	1769	237.12	1493
ADGRL2	NA	671	1824	300	561	168.422	836
WWC1	386	2442	1663.5	782	NA	263.076	1726
BICD2	1108	1279	2063	NA	376	255.985	1663
ACSL6	1745	1603	2304	446	1616	271.911	1796
FKBP15	1422	1870	2392	1350	NA	427.956	2567
DMXL2	659	397	2275	112	44	62.3011	102
SATB2	669	175	1044	NA	1918	173.958	880
CUX2	1309	37	2555	NA	741	137.571	545
DNAJC13	569	2365	586.5	1227	115	128.938	480
TUT4	682	NA	1327.5	744	636	202.256	1172
TRIM2	249	999	2248	NA	72	111.986	351
RPGRIP1L	751	1116	2353.5	881	1036	224.958	1376
WASHC4	828	2090	1519.5	43.5	1241	135.35	532
SASH1	647	1124	1382.5	185	426	120.452	415
TBC1D30	553	2282.5	2049.5	NA	2136	383.298	2441
SMCHD1	1341	1227.5	2073.5	NA	668	307.201	2065
USP24	734	835.5	1788	1248	557	189.429	1049
ARHGEF12	94	1790	1663.5	NA	1653	206.186	1202
PUM2	473.5	419.5	1459	639	1557	155.959	708
ZDHHC17	121	1495.5	1282.5	NA	1187	181.117	953
CTDNEP1	1609	2030.5	147.5	370	954	140.336	571
SIRT5	1622	2345.5	1550.5	NA	2020	464.48	2651
SIRT1	779	11	1390	NA	693	75.3546	159
NCS1	1836	1348	2036.5	NA	1913	440.535	2608
ZFPM2	1931	872.5	1707.5	NA	865	313.994	2112
NOMO1	724	2054.5	2578.5	316	NA	262.31	1721
GRIP1	352	999	NA	1070	962	193.913	1102
GPR161	243	NA	1926.5	692	1464	207.465	1218
SLC35A3	NA	586.5	494.5	717.5	2396	210.076	1240
SLC44A1	1299	702	2211.5	NA	1617	335.951	2244
SF3B1	1608	1163.5	557	208	NA	170.582	851
ANGPTL2	716	1455.5	2521.5	NA	2335	393.467	2476
ABCB9	1040	NA	1425.5	590	1359	261.041	1713
CBX5	42	352	1707.5	NA	2223	121.678	421
TRAM1	1513	531	197	757	744	123.323	435
CBX7	929	2459.5	1884	NA	2052	430.993	2577
ZFYVE26	710	780.5	2422.5	NA	894	261.667	1717
RIMBP2	804	1348	1867	NA	626	265.22	1741
BICRAL	950	76.5	848	NA	141	76.3291	161
TTC9	1540	1300.5	2085.5	NA	1799	413.912	2542
POFUT1	2030	2136	1801	NA	1262	442.953	2619
SUZ12	586	1603	2073.5	1548.5	556	221.786	1343
KAT6B	1709	639	NA	981	1671	289.176	1927
CLCF1	2042	NA	310	631	2247	243.334	1564
NNT	NA	2045	1337	970	1034	321.713	2158
MMD	619	2306.5	2431.5	NA	851	327.757	2186
TNPO3	648	NA	932	576	2242	234.937	1474
RBFOX2	37	158.5	716.5	NA	244	44.7352	38
SEZ6L	2032	1473.5	1480	1123	NA	373.395	2415
ARL2BP	NA	780.5	79.5	1362	976	133.977	519
DDAH1	1603	2005.5	848	996	431	206.39	1203
CCNDBP1	NA	969.5	2567	453	1574	288.542	1922
KLHDC2	NA	2075.5	1550.5	620	2370	368.658	2400
LEMD3	1801	59.5	590.5	NA	146	77.507	164
PATZ1	1583	1195	454.5	463	2212	194.975	1109
CORO1C	254	1044.5	1832	NA	555	180.169	944
CD2AP	532	1495.5	637.5	NA	1722	241.681	1535
MKRN1	1512	NA	2188.5	1153	1864	408.257	2523
ZMYND8	NA	2207	2036.5	28	532	127.168	468
KPNA6	400	1943	1033.5	NA	180	154.159	687
SSBP3	1257	897.5	874.5	NA	1251	263.504	1729
SLC7A11	93	911	1980.5	NA	568	138.906	555
CEMIP2	1326	NA	2134	601	1129.5	294.317	1976
SH3BP4	560	384	2176.5	NA	432	167.641	824
PRKD3	783	2054.5	1416	NA	563	266.042	1746
CADM1	781	552.5	2578.5	NA	1192	268.285	1766
GABARAPL1	952	1790	121	NA	2484	211.493	1249
FLRT3	618	2167.5	1738.5	488	124	135.152	531
MTCH2	799	145.5	282	NA	113	61.6772	100
PANX1	NA	2021	1356.5	1044	1132	335.408	2239
KIAA1549L	50	1510	2164	629	1312	133.964	518
DSTYK	NA	2075.5	2437	1580	1764	484.422	2673
FBXO7	NA	953.5	412.5	260.5	1931	166.734	817
BRI3	1814	NA	56.5	639	1701	144.432	603
LMOD1	252	702	579.5	NA	778	132.856	509
ATXN10	399	1106	204.5	1410	1300	139.555	562
MTO1	NA	1054.5	895	1468.5	1928	319.634	2149
DNAJB5	907	37	2188.5	NA	1306	139.128	557
HECTD1	1676	1620.5	924	NA	1435	344.391	2298
NIPBL	1347	101	2304	1584	1556	189.94	1052
ASF1A	2011	789.5	425	NA	764	211.837	1252
ARMC8	426	252.5	874.5	NA	523	117.74	396
SUMF2	1339	687	2431.5	1221	2257	287.741	1916
LETMD1	607	1348	830	1259	885	189.154	1044
CCDC28A	1542	2535.5	160.5	312	538	127.509	471
THUMPD3	NA	2402	2542.5	1055	2343	492.782	2679
ZDHHC5	457	370.5	530.5	NA	1766	157.774	719
ATL3	1818	1250	1103.5	NA	484	262.404	1723
ZNF521	1653	409.5	396	NA	255	127.829	474
WWTR1	NA	2453	1369.5	1138	1310	373.989	2419
TPGS2	NA	1766	1643.5	837	2035	372.78	2412
ZNF385A	791	189.5	2036.5	NA	951	183.507	981
PNKD	666	NA	81	100	2280	83.2556	186
PARS2	NA	2267.5	198	251	1319	155.229	695
IBTK	NA	278	2221.5	1398	2152	291.877	1954
CLIP3	202	113	2085.5	626	2181	115.772	380
TBC1D10B	465	311	1159.5	NA	1423	174.728	885
C2CD3	1716	1553.5	1749	NA	1493	406.078	2515
ZZZ3	258	2342	2542.5	1260	NA	294.883	1983
SPATS2L	687	639	218.5	461	1240	111.902	350
NSMF	1137	NA	1695	770.5	1763	318.001	2141
LRIG1	1690	2386	1814	840	856	278.753	1849
UPF2	1079	2395.5	2336	1573	1970	359.292	2367
TMEM98	1466	336	87	1249	2323	131.811	499
ACOT11	612	505.5	2513.5	512	NA	198.585	1141
OSBPL3	1329	2282.5	2026.5	NA	1771	454.114	2639
ZNF451	2075	2328	2200.5	NA	1869	527.804	2698
SIPA1L1	1854	2459.5	2345.5	1405.5	NA	492.261	2678
CHD5	476	1655	1337	112	768	123.724	438
SS18L1	769	2159.5	627.5	NA	628	224.855	1375
SETBP1	579	1210	1775	NA	2501	331.997	2217
FAM169A	1580	NA	716.5	1049.5	1401	283.964	1890
ERC2	657	322.5	1999.5	NA	461	166.196	812
RAI14	NA	628.5	2275	1529	1301	324.663	2170
LSM14A	1275	2075.5	1801	NA	688	336.414	2247
HERC4	1714	812	1749	684	NA	283.984	1892
EDRF1	1232	1300.5	2112	163.5	2092	205.934	1199
SZRD1	120	1584.5	608	NA	7	42.1656	32
PYGO1	NA	1574	1631.5	436	2457	321.967	2159
TANC2	44	495.5	1564.5	1109	685	96.3227	250
LDLRAP1	1019	2475	1003.5	NA	268	226.877	1394
GAPVD1	NA	370.5	1904.5	177	519	126.144	459
SERBP1	1039	419.5	1596.5	246	1176	145.145	612
PHF19	2006	NA	1550.5	543	1761	328.307	2191
GIMAP2	1991	2427	2149	538	NA	384.353	2446
FBXL5	1524	291.5	2403.5	1113	NA	261.024	1712
KLHL3	390	572.5	839.5	NA	874	159.05	734
CABYR	1975	1838.5	557	1062	2305	275.401	1822
FBXO8	1346	322.5	1159.5	NA	182	137.537	544
FBXO3	1826	800.5	693	779	579	170.998	853
HSPB8	1928	2282.5	332	NA	2254	336.777	2249
LHX6	317	1998	1801	NA	110	148.792	640
CNNM4	540	1227.5	2479.5	NA	1496	313.053	2108
CHIC2	2052	1813	985	855	1041	253.347	1639
INTS6	1025	384	903	1185	1941	192.1	1076
TIMM9	1294	76.5	10.5	207	22	17.2213	3
DAZAP1	1440	NA	310	1327	611	193.91	1101
PCOLCE2	1550	NA	2491	64	2440	220.297	1328
HBP1	1539	1466	2513.5	798	NA	364.631	2386
NBEA	503	1648	2505	NA	824	285.927	1904
AP3M1	342	1502	1159.5	711	588	151.451	664
RNF11	1167	322.5	467	NA	224	111.361	346
BEX3	1014	NA	40.5	190	512	62.852	104
SND1	1031	NA	1717	907	482	234.483	1466
STAU2	2033	1639	1212	NA	1943	418.42	2551
GHITM	NA	789.5	304	1134	1551	201.513	1162
FOXP1	899	1655	1292	1320	2017	277.236	1839
B3GAT1	1050	1943	1369.5	NA	1190	337.585	2256
TRAPPC3	1986	2243.5	2008	951.5	860	297.814	2005
TAF5L	1389	1155.5	1138.5	830	NA	277.435	1841
ZBTB11	1416	NA	973	1339	586	254.92	1658
NALF2	538	2065	1814	NA	1785	344.298	2297
PDE7B	481	1779.5	855.5	NA	915	226.184	1386
DKK2	986	1339	864	NA	1719	295.837	1988
INPP5J	1224	NA	524.5	57.5	340	83.6774	189
AFF4	17	1620.5	1577.5	729	1073	101.697	282
STK36	1203	1202.5	1437	871	1576	246.664	1581
BRPF3	609	662.5	2353.5	NA	1123	254.047	1653
AGO2	814	639	1	NA	2260	46.2912	45
GLS2	NA	1510	2521.5	1579	2471	490.809	2676
SLC39A1	1681	2419.5	1775	NA	2537	517.182	2692
DISC1	NA	384	979	1291	2234	255.106	1660
SERP1	268	76.5	129.5	NA	452	46.5309	47
SIT1	NA	2386	807.5	1313	517	267.351	1755
SESN1	NA	933	2099.5	758	2508	347.287	2317
AHDC1	1748	1238	2392	402	527	203.724	1181
PDCD4	2080	11	290	1451	1667	87.5228	207
PCDH17	1328	2126	2313.5	1049.5	404	245.193	1573
LSM1	1085	NA	2200.5	505.5	1156	271.705	1794
BMP10	NA	409.5	105.5	412	2349	113.048	358
RBMX	1964	59.5	2134	303	883	116.381	385
BHLHE22	1623	238	304	NA	973	145.348	613
TOX3	1249	2320.5	782.5	924	93	144.207	599
PCDH11X	1169	76.5	NA	76	2524	90.4763	221
ZNF638	1951	76.5	2542.5	NA	807	185.974	1007
PRPF19	658	861	2275	154	NA	166.868	819
DESI1	416	460	1282.5	412	2360	150.167	654
EML4	1456	694.5	1832	NA	64	146.698	624
PCLO	234	531	1221.5	NA	1485	172.255	864
NKIRAS1	NA	835.5	467	1324	2249	259.552	1695
TRIB2	1041	2253.5	864	NA	1966	353.217	2345
REM1	1890	NA	2367.5	193.5	1228	253.862	1650
SLC27A6	NA	1813	313.5	202	2283	178.881	931
SNX24	880	775	1564.5	NA	2408	316.515	2135
ACAD9	NA	2409	432.5	12	1549	93.2618	241
WDR91	NA	969.5	598	462	1571	201.352	1160
ZBTB44	2087	1553.5	1841.5	486	627	225.43	1382
UBE2T	NA	2503	608	1123	2030	341.193	2279
LGALSL	1202	2431.5	1310	NA	2049	418.396	2550
TMOD2	830	897.5	1493	NA	1991	304.966	2053
ZDHHC8	315	301	608	NA	2056	146.687	623
REPIN1	832	2153.5	985	NA	2224	351.884	2337
GRHL1	1252	2475	1717	NA	2384	471.796	2664
ICOS	NA	1116	839.5	610	1737	249.542	1604
UBN1	1164	850.5	979	NA	293	182.499	966
STRN4	1024	1772	2073.5	NA	996	347.834	2320
PSMC3IP	NA	2126	35.5	1054	2313	163.735	779
HILPDA	1237	2409	1564.5	688	NA	334.567	2236
GMPPB	NA	2065	228	373.5	1542	180.405	945
SEC61A1	677	924	953.5	NA	614	194.481	1105
SNX12	375	227.5	138	223.5	121	39.9596	25
PURG	1841.5	291.5	1612.5	NA	641	215.766	1288
PDZRN4	1628	1800.5	830	485	2203	242.106	1545
SLC25A24	2017	1676.5	1212	1205	1243	287.504	1912
STRN3	1404	766.5	2149	NA	132	185.829	1005
SCHIP1	NA	872.5	1103.5	504	1434	228.333	1403
NRBF2	1265	37	72	NA	343	46.0967	42
SLC39A3	NA	861	1960.5	223.5	2373	243.179	1562
TNPO2	1635	2351	2431.5	1448.5	NA	479.547	2669
SH3KBP1	674	628.5	1643.5	1201	505	168.323	835
KCNIP3	1142	278	895	NA	1069	185.596	1003
KCNIP1	877	812	299.5	NA	235	118.289	400
EHD2	NA	352	1016.5	1436	1253	223.939	1361
PIK3R4	NA	740.5	275	1322	2064	215.844	1289
PLA2G3	1377	2518	1550.5	894	698	254.777	1656
MINK1	591	452.5	1529	NA	838	191.273	1066
COL5A3	1881	336	1337	NA	1204	251.08	1614
CHST11	341	730.5	1507.5	268	738	118.903	405
PNPLA8	NA	1021	399.5	1456	1413	239.277	1512
ARHGEF4	NA	1737.5	2336	247	1746	287.558	1913
COPS7A	707	812	1675.5	1193	NA	258.75	1690
DHH	1573	694.5	360.5	55	826	89.4458	215
CLEC4A	NA	2535.5	410	863	2319	300.248	2026
SPOCK3	1239.5	766.5	757.5	358	153	104.755	297
NTM	215	322.5	1480	NA	1512	156.905	714
PDE11A	257	1416.5	NA	452	1924	187.527	1029
TMED5	554	1403.5	299.5	NA	2202	211.555	1250
SLC35B3	NA	1367.5	127	493	667	122.213	423
GOLT1B	1568	1250	132	NA	398	141.618	579
ST8SIA3	NA	1846	1292	54	889	145.424	614
FAM135B	345	1289.5	646.5	245	1958	134.582	522
TXNDC12	1138	1424.5	1052.5	NA	1410	311.352	2096
ATL1	NA	2306.5	508.5	1334	175	180.842	951
SSUH2	NA	1595.5	241.5	46.5	965	90.6543	224
SEPSECS	259	505.5	2049.5	NA	1781	207.861	1223
ABHD17B	404	988	1775	NA	1933	270.447	1784
PHF20L1	1707	322.5	693	886.5	171	113.1	359
METTL9	NA	2535.5	168	1578	1965	268.01	1763
ZDHHC9	629	1087.5	2211.5	NA	1948	327.551	2185
GOLGA7	1336	1831	356	809.5	466	160.081	745
ING4	1283	835.5	2239.5	NA	2398	387.243	2454
JPT1	1168	2045	1604	1242	1436	293.733	1973
ZNF580	NA	1289.5	1416	658	1950	309.297	2078
C3orf18	356	NA	1111	1346	1862	249.452	1601
DCTN4	1805	1446	1470	NA	2105	421.448	2555
NAGPA	NA	1902	711	49	2021	151.234	661
LEF1	1075	76.5	286.5	NA	1521	108.773	319
IPO11	1383	1210	224.5	NA	1453.5	214.907	1280
RAPGEFL1	43	1174.5	524.5	NA	1163	104.737	296
NIN	NA	2328	2176.5	437	1263	323.293	2162
GP6	NA	2518	2304	676	2231	429.968	2574
DUSP13	493	1313.5	704.5	543	2439	180.827	950
ZNF219	1856	552.5	2521.5	1530	1452	283.711	1885
PHF20	297	933	2521.5	1172	819	184.643	994
COX16	NA	1250	1788	1431.5	2146	404.683	2510
PAIP2	785	1766	71	1145	9	50.3806	59
KLF3	209	124	799	726	262	66.0846	117
DNAJC27	335	1902	864	623	1877	183.136	976
FAM53C	292	850.5	1182	NA	1548	205.259	1195
ARMCX1	2066	409.5	260	254	321	89.4889	216
PLAC8	NA	1790	10.5	1041	2281	114.906	373
MEX3C	1891	1838.5	141.5	NA	80	111.35	345
DACT1	NA	1386	518.5	1331	1018	248.342	1593
TAOK3	1251	1087.5	1884	NA	729	292.29	1960
MBTPS2	691	2186.5	1707.5	NA	1370	342.781	2290
HOOK1	916	278	1261.5	NA	183	123.1	432
UBR5	635	1627	1068.5	NA	393	202.895	1174
CRLF3	1996	2419.5	269	NA	918	261.252	1714
RWDD1	1906	370.5	1125	NA	1299	251.975	1627
AIG1	NA	2544	1762	1482	1378	434.856	2589
PRKAG2	NA	2136	1851	500.5	1730	340.059	2268
SUCO	1186	2373.5	2457	1414	1488	341.677	2282
SCARA3	NA	1998	1382.5	430	1475	287.621	1914
HPCAL4	601	861	973	NA	1783	243.347	1565
IP6K2	847	1584.5	601.5	614	NA	209.766	1235
PRRX2	1878	NA	50	1072	1304	150.479	657
SFMBT1	573	2054.5	489.5	NA	158	137.328	542
LIMA1	1566	175	693	715	14	57.1254	82
HACD3	NA	911	1926.5	998	277	208.648	1227
TRIAP1	1084	2159.5	102.5	NA	1684	199.321	1147
GSKIP	1553	2178	757.5	NA	726	291.963	1956
RAB14	287	397	704.5	NA	472	110.297	334
PEX5L	732	37	1612.5	NA	1129.5	117.819	398
RAB6B	771	730.5	2036.5	NA	546	222.396	1348
TDP2	NA	1526.5	218.5	1461	1590	234.552	1469
AZIN1	1375	651.5	518.5	1536	763	177.095	912
TRIM33	372	1044.5	2578.5	NA	497	210.007	1238
UBE2D4	596	NA	241.5	967	2081	183.403	978
ASB4	NA	2126	2353.5	119	1136	226.72	1393
SUFU	133	1519	2367.5	NA	1051	210.507	1243
HECA	727	1377.5	2134	NA	775	283.609	1882
NLK	1592	1026	1519.5	NA	229	217.068	1297
EMCN	NA	1852.5	1990	1018	2245	425.926	2565
WWOX	1443	1262	174	NA	320	141.074	575
ARID4B	346	238	2049.5	1256	1721	163.472	776
RAB8B	671	861	742.5	NA	1563	226.222	1388
INPP5K	NA	1998	1221.5	1028	2240	384.922	2447
MAP3K20	1301	969.5	924	NA	720	239.275	1511
KDM3B	1282	101	2422.5	NA	405	149.253	645
SIX4	1128	897.5	2149	NA	1706	347	2315
GALNT7	605	942	2164	NA	1791	304.775	2051
BCL11A	488	1021	1801	NA	30	101.265	277
BTBD1	1221	2544	1231	NA	834	334.083	2230
PANK1	173	924	1403	NA	1341	185.136	998
ADAM22	1010	1992	NA	1543	1282	353.107	2344
RAB4B	869	780.5	2367.5	10	998	87.4969	206
BRWD1	502	11	1538.5	NA	2325	93.7226	244
KCNK10	111	1818	1082	NA	156	107.401	306
TREM1	NA	238	2063	543	2312	221.516	1341
GPR173	1359	812	932	76	NA	132.188	505
GPR85	818	1818	830	NA	1181	274.7	1813
GNG2	945	2178	66.5	754	1988	145.697	617
SLC38A2	826	1662	757.5	559	94	111.824	349
SIAE	1342	1676.5	184.5	1129	NA	206.848	1212
RBM27	1238	1466	2336	379	1409	235.508	1476
ANLN	1831	37	489.5	1369	76	64.3579	111
RIN2	1610	1131.5	1663.5	NA	1211	346.021	2309
CCSER2	857	720	2555	NA	265	200.991	1157
ANKIB1	1003	1238	NA	1416	846	276.092	1830
MIEF1	661	789.5	1867	NA	858	239.049	1509
DGCR8	NA	1992	1604	978	2351	411.587	2537
TMCO1	NA	1881.5	1159.5	1095	2537	392.254	2471
RBM47	772	NA	2123	278	1208	215.333	1284
MTRF1L	1353	2518	1851	NA	2149	479.666	2670
WDR44	1865	1250	571	1558	42	122.755	430
MTMR12	1417	1911	75.5	NA	1247	177.644	919
WDR5B	NA	1695.5	1507.5	1218	2341	410.763	2533
UGT1A8	NA	1966.5	1327.5	120	2282	229.877	1415
UGT1A6	NA	1925	1318.5	1123	2284	399.334	2489
LZTFL1	NA	608	484	1243.5	2393	241.838	1539
UGT1A9	NA	1911	1318.5	117	2285	226.487	1392
INO80	1405	1106	2491	NA	1627	396.039	2483
CCNJ	314	1772	1917.5	NA	284	185.482	1002
ARL15	1236	1902	499	NA	1729	298.347	2010
MINDY2	850	495.5	2085.5	1008	67	113.677	363
RSBN1	566	1044.5	NA	179	1504	157.905	721
CRLS1	NA	1620.5	494.5	249	950	164.958	793
MARCHF5	1699	1684.5	1727.5	NA	2537	470.48	2662
RBFOX1	1695	37	1493	NA	565	119.897	413
DIRAS2	146	145.5	294.5	NA	797	66.4324	120
PPP1R12C	1850	2475	1904.5	390	NA	339.499	2266
RNF111	620	651.5	1564.5	NA	332	169.198	841
KCTD9	1463	336	370.5	NA	317	122.546	425
BNC2	5	76.5	NA	1183.5	1296	38.9082	22
TRIT1	1565	897.5	499	NA	830	218.334	1306
SAMD9	NA	1202.5	1814	1056	1391	334.479	2234
TRPM7	2097	888.5	2063	1535	NA	389.633	2460
SWT1	NA	1542	1437	516	1459	284.12	1893
ASPN	1811	NA	2085.5	1373	1369	408.076	2522
VPS13C	NA	1831	2422.5	1587	496	341.738	2283
WBP1L	59	1703	2367.5	NA	1494	193.026	1089
MFSD6	1205	671	1971.5	439	886	181.765	961
PGPEP1	NA	2298	1201	780	1655	343.468	2292
SNRK	1157	1779.5	1448	NA	1371	355.467	2352
CC2D1A	966	882.5	530.5	354	2371	164.775	791
TBC1D8B	1289	NA	1356.5	389	645	203.463	1180
NSD3	1206	359	2026.5	392	NA	191.451	1069
CHTF8	273	2198	2431.5	508	NA	231.965	1436
UBE2R2	222	1333.5	725.5	NA	353	131.184	495
BPNT2	1270	2021	1550.5	961	787	249.309	1600
COMMD8	NA	1574	45.5	1010	2071	155.532	700
FAM120C	168	1262	NA	1330	707	167.051	822
PARP16	485	979.5	269	NA	907	145.87	618
PIGX	NA	1148	341.5	355	2060	182.935	974
BANP	NA	1163.5	1904.5	252	755	201.448	1161
ZSCAN2	1828	NA	2149	180	2070	274.982	1817
FAM118A	1515	1823.5	2176.5	NA	802	370.47	2405
PARPBP	1830	2544	446.5	1043	1065	236.437	1488
PRPF39	NA	639	1937	674.5	2236	292.221	1959
PID1	668	1655	1643.5	NA	867	280.079	1859
TMEM255A	1036	59.5	770	NA	82	62.4432	103
USP47	926	2065	NA	344.5	892	218.883	1310
FKBP14	NA	1800.5	1082	1240	1418	340.11	2269
TMEM248	595	541.5	321	570.5	604	102.663	288
MED9	NA	476.5	617.5	1356	639	177.646	920
RALGPS2	NA	1250	2099.5	286	823	221.635	1342
AGGF1	NA	1279	815.5	1395	1270	291.48	1949
ARHGAP17	NA	800.5	770	403	1748	202.939	1175
PRPF38B	608	495.5	1814	994	1294	186.385	1011
LARP1B	NA	679	941.5	1387	1186	253.165	1636
LRRC8D	1944	NA	1824	570.5	1822	346.395	2311
SDAD1	792	924	1867	NA	774	253.519	1644
ARMC1	891	1729.5	82.5	935	NA	146.793	627
TMEM33	438	505.5	2026.5	1598	128	124.044	444
MSL2	834	1339	1437	NA	524	239.4	1515
SEC61A2	1833	NA	579.5	388	1583	224.684	1373
ARL8B	313	1859.5	757.5	NA	325	153.813	684
SETD5	613	775	1382.5	106	692	109.043	321
RCBTB1	1287	429	382	NA	521	143.938	595
FANCI	1345	2274	2063	808	1003	277.188	1837
NKAPD1	973	1014.5	378.5	NA	375	152.952	674
EXD2	1507	2143.5	1749	NA	689	351.157	2334
MACO1	729	370.5	1390	1258	673	159.029	733
LRRC1	2014	2466	1459	61	NA	203.845	1182
STEAP3	414	2030.5	1425.5	NA	1218	274.786	1815
UQCC1	NA	252.5	399.5	995	2504	177.01	909
ZNF654	367	2453	1138.5	NA	139	153.592	681
UBE2W	274	1949.5	1621.5	NA	875	233.26	1449
RHOT1	1556	1838.5	1239	968.5	1283	269.032	1775
PPP6R3	1102	2453	2063	NA	1865	448.957	2630
WDR33	211	1526.5	1960.5	NA	2300	274.447	1810
STRBP	123	1737.5	1588.5	11	427	55.1515	77
SLC22A15	NA	639	2403.5	532	1772	274.233	1808
HEMGN	1870	NA	2085.5	931	2469	432.584	2579
LGR4	960	1054.5	1272	1380	424	188.99	1042
LRRC59	329	2535.5	2176.5	NA	1606	326.686	2181
YOD1	1239.5	37	830	NA	357	85.3569	196
AP1AR	2021	227.5	1318.5	1372	2379	229.248	1409
CSGALNACT2	NA	2090	855.5	1161	1499	332.04	2218
TNFRSF19	NA	687	2542.5	1201	2157	364.622	2385
NOP10	NA	1925	64.5	260.5	766	99.1852	266
PIP4P2	1544	NA	895	645	416	195.084	1111
RBM38	1629	1902	2324	990.5	NA	408.55	2526
SOX6	917	766.5	2324	1123	606	204.279	1184
SUPT20H	NA	2503	378.5	639	2272	270.738	1785
BMP2K	NA	1116	2470	543	2218	337.459	2253
VEZT	NA	1487	855.5	1224	1536	310.897	2091
TENT5A	2059	1096	1621.5	NA	659	311.535	2097
POMGNT1	1611	NA	1960.5	1336	2198	436.279	2596
PNRC2	NA	1289.5	693	1284	1178	269.56	1781
TBC1D22B	395	2267.5	1529	NA	2302	333.123	2223
CHD7	1304	2282.5	794	NA	1100	317.443	2138
FLVCR2	NA	1877.5	2324	1194	991	376.846	2425
CDC37L1	1396	861	965	1491	1519	242.616	1554
GPATCH2L	NA	789.5	421	454	489	130.299	490
SLC30A6	1819	1668.5	994	833	831	231.733	1433
SCYL2	NA	1877.5	1675.5	1177	2441	433.468	2582
CCDC88A	580	572.5	2176.5	NA	780	216.623	1294
NDC1	652	1446	92	NA	164	86.338	201
DOK4	241	1313.5	NA	911	1809	212.467	1259
POLR3E	NA	1262	563	195	2303	187.895	1032
SLF2	412	1325.5	2457	NA	658	242.335	1549
BTBD7	1092	1195	NA	328	1347	217.845	1304
FAM222B	144	1956.5	1052.5	NA	1340	198.487	1139
ENAH	24	218	1448	255	NA	52.4124	68
CHFR	1408	1339	1643.5	NA	368	258.339	1687
NUP133	NA	1976.5	2457	1332	2489	500.781	2684
SEPTIN11	389	861	2336	NA	1453.5	258.167	1685
TMEM30A	660	1925	685	NA	1133	249.123	1597
UGGT2	1012	1174.5	2313.5	692	1039	229.211	1408
RCOR3	583	1033.5	941.5	NA	1207	227.414	1396
TTC17	2026	1289.5	1403	740.5	1383	260.569	1706
CMTR2	1452	1054.5	1403	964	1559	252.83	1634
FGD6	239	1956.5	1727.5	NA	1989	281.464	1873
TXLNG	522	252.5	1363	NA	2378	202.116	1169
MINDY1	NA	2054.5	1182	229	855	207.597	1221
HR	NA	1668.5	2367.5	624	119	183.983	987
ST6GALNAC1	NA	812	360.5	122	1066	110.429	336
KDM3A	1834	1008.5	2123	NA	2220	429.571	2570
WWC3	504	1648	2530.5	NA	959	297.881	2006
TEX2	1880	662.5	NA	562	1128	235.661	1479
ASH1L	1517	1574	1631.5	1411.5	752	265.659	1744
ZNG1A	NA	1949.5	994	543	2365	313.997	2113
LMO3	959	586.5	96	NA	602	106.152	304
ZNF395	1910	1760	653.5	NA	286	222.577	1352
NXT2	1121	NA	454.5	444	63	86.3785	202
CTTNBP2NL	846	2298	1201	1440	583	228.817	1406
SLC50A1	NA	1116	1493	25.5	1821	131.851	500
KLHL7	NA	2365	2367.5	291	2103	340.137	2271
PCDHA6	1557	347	NA	561	878	179.56	937
MEPCE	1068	1885.5	257	1048	NA	214.542	1278
KYAT3	NA	2186.5	1003.5	717.5	2199	341.011	2277
BEX4	NA	2030.5	117	495.5	1945	172.933	870
KCNQ5	398	651.5	2164	384.5	303	115.907	381
EIF5A2	543	2253.5	446.5	NA	533	183.65	984
PANX2	1651	671	247	NA	129	108.363	312
JPH1	518	1174.5	2403.5	NA	1102	281.671	1874
EMC7	1815	2483	1125	NA	1177	390.738	2468
CDC42SE1	104	2207	204.5	NA	363	90.3231	220
KCMF1	183	522.5	333.5	NA	836	101.018	275
TM9SF3	1272	933	1327.5	NA	544	240.542	1521
TCIM	1170	1054.5	211	NA	1468	196.562	1121
AGPAT3	2084	1846	903	39	NA	151.674	665
AGPAT4	NA	1348	1231	76	1926	175.507	892
DPYSL5	625	1519	2457	NA	793	291.554	1951
ANKS1B	494	1998	895	777.5	1755	207.613	1222
STARD7	720	1542	1044	NA	895	252.305	1631
IFT46	753	NA	294.5	809.5	2100	195.893	1117
MCCC1	NA	1186.5	830	855	1311	256.253	1669
FEM1C	1071	1174.5	1094	NA	1313	289.849	1937
CA10	495	2261	1416	1467	412	198.285	1135
ATXN7L3	82	1838.5	NA	553.5	863	129.506	487
POGLUT1	461	1595.5	513	NA	32	82.8717	181
CDC42SE2	761	1631	213	NA	776	168.252	832
CTNNBIP1	1505	1279	742.5	NA	1607	307.765	2070
SLC17A7	1072	1424.5	2513.5	NA	1749	402.413	2500
PCBP4	1807	2351	151	1424	1665	217.497	1300
PNPLA2	NA	2207	4	130	2237	56.274	79
PDSS2	2019	301	NA	981	2436	274.443	1809
EPPIN	NA	2109.5	2403.5	847	2465	450.942	2634
GOPC	1433	1455.5	1300.5	NA	1375	347.422	2319
CHMP1B	1411	439	2049.5	NA	573	230.881	1425
RTN4	1874	579.5	1318.5	101	1552	148.338	636
PAK5	897	486.5	2381.5	NA	791	238.049	1498
SCYL3	1997	NA	932	284	1652	241.669	1534
RALGAPB	158	800.5	1788	NA	131	103.718	293
PHTF2	288	2096	1960.5	NA	12	86.3024	200
PELI1	2081	37	233.5	1434	43	51.2844	62
DOLPP1	441	1639	704.5	NA	1101	216.327	1293
SLC39A10	678	969.5	1999.5	NA	2058	320.609	2152
ATP8B2	617	2083.5	874.5	1236	1045	215.489	1285
ADGRG6	282	113	2336	NA	515	110.622	338
SPRYD7	1562	2386	16	NA	62	61.6461	99
CEMIP	464	311	1459	NA	1489	187.067	1021
THAP11	1331	2544	646.5	NA	1518	337.539	2255
VANGL2	199	872.5	666.5	NA	1700	166.497	815
SLC4A10	1637	76.5	1138.5	1065.5	570	122.61	427
SENP7	1344	291.5	NA	473.5	1387	178.053	922
TTYH1	1165	2395.5	545.5	334	536	154.211	688
CLK4	NA	1584.5	387	997	2499	277.943	1844
RAB22A	38	1992	454.5	NA	19	39.9742	26
SLC24A3	1523	1300.5	1493	611	NA	289.846	1936
NDRG3	402	979.5	711	NA	377	142.495	587
BIRC6	1413	397	1788	NA	370	195.126	1112
TENM2	1016	101	1068.5	NA	1076	146.518	621
GATAD2B	89	11	864	1057	1326	51.9772	65
PPM1H	101	2167.5	1990	163.5	2405	140.535	572
MYORG	1340	175	1082	NA	1998	210.951	1245
TBC1D24	40	1721	2164	NA	188	102.271	285
SLC12A5	935	1590.5	NA	1168	395	227.529	1397
PLEKHH1	520	1831	2521.5	1533	28	126.952	465
ARID1B	393	1676.5	2188.5	1169	1860	251.353	1620
HEG1	149	505.5	NA	1538	1597	163.958	783
RIMKLB	NA	2136	2149	396	607	256.224	1668
NWD2	2065	1238	1459	NA	1400	377.917	2430
MRTFB	1306	1395.5	1999.5	NA	694	315.267	2125
NLGN4X	NA	1760	1949	404	1735	311.309	2095
ZNF608	NA	687	1604	1604	896	280.452	1862
CASKIN1	303	2419.5	1654.5	NA	399	208.517	1225
PCDH19	294	199	NA	1585	336	105.035	299
RTL9	1886	352	1507.5	NA	1309	267.461	1756
NUFIP2	97	278	1282.5	NA	881	104.449	294
TXNDC16	NA	1949.5	1403	1521	2368	442.907	2618
LRRC7	1196	1966.5	NA	1167	2512	405.106	2511
SEMA6A	187	1584.5	1416	1403	1399	192.382	1077
ARRDC3	1497	872.5	2567	NA	799	319.838	2151
SIPA1L2	1929	2243.5	NA	583.5	2050	377.097	2426
PCDH10	1835	1227.5	1904.5	NA	1011	360.776	2375
UNC79	2027	1071	563	NA	595	230.864	1424
FAM135A	NA	800.5	2353.5	896	2328	351.991	2338
SYT13	1125	1238	160.5	NA	1414	187.452	1027
MRTFA	1844	1703	NA	799	1723	360.489	2372
PDZD4	320	2386	NA	304	1934	204.634	1187
WDR48	1315	2335.5	886.5	NA	866	309.789	2081
FNIP2	NA	1823.5	1904.5	925	330	253.674	1646
TRMT9B	444	384	770	NA	1915	177.025	910
SLAIN2	1525	531	2275	NA	475	241.796	1537
RANBP10	1106	101	1663.5	NA	803	155.38	696
STIM2	594	1998	1282.5	NA	1643	314.383	2118
ZBTB2	2093	311	2085.5	1465	409	191.907	1074
DPP10	1233	1831	737	NA	742	263.524	1730
SH3RF1	331	1432.5	1191	NA	1057	219.744	1320
LRCH2	NA	969.5	895	1221	1449	278.278	1845
LRRN1	1154	158.5	2444	1462	2114	213.357	1268
KIAA1522	497	1218.5	2099.5	NA	1416	289.588	1934
CIP2A	NA	218	1851	1073	1770	233.91	1458
HCN3	1400	942	1159.5	1077	2380	262.832	1724
CALCOCO1	NA	2274	1971.5	947	2320	442.89	2617
ZBTB4	965	789.5	1346.5	1080	351	165.574	803
KIAA1549	611	409.5	2567	NA	380	175.718	894
BEND3	1117	1925	2149	NA	1345	394.73	2480
ZSWIM6	878	227.5	1999.5	NA	587	173.96	881
SHTN1	645	1250	2123	NA	100	160.803	749
GBA2	1705	NA	208.5	276	1629	158.072	723
MIER1	1235	882.5	2422.5	318	31	96.4088	252
SEMA4G	1916	134	1675.5	NA	159	127.85	475
NCOA5	1269	1985	1801	1539	796	281.843	1876
SPTBN4	1715	1838.5	NA	770.5	2164	378.555	2433
ZFYVE28	1640	515.5	1369.5	NA	216	176.792	908
RBAK	1030	2126	1990	NA	2537	455.862	2641
MARK4	369	2159.5	1851	NA	1509	305.358	2056
RAP2C	434	495.5	2470	NA	662	192.514	1079
PTBP2	886	541.5	2413	NA	257	184.638	993
NEUROD4	NA	1760	994	1205	1794	348.632	2325
TP53INP2	649	757	484	NA	51	82.962	182
RPRD1B	1399	1542	2275	NA	1895	436.579	2597
ZNF250	NA	1386	807.5	1205	2085	323.735	2164
MID1IP1	1898	NA	115	710	1160	162.786	769
HIVEP3	253	1949.5	NA	65	243	74.273	153
EVA1C	883	2227	1231	163.5	1059	168.074	829
PLEKHA1	998	158.5	489.5	NA	147	81.6578	173
LGR6	NA	2083.5	1507.5	460	2470	343.61	2293
AFAP1	116	2535.5	2491	NA	355	178.534	925
AVPI1	NA	1542	61.5	588	1528	135.069	529
ELOVL5	1882	850.5	1033.5	NA	655	255.065	1659
TRMT11	NA	1140	374	440	2032	196.439	1119
CCDC90B	NA	2483	432.5	455.5	2297	257.391	1681
SPCS3	1305	1519	748	NA	2458	345.424	2303
KCNK15	975	NA	131	500.5	1254	133.025	510
CELF6	1247	1985	2149	NA	1687	432.698	2580
ZFAND3	359	359	168	1079	196	68.106	124
BCORL1	1927	2386	1577.5	NA	276	297.37	2001
BCAN	1800	1526.5	NA	279	620	207.578	1220
PIEZO2	748	311	387	974	5	42.6001	33
SH2D4A	NA	1721	2049.5	579	1779	345.152	2301
NECAB3	NA	1943	2292.5	438	675	267.812	1759
KIF13A	1962	199	NA	7	365	44.4299	37
NEUROG2	1740	452.5	541.5	NA	1438	221.218	1337
PRDM16	176	1210	1621.5	NA	594	168.244	831
NPAS3	203	749	1949	1365	485	144.399	600
LHPP	NA	1859.5	238.5	465	1810	195.409	1114
SMOC1	766	1262	472.5	269	814	126.195	460
SMOC2	NA	1852.5	1990	1081	1739	405.624	2513
EPB41L4A	912	2483	1971.5	620	622	222.956	1354
ADGRL4	1762	1071	770	NA	770	257.119	1679
NOD2	1082	2030.5	1999.5	1114	2445	328.559	2196
[truncated: 703 more rows]

## Sheet: miR-27
Rankings of predicted miR-27 targets for each miRNAtap source. Sources: PicTar; Diana; TargetScan; Miranda; MiRDB. Score thresholds to be considered as "target gene": PicTar prediction score >0; Diana prediction score (miTG) >0 to 1; TargetScan prediction score (cumulative weighted context++ score, CWCS) <0; MiRanda prediction score (complementarity score) >80; MiRDB prediction score (mirTarget s…
symbol	PîcTar	Diana	TargetScan	Miranda	MiRDB	rank_product	rank_final
ABAT	168	239.5	67	NA	245	40.0778	253
ABCA1	21	36	287.5	NA	91	16.6721	67
ADORA2B	127	269.5	9.5	23	51	10.4066	24
APEX1	NA	223.5	2	75	178	12.3563	33
TRIM23	136	165	19	13	28	8.69372	16
ATP2B4	274	165	308	NA	177	55.7031	308
ATP6V1A	133	259	281	NA	255	55.7236	309
BCL3	258	130.5	77	60	293	27.0881	155
PRDM1	228	268	144.5	NA	101	43.2021	280
ZFP36L1	111	237	106	NA	159	36.2772	223
ZFP36L2	144	306	NA	113	292	48.8176	295
BTF3	269	282.5	3	82	33	11.4571	29
CACNB2	71	289	236.5	NA	180	42.9789	275
CALM2	273	238	184	84	NA	44.504	285
CASP8	NA	252	35	54	296	27.2413	158
CBFA2T3	189	305	307	NA	179	59.31	312
CBFB	146	221.5	176.5	NA	246	48.394	294
CCNG1	78	106	69	NA	275	27.9792	169
CD1A	NA	301	16	65	251	23.5374	116
CDR2	NA	111.5	119.5	78	147	27.7942	162
CDS1	124	13.5	48.5	85	9	7.23872	11
FOXN3	42	246	293	NA	127	35.0069	214
CLCN3	131	261.5	298	NA	13	26.8328	152
CNR1	73	241	75	NA	162	30.2287	186
CRH	278	247.5	131	53	204	31.5348	196
HAPLN1	203	245	225.5	NA	60	40.2652	256
MAPK14	46	189.5	231	NA	111	30.5679	192
CSRP2	NA	36	4	3	38	2.82981	1
CTH	190	69.5	144.5	NA	65	26.3827	145
DCX	17	122.5	191	NA	148	21.8983	102
DTNA	100	36	254.5	NA	167	27.8046	163
HBEGF	113	61.5	39	NA	226	22.1168	105
EIF1AX	NA	251	103	17	89	19.7709	93
EIF4G1	NA	264	7	21	136	11.9827	31
EIF5	151	242	42	NA	66	25.0805	134
EML1	221	160	217	108	206	35.2763	216
EN2	101	148.5	170.5	NA	128	33.6268	209
EPB41	156	111.5	296	NA	202	44.8953	288
EYA4	76	182	196	70	1	9.05061	20
ETS1	217	219	281	NA	125	50.5324	301
EYA1	114	142	201.5	NA	47	27.8184	165
F13A1	NA	228	99	128	234	40.3124	257
FOXO1	19	157.5	305	NA	153	27.1767	156
FOSB	154	214.5	133.5	NA	169	41.3066	265
NR5A2	118	51.5	168.5	NA	214	30.417	190
GAB1	41	115	208	NA	7	12.7968	39
GALNT3	128	261.5	220.5	NA	86	39.6814	251
GATA2	134	51.5	252	NA	196	33.969	212
GLRA2	235	227	192.5	NA	54	38.3636	240
GNS	75	119	144.5	NA	84	25.5052	137
GRB2	139	13.5	26	NA	227	14.422	49
GRM5	51	36	248	NA	50	17.2689	70
GSPT1	29	170	198.5	NA	4	11.1201	27
H3-3B	192	192	189	NA	261	51.6257	303
HNRNPF	218	234	138.5	NA	131	43.6052	283
HOXA5	25	69.5	149.5	NA	120	18.68	86
HOXB7	222	NA	181	45	284	37.634	236
HOXB8	149	89	28	89	195	18.3173	82
HOXC6	275	226	250	122	232	42.6261	270
IFNG	NA	257	230	100	258	49.4038	297
INPP1	NA	191	29	67.5	303	25.792	141
INSR	86	207.5	284	28	208	24.8337	130
IRF4	95	194.5	229	NA	200	42.64	272
ISL1	232	36	136	119	288	26.2472	144
KCNK2	169	13.5	103	NA	46	14.3349	48
LIMK1	250	151	72	NA	100	32.0998	200
SMAD9	64	255.5	225.5	NA	199	41.1465	263
MATN3	172	82	31	NA	122	21.3652	100
MAP3K4	NA	151	184	8	273	22.0649	104
NAP1L2	NA	296.5	214.5	105	240	50.0211	298
NDUFS4	148	NA	6	39	87	10.4157	25
NEDD4	130	175.5	65.5	NA	271	35.4648	218
NEK2	196	261.5	267	22	NA	32.931	203
NGFR	88	51.5	272	NA	78	24.7559	129
CCN3	248	231.5	161	NA	75	40.566	261
NOVA1	2	69.5	44	NA	16	4.42168	2
ROR1	68	61.5	55.5	NA	166	19.6964	92
ORC5	135	76	NA	46	266	26.4629	148
PAX9	214	181	154	NA	276	50.3582	300
PCNA	NA	298	78	42	257	31.464	195
CDK18	209	225	261	NA	145	51.3481	302
PDGFRA	39	211	289.5	NA	114	32.0934	199
PDPK1	20	209.5	232.5	NA	263	31.6292	197
PHB1	147	13.5	84.5	126	242	17.4892	74
PPARG	263	13.5	5	30	18	4.98151	3
PPM1B	281	NA	114.5	76	283	40.5479	260
PPP1CC	229	36	114.5	NA	107	25.0624	133
PKIA	89	51.5	9.5	NA	35	8.7839	18
PRKCB	30	89	258.5	NA	164	25.7866	140
PRPSAP2	267	279	54	NA	239	44.0217	284
RELN	170	36	205	NA	67	23.9378	120
PTPN9	202	213	253	NA	173	52.0792	305
RPN1	259	172	37.5	51	NA	24.0186	121
RREB1	117	69.5	119.5	NA	168	28.2587	174
SFRP1	65	36	58.5	NA	45	12.4548	35
SRSF6	283	261.5	53	NA	161	39.6305	250
SLC6A1	31	97.5	152	NA	31	15.3579	62
SNAP25	6	111.5	92.5	NA	155	13.9128	47
SORL1	9	13.5	298	NA	171	12.4706	36
RO60	210	294	141	NA	77	40.2262	254
ST14	270	NA	127.5	12	90	19.5216	90
STC1	280	271	260	NA	98	52.423	306
TEAD1	5	138.5	267	NA	306.5	21.691	101
TMBIM6	120	288	45	NA	53	23.8208	119
THRB	44	277.5	277	NA	170	38.7125	244
TRH	NA	280	234.5	25	158	31.7259	198
TSC1	10	13.5	157	NA	132	10.2245	23
VIP	166	205	57	91	110	22.8383	110
WEE1	16	250	220.5	111	282	24.5041	126
YWHAB	45	97.5	86.5	NA	181	22.7598	109
ZNF148	61	229.5	NA	93.5	188	31.312	194
DNALI1	215	200	84.5	NA	130	36.8559	228
PDHX	212	119	103	NA	48	26.4198	146
NRIP1	24	284	NA	101	285	29.5879	183
SEMA7A	211	13.5	111	104	34	12.9039	41
PRKRA	271	179	173.5	43	97	25.71	139
PLPP3	109	269.5	275.5	NA	63	37.5666	234
NCOA1	242	274.5	279	NA	223	63.3879	315
STX16	161	126	225.5	NA	134	39.3371	247
B4GALT3	165	61.5	79	6	135	11.5751	30
RNGTT	28	255.5	NA	20	49	12.8642	40
NRP2	38	167.5	208	NA	237	33.273	207
STBD1	175	NA	238	106	121	38.0073	237
TMSB10	240	76	18	35	NA	14.5556	51
RPS6KA5	83	NA	203	98	25	20.039	95
MED14	194	203.5	178.5	NA	174	46.782	293
SOCS6	52	153.5	262	NA	233	37.1435	230
NREP	254	266	81	112	291	35.5871	220
NRXN1	112	217.5	NA	96	57	26.8625	153
CABP1	257	69.5	137	72	NA	28.8027	176
ONECUT2	1	97.5	256.5	NA	230	12.2432	32
NPEPPS	137	290	92.5	NA	124	36.5267	225
RBM39	233	184.5	286	NA	74	43.4188	282
GDA	NA	233	256.5	81	142	40.4803	258
RGS6	107	115	287.5	7	NA	17.6358	75
GCC2	104	13.5	15	NA	24	6.66588	9
RAPGEF2	179	51.5	173.5	NA	82	26.7537	150
RIPOR2	158	36	83	NA	198	24.5819	127
RNF144A	79	184.5	264.5	NA	231	43.1872	279
ZEB2	32	273	14	NA	205	17.6904	76
GFPT2	178	51.5	86.5	120	108	20.1094	96
PPIF	99	281	95	115	220	29.246	180
LPAR6	205	36	33.5	58	64	12.4043	34
RCAN2	197	36	82	NA	272	28.0368	170
SPRY2	241	36	33.5	64	119	14.7927	56
STAG1	37	97.5	264.5	NA	39	19.526	91
VAV3	155	294	194	NA	99	43.0001	276
APPBP2	162	13.5	108	NA	68	15.8265	63
PLK2	102	13.5	55.5	10	27	5.80695	5
NEK6	122	128	61	NA	190	28.997	178
FRS3	225	194.5	140	41	104	24.2348	125
PDIA5	256	13.5	11.5	39	36	7.08529	10
CKAP4	173	13.5	46	NA	20	9.57154	22
STMN2	54	115	198.5	97	301	25.8385	142
POLI	NA	193	211.5	2	290	17.4387	73
ZHX1	201	13.5	129.5	NA	37	15.0121	60
CPEB3	14	265	295	NA	224	31.2825	193
TRAPPC8	140	235	155.5	NA	118	39.187	246
WDR37	90	202	291	57	NA	32.9443	204
BTBD3	253	286	176.5	NA	252	59.5454	313
TTC39A	191	NA	133.5	80	228	36.7134	227
TMCC1	50	111.5	80	NA	15	12.7144	38
PDS5B	94	82	133.5	NA	26	17.98	77
COLGALT2	55	140	162.5	NA	160	29.7376	184
DCUN1D4	11	13.5	168.5	NA	8	5.28803	4
PLCL2	187	76	40	NA	92	21.2601	98
SATB2	163	69.5	181	NA	250	37.6173	235
DNAJC13	77	106	159	NA	41	21.3518	99
RPGRIP1L	142	36	97	NA	157	23.4831	115
SPIDR	NA	89	205	66	256	33.1262	206
MMD	87	61.5	21	90	22	9.34299	21
SLC7A11	18	13.5	173.5	NA	11	6.52401	8
CADM1	219	304	298	NA	306.5	69.8122	317
FLRT3	193	13.5	43	NA	109	14.7787	55
ATXN10	164	138.5	186.5	109	141	29.0907	179
DNAAF9	48	216	250	NA	253	40.0063	252
PNKD	239	134	205	56	71	24.231	124
PNISR	224	163	240	NA	88	41.6603	267
SS18L1	69	200	88.5	NA	156	29.3715	182
EDRF1	186	36	32	16	52	8.93815	19
SZRD1	27	13.5	232.5	NA	14	8.25092	14
USP21	183	206	214.5	37	187	28.222	173
BEX3	138	151	51.5	35	133	17.4079	72
LYPD3	237	NA	300.5	127	289	56.528	310
PDE7B	105	61.5	125.5	NA	83	22.6405	107
DKK2	152	76	155.5	NA	221	35.2886	217
INPP5J	234	299	240	59	270	38.5916	242
AFF4	13	82	211.5	61	2	6.15057	6
BRPF3	34	148.5	303	NA	281	35.998	222
AGO2	208	287	1	NA	209	14.8581	58
STK39	204	142	144.5	NA	73	33.0535	205
STRN4	277	272	293	NA	287	70.5325	318
SNX12	247	106	36	NA	149	27.2153	157
CDIP1	106	277.5	122.5	NA	286	44.7928	287
NRBF2	243	51.5	159	19	183	18.5795	85
ITSN2	268	NA	60	26	19	13.2722	42
HSD17B12	NA	196.5	217	117	229	45.9622	290
GLTP	266	36	122.5	NA	280	33.6558	210
DNAJC27	92	177	220.5	NA	113	35.4815	219
CYP39A1	NA	236	188	62	117	33.4851	208
UBR5	176	69.5	275.5	NA	138	36.7125	226
SUCO	223	13.5	107	NA	207	22.5911	106
GALNT7	60	187.5	201.5	NA	42	24.695	128
PANK1	56	165	62	NA	218	26.4283	147
ANKIB1	207	231.5	NA	107	165	42.6371	271
FAM193B	227	51.5	25	NA	262	23.3861	114
DLL4	279	134	101	NA	151	38.6315	243
CCNJ	98	97.5	153	NA	116	28.5289	175
PAF1	231	214.5	11.5	NA	278	28.0469	171
MBTD1	220	200	225.5	NA	299	58.3455	311
PSPC1	NA	82	121	88	172	27.6753	160
FBXW7	49	13.5	98	NA	23	8.73597	17
STRBP	8	144.5	303	NA	297	25.2481	136
POLR3E	276	285	50	55	NA	30.3188	188
FAM222B	206	130.5	133.5	NA	115	35.6332	221
FGD6	74	157.5	NA	74	137	26.0649	143
CACNA2D3	103	159	23	71	182	17.3176	71
KDM3A	185	258	200	NA	95	43.3837	281
NXT2	199	130.5	95	1	55	8.4633	15
MEPCE	236	51.5	173.5	18	217	19.2389	88
TCIM	261	134	17	NA	56	18.9905	87
CA10	85	179	48.5	95	85	18.0327	78
POGLUT1	22	36	125.5	NA	203	16.7555	68
BBX	213	173.5	234.5	NA	211	51.6971	304
PLEKHH1	96	155	267	NA	212	42.5895	269
SEMA6A	26	61.5	162.5	NA	105	18.0681	80
SH3RF1	70	187.5	254.5	NA	186	39.4698	248
GPAM	3	117	258.5	NA	5	6.4882	7
ABHD17C	177	82	63	116	21	14.8112	57
AFAP1	23	89	269.5	93.5	247	20.9926	97
FASTKD5	NA	89	58.5	14.5	294	17.1595	69
CCDC81	NA	198	170.5	50	268	36.4597	224
SLC22A23	81	175.5	269.5	NA	175	40.2281	255
NEUROD6	182	267	284	124	274	43.1762	278
EPB41L4A	110	13.5	51.5	NA	243	16.4144	66
ZMAT3	4	51.5	184	NA	248	13.8428	46
MOSPD3	255	274.5	246	11	NA	29.3287	181
CSRNP1	216	196.5	159	NA	126	42.691	273
COPS7B	226	NA	164	103	193	41.1886	264
UNKL	119	106	88.5	125	10	13.4887	43
USP46	62	203.5	37.5	NA	29	15.2155	61
CCDC71	265	249	65.5	9	244	19.7922	94
KCTD14	NA	173.5	111	92	279	37.2772	232
FAM184A	198	NA	68	35	62	18.3801	83
AKIRIN1	53	51.5	117.5	NA	3	7.8298	13
SAP30L	NA	254	13	33	103	14.4701	50
LPCAT1	129	NA	225.5	110	267	42.7415	274
EDEM3	116	156	243	NA	76	33.8019	211
SGPP1	91	291.5	284	NA	106	42.0258	268
COL21A1	245	69.5	165	29	NA	23.7519	118
LBH	63	142	178.5	NA	236	34.8325	213
ADAMTS10	244	106	129.5	47	215	25.5229	138
TMUB1	195	122.5	24	5	197	11.2562	28
CCM2	264	303	148	31	213	30.1745	185
BLTP1	93	13.5	64	86	222	13.7467	45
ING5	80	144.5	71	NA	189	27.9003	168
BRSK1	262	106	113	83	201	27.8498	166
NEURL4	251	97.5	166	27	144	21.9145	103
PARD6B	72	61.5	105	NA	185	24.0759	122
TNRC18	200	89	91	NA	94	27.7707	161
INSM2	249	253	273.5	NA	264	64.9248	316
MFSD2A	174	291.5	90	4	NA	16.3423	65
FAM222A	143	302	181	NA	305	55.2421	307
SERAC1	NA	229.5	306	123	80	40.5336	259
REPS1	NA	119	22	67.5	72	14.9311	59
CIPC	35	13.5	124	NA	152	13.657	44
OTULIN	7	221.5	289.5	NA	295	26.818	151
LONRF1	108	161.5	95	NA	44	23.1011	112
B3GNT7	184	153.5	127.5	NA	61	30.4356	191
SYCE1	272	243.5	20	24	191	18.1008	81
FOXP2	40	97.5	300.5	NA	58	22.6999	108
GLCCI1	150	126	217	52	194	26.569	149
SLITRK1	167	122.5	76	NA	96	27.6328	159
FCRL1	NA	247.5	293	14.5	260	32.1467	201
FOXP4	121	220	250	NA	176	46.2493	291
SLC18B1	NA	217.5	278	79	184	43.0454	277
ANTXR2	84	207.5	190	NA	304	44.5319	286
SOWAHA	141	122.5	196	NA	143	37.0832	229
NCOA7	67	106	74	NA	70	19.4701	89
TRIM50	NA	209.5	41	69	129	23.3772	113
APOOL	NA	223.5	242	39	259	38.2212	239
E2F7	97	51.5	117.5	NA	150	24.2168	123
SLC35F3	180	170	281	114	269	38.4811	241
HORMAD2	260	126	116	49	235	26.8685	154
CREBRF	12	82	151	NA	81	14.725	54
USP51	132	179	220.5	NA	112	38.8556	245
MIER3	58	147	225.5	NA	6	14.5697	52
ZNF800	252	36	111	NA	17	16.0808	64
ARX	238	282.5	211.5	NA	249	60.9841	314
ARID2	57	276	240	NA	300	45.8637	289
SLC39A11	123	136.5	144.5	NA	123	32.8581	202
TAPT1	188	146	244	NA	241	50.1094	299
NRK	145	13.5	273.5	NA	12	12.5864	37
ZCCHC24	159	130.5	236.5	NA	102	37.3938	233
JMJD1C	181	136.5	NA	102	277	40.6362	262
RSBN1L	NA	97.5	109	63	154	25.192	135
SLC35F1	66	61.5	144.5	121	30	14.6781	53
EBF3	47	170	303	NA	225	38.1929	238
BRWD3	59	167.5	211.5	NA	302	39.6265	249
FAM133B	246	76	27	NA	59	18.4685	84
MAGI3	115	161.5	208	NA	40	27.8733	167
AQP11	171	13.5	8	48	79	7.4146	12
DPY19L2	NA	300	149.5	87	192	41.3605	266
GATC	126	36	47	73	32	10.9769	26
GSDMA	NA	294	73	32	146	25.0169	132
MICU3	160	212	271	NA	163	49.1862	296
FAM78A	230	36	138.5	NA	140	28.1412	172
ZNF81	NA	243.5	167	44	219	35.1737	215
RBPMS2	157	82	70	NA	238	30.2543	187
NIPAL4	125	296.5	192.5	NA	69	37.2386	231
KCTD8	82	89	100	NA	210	27.8161	164
SLC9A4	NA	189.5	246	99	265	46.7516	292
LIN28B	282	13.5	186.5	NA	139	24.9178	131
C5orf63	43	239.5	263	77	298	28.8216	177
IGLON5	15	183	NA	118	216	22.8644	111
ZBTB34	36	97.5	246	NA	93	23.6658	117
LHX8	153	186	30	NA	254	30.3375	189
TMEM170B	33	97.5	196	NA	43	18.0406	79

## Sheet: miR-34
Rankings of predicted miR-34 targets for each miRNAtap source. Sources: PicTar; Diana; TargetScan; Miranda; MiRDB. Score thresholds to be considered as "target gene": PicTar prediction score >0; Diana prediction score (miTG) >0 to 1; TargetScan prediction score (cumulative weighted context++ score, CWCS) <0; MiRanda prediction score (complementarity score) >80; MiRDB prediction score (mirTarget s…
symbol	PîcTar	Diana	TargetScan	Miranda	MiRDB	rank_product	rank_final
ABR	57	681.5	801.5	NA	363	81.5132	471
ASIC2	207	148	101	NA	116	34.4106	109
ACLY	NA	425	25	475	709	61.1445	300
ACTC1	NA	34	599.5	3.5	32	9.71766	6
ACTG1	NA	583	592	116	571	97.21	621
JAG1	143	490	498	NA	828	103.071	667
ALCAM	327	212.5	488.5	NA	480	89.3189	542
ABCD1	127	440	21	104.5	NA	26.308	60
ALDOA	426	NA	11	104.5	329	28.1656	69
ANK2	299	366	434	NA	432	94.6175	595
ANK3	21	670.5	284.5	253	NA	44.6062	183
NUDT2	535	421.5	363	47	NA	62.2628	311
XIAP	416	279.5	810	NA	650	124.354	798
APLP1	NA	332	455.5	317	621	103.845	676
FAS	NA	593	441	262	837	122.34	784
ARF3	85	664	7	437	364	28.8857	74
ARG1	NA	227.5	488.5	396.5	52	54.697	258
RHOG	293	425	478.5	365	164	64.7866	340
ARHGAP1	115	303.5	310	NA	142	49.4956	222
ARHGAP6	NA	418.5	619	88	560	84.0338	494
ATP1B3	240	651	570	309	456	83.3198	486
ATP6V0B	455	469.5	377	307	NA	99.1338	631
AXL	356	285	79	392	673	58.3545	283
BCL6	281	34	267	474	414	43.7447	176
BMPR2	578	385	793.5	NA	546	139.307	855
OSGIN2	276	34	141.5	NA	146	29.4995	79
VPS51	NA	812	20	316	699	61.1826	302
DAGLA	275	753	693	NA	370	120.007	771
CA7	119	593	65	NA	259	46.4134	199
CACNB3	200	324.5	207	391	217	51.5704	239
CALB1	586	463.5	238.5	469.5	117	64.7562	339
CALCA	NA	803	342	266	706	119.137	766
CALCR	150	170	557.5	NA	256	61.4039	303
CAPN1	NA	517.5	810	513	580	148.568	881
CAPN6	216	65	557.5	103	114	31.1674	84
CAPZA1	531	176.5	738.5	NA	98	71.7454	396
CAPZB	581	176.5	374	545	NA	95.0577	599
CASP2	20	279.5	270	NA	285	36.0035	121
RUNX1T1	256	455	NA	538	351	96.2776	614
CBFA2T3	93	92.5	84.5	NA	167	26.2415	59
CBFB	490	306	126	NA	129	55.5469	260
KRIT1	532	247.5	659.5	NA	735	125.657	803
CD1E	562	876.5	421.5	383	NA	132.758	840
CD34	255	845	652	129	NA	91.7273	569
ENTPD6	NA	795	783.5	418	471	147.942	879
CDC27	465	627	NA	440	646	134.135	843
CDC42	557	835.5	287.5	NA	691	137.854	852
CDH9	470	71.5	300.5	414	NA	63.57	328
CDK6	8	670.5	667	NA	610	54.0351	255
CDKN1C	253	835.5	519.5	256	NA	102.368	662
CHD1	499	839	478.5	553	359	104.94	684
CHRND	NA	203.5	326.5	136.5	764	72.1288	404
CLCN3	155	272.5	261.5	199	303	46.3152	198
CLN3	NA	656	527.5	65	697	88.4623	533
COL2A1	423	408	581	NA	392	111.316	732
COL12A1	286	47.5	478.5	NA	328	53.721	250
SLC31A2	NA	740	155	303	550	92.957	578
CPM	553	716.5	461	NA	717	150.394	888
CREM	391	354.5	226	114	8	24.6723	54
CSF1R	296	774	347.5	NA	482	110.649	727
CSNK1D	372	56.5	126	NA	345	43.4646	174
CSNK1G3	246	540	729.5	NA	545	119.847	769
CUX1	22	NA	198	521	685	49.6414	224
BRINP1	461	12.5	18	71	186	13.4388	11
DCX	48	133	326.5	NA	447	43.6778	175
DHX9	NA	509.5	779	102	619	99.4679	635
DHCR24	106	827	NA	520	622	102.587	664
CYB5R3	NA	362.5	148	396.5	276	69.2023	372
DLG2	26	71.5	NA	264	851.5	35.7443	119
DLG4	NA	905	175.5	369	841	117.795	762
DUSP1	NA	92.5	33	23	661	20.6341	34
E2F3	122	12.5	144.5	NA	807	28.8697	73
E2F5	305	34	167.5	380	37	23.9103	52
ECE1	368	610.5	652	457	333	93.467	584
ECHS1	NA	677	31.5	238	248	47.0893	204
EDA	446	47.5	NA	75.5	641	44.7351	186
EDN1	458	493	756.5	NA	63	80.5203	462
EFNA5	440	513	865.5	298	NA	122.801	789
EFNB1	82	587	763.5	452	NA	89.7511	549
ELAVL2	602	233.5	646	192	306	70.2195	383
ELAVL1	97	630	565	NA	293	79.2861	454
EMX1	550	885	514	119	NA	103.847	677
ENG	394	547	581	123	NA	88.0707	530
SLC29A1	NA	358	383	356	242	82.4189	483
EP300	552	34	562	379	42	35.1592	116
EPHA4	189	320	775.5	NA	836	111.247	731
EPHA5	593	181.5	NA	287.5	426	84.71	504
ESRRG	564	606	796.5	NA	59	88.9995	537
ETS1	110	506	483.5	NA	562	87.6716	529
F2RL2	124	478	693	NA	577	98.0911	626
ACSL1	385	106	483.5	NA	506	79.0257	453
ACSL4	271	12.5	272	408	54	23.0425	43
FGFR2	424	664	756.5	NA	176	110.003	721
FKBP1A	594	334.5	NA	174	318	80.9524	467
FKBP1B	580	233.5	136	9	30	17.3922	24
FLOT2	219	203.5	98	NA	2	13.5911	12
FLT3	583	199.5	260	NA	206	70.2349	384
FOSB	NA	165.5	575	436	335	85.8399	517
FUS	NA	734.5	872.5	146	744	128.414	820
FUT8	439	12.5	51	215	488	24.8079	55
GABRA2	NA	859.5	667	312	732	150.383	887
GABRB2	575	285	NA	554	264	98.3664	627
GATA3	NA	265	441	297	561	93.388	582
GMFB	148	313.5	62.5	NA	119	34.0739	105
GPI	NA	761.5	461	237	733	124.236	796
GPM6A	606	770	671	NA	714	171.904	917
GPR22	435	509.5	293	307	NA	93.9399	590
LPAR4	530	436.5	192.5	NA	93	63.4211	324
GRK6	225	397	723	254.5	692	81.6979	473
GRB2	560	163	541	NA	632	105.078	686
GRM7	237	238	312.5	NA	411	72.9364	416
GSK3B	208	111	354	NA	110	43.2898	171
GSS	NA	432	318.5	267	210	74.0919	424
GSTM4	NA	774	833	373	779	164.474	913
HDC	506	NA	396.5	109	327	72.6996	414
HELLS	NA	710.5	386.5	487	352	116.449	756
HGF	NA	413.5	858.5	94	801	101.084	653
HHEX	NA	610.5	136	558	582	101.306	656
UBE2K	613	360	749	NA	153	99.6952	637
HNMT	NA	551	548	280.5	536	115.398	751
HNRNPA1	545	78.5	35.5	550	240	36.4287	124
HOXA1	559	664	703.5	NA	660	161.078	907
HOXB2	NA	181.5	425.5	124	51	37.1648	130
HOXB8	352	111	103	214	325	38.9431	144
HSPA1B	NA	251	17	160	379	31.7074	87
IGSF3	401	716.5	503.5	NA	347	118.335	765
NDST1	6	707	810	261	823	47.2769	205
HTR1D	NA	809.5	105	588	654	106.299	696
HTR2C	359	187.5	157.5	NA	522	68.187	365
IAPP	NA	881.5	192.5	476	799	126.006	807
IGF1	386	603	483.5	412.5	NA	116.044	755
IGFBP3	413	47.5	659.5	NA	338	64.2886	334
IL6R	NA	432	368	505	387	104.96	685
INHBB	23	347.5	779	596	590	58.7616	287
PDX1	NA	569	308	319	388	95.9426	608
ITPKB	NA	782	667	208	722	132.258	838
JUN	NA	529	89.5	301	683	78.5247	448
KCNA1	133	404	652	NA	100	60.8219	299
KCNA4	NA	148	358.5	467	6	27.6054	67
KCNMA1	536	490	729.5	154	726	92.7254	574
LCP1	NA	486.5	351	387	851.5	121.762	780
LDHA	280	863.5	122.5	424	136	55.9142	265
LEP	206	748	855	NA	245	105.966	693
LMAN1	226	547	198	NA	165	63.0233	319
LMO7	411	187.5	NA	531	730	103.933	679
LRP6	308	247.5	689	194	676	73.9007	421
M6PR	456	848.5	194	NA	802	123.834	794
SMAD7	603	770	756.5	151	429	93.8513	588
MAF	519	347.5	105	75.5	832	52.0123	241
MAGEB2	NA	122	45.5	95	527	32.2787	91
MAOB	NA	812	699.5	469.5	213	122.048	782
MAP1A	149	590	667	NA	544	105.653	690
MAP2	582	170	NA	12.5	66	23.7627	51
MAP4	NA	795	626.5	213	805	135.147	845
MAPT	45	821.5	519.5	NA	705	85.2783	509
MAT2A	318	227.5	170	NA	232	57.7798	276
MATN1	NA	328.5	851	441	350	113.942	743
MAX	529	483.5	374	NA	694	126.9	814
MBNL1	437	324.5	378	NA	125	71.5261	395
MDM4	36	218.5	114	NA	19	16.0618	19
MAP3K1	375	458	412	NA	517	109.335	715
MET	173	12.5	434	92	33	15.5589	18
ATXN3	400	664	425.5	NA	674	131.337	836
MLLT3	211	71.5	287.5	NA	60	31.753	88
ALDH6A1	NA	747	226	179	53	50.0126	227
MPP2	55	344	461	268	69	34.878	113
MSI1	526	782	837	350	NA	147.294	875
MSR1	NA	148	592	427	46	50.9193	233
MYB	304	354.5	872.5	NA	627	123.189	791
MYC	NA	390.5	256	52	141	41.1349	152
MYCN	333	34	38.5	359	4	11.4905	9
MYF5	NA	116	15	135	287	22.6533	40
MYH9	NA	313.5	498	428	436	103.285	671
NCAM2	561	272.5	565	NA	312	101.292	655
NEDD9	329	893	626.5	246	315	85.4816	512
NEU1	285	513	763.5	148	NA	89.6289	546
NEUROD1	518	202	541	NA	197	81.2412	469
NFE2L1	131	807	461	NA	332	89.1633	539
NHLH2	504	34	861	NA	90	47.7231	208
CNOT4	415	142	498	163.5	463	58.9336	290
NOTCH1	128	133	150	NA	133	33.9384	101
NOTCH2	188	446	478.5	NA	486	93.4206	583
NR4A2	355	122	322.5	492	NA	71.9798	401
OAZ2	373	809.5	81	NA	500	83.1352	484
OSM	452	627	872.5	149	NA	109.529	717
PAK2	482	194.5	306	NA	553	88.7244	535
CNTN3	NA	207	710.5	407	442	100.827	646
PBX1	233	535	633.5	203	449	74.5538	429
CDK17	406	262.5	848.5	565	529	97.1387	620
PDE4B	269	242	659.5	514	822	89.692	548
PDE4D	611	148	824	287.5	9	36.1453	123
PDGFRA	220	12.5	334.5	471	222	31.4522	86
PEX7	NA	688	89.5	17	831	42.9344	163
PFKM	NA	898	419	311	446	119.491	768
PFN1	379	341	25	47	170	24.1772	53
PGM1	427	218.5	304.5	131	143	44.2838	182
PLAG1	489	65	94.5	NA	830	55.8628	264
PLAGL1	NA	158	494	250	45	43.0352	167
PLAT	NA	700.5	533.5	196	50	61.501	304
SERPINF2	547	122	68.5	219	238	37.7087	135
PLOD1	414	NA	693	101	444	84.1976	498
PNOC	533	86	8	411	152	23.6064	50
PNN	NA	902.5	483.5	463	616	148.488	880
POU2F1	25	153.5	552	37	NA	23.5227	49
PPM1A	83	194.5	581	NA	644	69.6955	376
PPP1CC	326	693	287.5	328	NA	95.5115	603
PPP1R10	NA	624.5	412	270	349	98.6495	630
PPP2R3A	139	65	276	NA	224	38.4336	140
PPP2R5A	325	714	514	431	389	91.4585	566
PPP3CB	266	282	205	NA	434	71.4552	394
PPP3R1	511	199.5	217	378	595	69.2463	374
PRKAA2	111	181.5	878	NA	286	66.6738	357
PKIA	292	848.5	322.5	276	603	84.2923	499
PRKCB	123	576.5	880.5	NA	606	110.26	722
MAPK8	NA	472	570	501	489	126.672	811
PRLR	NA	272.5	855	49	262	58.4652	285
PROX1	196	34	364.5	412.5	374	41.2834	154
PSMD5	NA	566.5	446.5	47	684	75.073	432
PTAFR	NA	646.5	421.5	79	838	91.6219	567
PTPN2	486	831	814.5	NA	391	149.715	884
PTPN4	79	138	403.5	80	184	29.0591	75
PTPRD	231	607.5	773.5	NA	531	122.495	787
PTPRG	463	12.5	507.5	NA	481	48.4683	213
PTPRM	316	621	527.5	NA	643	126.982	816
NECTIN1	4	100	612	NA	12	10.3499	7
RAB27B	NA	207	689	90	324	63.4869	326
RALA	585	303.5	710.5	NA	253	105.667	691
RALGDS	38	446	338	434	NA	55.824	263
RAP1B	NA	544	523	507	413	123.511	793
RAP1GDS1	121	272.5	117	NA	150	38.7746	142
RBBP8	NA	670.5	291	369	766	121.151	778
RDX	462	47.5	541	NA	448	67.5138	361
RET	245	851	723	582	384	101.514	657
RFC1	179	142	248.5	334	107	37.3035	131
RGS1	NA	872	226	519	736	130.951	834
RGS4	NA	472	155	224.5	28	36.6102	125
RIT1	NA	199.5	208	126	183	43.969	179
RNASEL	NA	859.5	329	573	729	146.562	873
RNPEP	NA	267.5	523	110	740	81.6681	472
RORA	52	100	773.5	341.5	NA	48.1286	211
RPGR	NA	111	552	11	421	32.447	92
RPA1	410	366	494	249	215	66.1844	350
RRAS	162	12.5	1	143	36	5.06574	2
RRM2	NA	212.5	405.5	547	302	86.3527	524
RTN1	NA	843	710.5	552	840	181.486	922
SATB1	425	651	824	NA	492	144.679	866
ATXN7	103	92.5	718	NA	157	45.2575	191
SCN1A	104	227.5	703.5	NA	154	56.2523	268
SCN1B	NA	710.5	723	314	412	126.932	815
SCN2A	71	579.5	855	87	297	49.2879	219
SCN2B	5	170	166	NA	72	14.1142	14
SEL1L	382	165.5	865.5	NA	29	49.8967	226
SGTA	334	142	386.5	NA	750	85.6054	515
SH3BP2	NA	689.5	723	315	851.5	151.176	890
ITSN1	261	881.5	467	NA	194	94.9916	598
SH3GL3	NA	299.5	806.5	305	397	103.386	673
STIL	NA	527	163	483	476	93.7191	586
SIX3	241	344	368	460	762	80.697	463
SKP2	528	78.5	233.5	NA	625	69.72	377
SLC6A8	540	547	575	NA	212	108.902	712
SLC12A2	212	212.5	675	NA	44	47.8138	209
SMARCD2	362	774	783.5	NA	787	161.178	908
SMS	NA	572.5	519.5	369	668	130.086	830
SNAP25	444	320	NA	360	851.5	114.208	745
SNCA	NA	394	294	323	800	103.986	680
SOX3	NA	436.5	749	257	419	108.291	707
SOX4	232	138	380	NA	339	63.3545	323
SOX11	348	576.5	NA	594	734	135.958	849
SOX12	96	238	414.5	NA	410	62.4064	314
SRPRA	244	795	431.5	333	284	75.9854	434
SSX5	NA	568	13	294	404	43.0224	166
SS18	337	56.5	872.5	NA	664	81.0201	468
ELOVL4	523	344	209	NA	24	43.3306	173
SUPT6H	187	838	837	240	NA	105.304	687
SUV39H1	433	547	386.5	590	NA	120.52	776
VAMP2	64	12.5	89.5	NA	5	6.1152	4
SYT1	74	12.5	245.5	NA	3	7.18238	5
TACR2	NA	556	843.5	8	441	50.4211	229
TAF5	357	227.5	94.5	216	115	36.0642	122
CNTN2	12	227.5	541	NA	695	44.7483	187
ZEB1	422	299.5	610	NA	346	101.034	652
TCF12	218	618	790.5	NA	703	130.772	833
PPP1R11	177	12.5	10	NA	14	5.89784	3
TDG	492	425	349	NA	794	122.656	788
TESK1	NA	759.5	467	75.5	821	96.2662	613
TFDP2	53	289	451	NA	602	63.4858	325
TGIF1	541	472	338	100	NA	76.1998	437
KLF10	NA	451.5	374	416	516	109.083	714
TMOD1	600	551	NA	589	655	149.401	883
TPD52	60	56.5	49.5	NA	437	23.1346	45
TRAF3	283	876.5	383	NA	219	94.9479	597
TSN	NA	366	29.5	544	491	57.9343	278
TSNAX	NA	635.5	407	561	819	146.784	874
U2AF1	537	379	5	145	145	23.2859	46
UBE2D2	479	289	165	NA	65	49.0736	218
UBE2G1	98	547	602.5	NA	11	34.3226	108
UBP1	354	128.5	99	NA	15	22.6646	41
UQCRB	NA	786.5	41	320	487	66.5626	356
VCL	157	262.5	671	NA	851.5	97.9319	624
XBP1	NA	738	331.5	121	458	85.3076	510
XPC	NA	418.5	642.5	348	570	120.142	773
YWHAZ	175	255.5	273.5	NA	576	72.4256	407
SF1	331	681.5	723	NA	690	144.797	867
ZNF12	345	795	775.5	NA	101	95.7111	606
ZNF16	NA	691	105	176	263	60.183	294
ZNF133	NA	814.5	29.5	3.5	820	22.7818	42
ZNF148	374	86	652	75.5	265	42.2272	158
ZNF177	NA	888.5	195.5	362	775	117.461	760
ZNF189	NA	501	451	150	551	92.4175	572
ZNF207	464	176.5	638	147	NA	74.01	422
SLC30A3	142	840.5	49.5	97	NA	38.6804	141
LUZP1	NA	866.5	419	139	739	109.863	719
BTG2	408	721.5	368	NA	120	84.4153	501
PXDN	495	848.5	872.5	NA	188	128.081	819
FZD5	599	906.5	592	456	NA	154.689	900
GPANK1	NA	855.5	40	20	727	37.338	132
TFEB	NA	898	819	141	406	113.244	738
MLLT10	573	324.5	533.5	143	390	70.7312	388
UBL4A	NA	855.5	177.5	200	177	67.6933	363
SNN	198	259.5	400	NA	192	62.6586	318
PIP5K1A	290	436.5	430	472	563	85.7216	516
PIP5K1B	NA	212.5	756.5	499.5	659	119.905	770
ZNF282	182	707	478.5	NA	693	113.623	741
NCK2	350	540	498	NA	202	92.8326	577
HIRIP3	NA	677	159	1	424	20.5484	33
RGS5	NA	467.5	599.5	273	743	122.073	783
PRSS12	NA	579.5	865.5	495	386	139.097	854
PPFIA1	483	34	66	NA	178	29.4637	78
PKP4	262	635.5	57	473	118	44.2422	181
CNTNAP1	174	34	570	NA	260	43.0189	165
DGKZ	238	148	81	167	354	35.1916	117
CASK	604	34	743	245	247	49.4429	221
PRKRA	517	448.5	171.5	NA	71	57.628	275
KLF7	19	738	768	592	NA	70.642	386
EIF3C	NA	369.5	56	58	277	33.7573	97
EIF3J	521	194.5	71.5	290	556	51.8248	240
PEA15	118	244	42.5	231	163	27.147	66
B4GALT2	227	807	451	175	433	72.5021	410
B3GALNT1	NA	429	134	461	763	94.2729	594
SNX4	347	562	302	NA	16	43.8014	177
SNAP23	NA	845	814.5	572	280	144.051	864
SYNGAP1	349	478	416.5	NA	467	106.105	694
CDK5R1	522	122	652	NA	326	85.2735	508
LDB1	323	807	806.5	NA	540	145.114	869
APLN	297	372	883	NA	158	88.0885	531
IER3	NA	761.5	342	183	292	85.8663	518
MBD2	NA	529	340	346	760	116.586	757
WASF1	468	316.5	211	NA	372	82.0921	476
RPS6KA4	300	695.5	638	252	323	80.9093	465
PAPSS2	NA	651	619	202	381	104.912	683
CLDN8	319	227.5	55	NA	34	26.9832	64
TBX18	487	677	829.5	591	662	127.91	818
MTMR4	129	700.5	819	506	NA	109.976	720
SEC22C	NA	765	533.5	209	829	128.918	825
AIFM1	141	674.5	527.5	224.5	NA	81.4423	470
CCNE2	447	12.5	38.5	157	144	17.3148	23
TMSB10	512	642	403.5	136.5	NA	91.7034	568
ZMYM4	288	111	263.5	NA	103	42.9065	162
MTA2	399	255.5	345	446	574	77.9679	443
DLGAP1	476	337.5	793.5	180	385	77.6716	441
RAB11B	412	NA	358.5	206	295	76.9501	439
NOG	NA	78.5	190.5	448	80	38.0385	138
NUMBL	144	34	161.5	423	453	34.4445	110
MFHAS1	473	397	552	516	NA	120.226	775
KLF4	498	158	64	480	193	43.1323	169
CER1	NA	294.5	77.5	99	137	33.1609	93
RAB9A	NA	413.5	278	277	718	97.2123	622
TGFBRAP1	NA	833	824	85	565	106.525	700
TJP2	NA	656	182	325	815	105.425	689
SLC25A27	170	34	74.5	NA	121	21.2401	37
SLC4A7	224	128.5	441	NA	203	56.3263	269
EI24	109	598	455.5	569	468	75.967	433
PREPL	NA	898	587	386	596	147.529	876
RBM39	388	863.5	680.5	NA	294	127.206	817
CREB5	56	86	697	NA	756	56.1113	267
PPM1F	402	635.5	416.5	NA	417	114.74	747
FAM53B	61	778.5	467	NA	321	72.6177	412
BZW1	605	776.5	491	NA	601	152.547	895
PUM1	571	551	605	18	223	47.6052	207
ESPL1	NA	540	833	133	151	77.0738	440
PPP6R2	460	642	217	273	NA	90.922	562
ST18	217	902.5	697	NA	122	89.808	552
NOS1AP	81	432	303	385	835	64.201	332
SECISBP2L	203	170	718	307	147	51.373	238
TOX	376	558.5	570	NA	593	129.04	826
TBC1D5	126	888.5	796.5	NA	105	77.7662	442
SPCS2	353	827	557.5	NA	851.5	152.534	894
DAZAP2	524	451.5	187.5	NA	159	72.4497	408
EFCAB14	156	418.5	213	NA	420	69.1118	371
TRIM66	235	493	NA	326	330	83.5318	488
SGSM2	49	486.5	362	NA	542	65.3788	345
ZBTB5	569	728	783.5	NA	811	179.067	921
P2RY14	NA	786.5	87	415	700	93.8709	589
USP15	NA	207	801.5	211	539	92.6566	573
PTBP3	190	517.5	824	NA	418	107.246	703
NAALAD2	NA	397	114	404	394	72.8338	415
PDCD6IP	363	247.5	607.5	NA	83	64.8584	341
GJC1	NA	517.5	819	217	808	130.529	831
DPP3	403	463.5	251	NA	301	86.1666	521
CTDSP2	178	741	396.5	NA	555	103.189	670
PREB	NA	496	84.5	91	649	55.763	262
ACTR1A	44	859.5	200	NA	770	69.0629	369
ZNF263	NA	478	552	498	656	135.461	846
TOB1	534	328.5	689	NA	180	96.0135	609
ADGRG2	201	553.5	738.5	NA	427	108.196	706
RBM7	NA	328.5	581	53	261	56.6692	271
TXNDC9	NA	885	320	187	507	101.199	654
PATJ	NA	704	703.5	111	651	108.736	710
ANGPTL7	467	NA	587	282	490	110.291	723
AP3S2	NA	564.5	109.5	528	567	92.207	571
CALCOCO2	NA	562	126	523	185	71.9259	399
TIMM17B	344	888.5	108	69	343	47.8175	210
SCML2	383	506	699.5	NA	393	120.108	772
NDRG1	107	876.5	756.5	NA	810	122.405	785
YAP1	NA	354.5	467	438	377	101.655	660
PGRMC2	154	712	680.5	NA	281	95.1314	600
SYNCRIP	116	255.5	NA	499.5	360	67.5479	362
VAT1	86	100	120.5	NA	97	25.0325	56
CARM1	NA	598	680.5	453	552	141.199	860
SEMA4B	315	390.5	514	449	682	90.8689	561
DDX17	194	148	126	NA	450	50.2171	228
ANP32B	441	795	412	445	NA	125.88	805
DPYSL4	234	442.5	152.5	84	250	40.286	149
SIVA1	NA	831	633.5	568	365	143.694	863
SORBS1	112	704	NA	168	290	62.2393	310
PDLIM5	NA	242	141.5	296	205	53.3758	249
TRIM16	NA	728	35.5	451	599	72.2655	406
IGF2BP3	538	866.5	503.5	NA	162	110.397	725
CAMKK2	493	731	NA	410	768	145.1	868
FUT9	10	750.5	581	NA	778	60.3346	296
PLK4	601	630	132	NA	499	99.3487	634
ZMYND11	NA	756.5	514	15	573	60.1097	293
SRSF10	566	122	552	NA	91	60.6707	298
ARPP21	548	707	652	NA	713	162.864	911
NCKAP1	466	122	514	185	85	43.0021	164
CPLX2	16	303.5	220.5	NA	23	17.6114	27
PPARGC1A	270	898	472	NA	337	110.788	729
MMP24	539	436.5	242.5	575	NA	106.397	698
YWHAQ	NA	728	623	484	781	160.868	906
MAPRE2	370	734.5	390.5	NA	754	132.965	841
TDRKH	NA	656	587	339	747	139.703	857
LILRA1	NA	620	202	496	591	109.432	716
CPSF6	480	493	281	NA	435	103.101	669
STMN2	168	47.5	71.5	NA	99	21.6733	38
NUP42	NA	509.5	425.5	287.5	340	95.385	602
BTN2A1	449	309	467	222	809	82.0719	475
KIF3A	NA	635.5	533.5	581	586	145.721	872
CAPN10	NA	187.5	743	39	148	42.0987	156
SOX21	NA	337.5	474.5	226	663	98.395	629
BAZ2A	158	721.5	865.5	NA	243	98.3743	628
ATXN2L	420	478	425.5	165	249	64.5776	337
MGAT4A	88	56.5	256	NA	88	25.719	58
XRN2	NA	664	783.5	227	181	95.5912	604
MRAS	NA	616	122.5	5	494	29.2108	76
RNF44	42	289	710.5	NA	538	65.2474	344
CPEB3	209	176.5	638	NA	331	74.272	426
SLITRK3	597	148	364.5	NA	341	80.9305	466
FAN1	NA	744.5	14	530	745	63.3208	322
KLRK1	NA	153.5	52	6.5	403	16.9053	21
ELL2	205	532	548	171	NA	79.4878	455
SCMH1	120	635.5	527.5	NA	784	105.353	688
SORCS3	421	65	455.5	NA	174	53.9508	253
DAAM1	230	187.5	371	81	112	34.15	107
STK38L	NA	78.5	291	89	38	23.4382	48
SPEN	250	498	855	459	720	102.397	663
PDZRN3	377	583	386.5	299.5	NA	99.8456	638
PDXDC1	485	408	675	NA	667	136.583	851
EMC1	NA	463.5	680.5	229.5	169	83.1432	485
MYCBP2	NA	483.5	766	170	84	67.4184	360
KDM4C	NA	540	865.5	347	755	147.885	878
ERC1	1	776.5	693	NA	307	28.3428	70
ZNF423	NA	372	770.5	555	300	116.848	758
ARHGAP26	18	451.5	236.5	NA	173	33.7592	98
CDK19	543	116	458	NA	22	39.6804	146
POGZ	342	133	67	NA	111	33.9046	99
KDM6B	430	12.5	228.5	51	70	16.9596	22
LRCH1	381	NA	184.5	127	455	63.1138	320
CIC	303	540	734.5	NA	543	126.356	810
NCDN	153	829	619	403	493	87.0257	527
CLCC1	NA	679	273.5	584	79	76.0601	436
METAP1	180	881.5	312.5	NA	588	103.305	672
ATG4B	152	610.5	22	NA	477	44.1629	180
NUP210	279	817	829.5	NA	844	158.011	903
TBC1D12	443	540	796.5	382	NA	129.853	829
ANKRD12	395	158	790.5	566	190	70.1415	382
DENND5A	NA	610.5	619	66	383	78.1573	444
ZC3H7B	265	795	766	NA	715	145.706	871
SATB2	195	12.5	152.5	NA	289	25.4518	57
TBC1D30	306	770	514	NA	765	137.927	853
JADE2	2	385	592	556	851.5	36.9696	128
DNAJC16	68	857	342	587	568	73.372	419
SUN1	478	765	351	NA	17	54.032	254
CRTC1	78	790	409	220	526	62.2301	308
AHCYL2	272	212.5	334.5	NA	18	34.1459	106
ZDHHC17	360	56.5	161.5	NA	438	48.69	215
COTL1	254	786.5	61	NA	534	71.0053	390
POFUT1	62	NA	837	429.5	196	64.2723	333
ZNF281	298	12.5	59	69	548	19.2731	29
CORO1C	287	630	174	NA	559	91.0408	564
BACE1	63	366	880.5	NA	639	84.3729	500
SSBP2	295	47.5	NA	130	319	38.8153	143
BCL2L13	NA	478	245.5	526	189	82.1621	477
LAMP5	574	354.5	429	191	569	78.7873	451
PRPF40B	NA	635.5	267	181	597	91.9941	570
TMEM184B	140	840.5	693	NA	400	106.244	695
POU2F3	NA	279.5	157.5	529	686	88.8793	536
ARMC8	515	522.5	824	NA	191	113.411	740
BRMS1	NA	753	160	335	710	102.86	666
TMEM186	NA	553.5	455.5	25	624	62.607	316
RNF19A	NA	212.5	267	364	806	89.798	551
MYRIP	30	498	746.5	329	288	50.7953	232
NUDT13	378	446	45.5	265	NA	53.0837	248
ZZZ3	358	34	171.5	275	139	30.2987	80
GLCE	99	56.5	557.5	NA	268	42.5065	159
CNTNAP2	76	247.5	368	NA	731	66.6774	358
PPP1R16B	72	194.5	607.5	NA	528	64.7214	338
SZRD1	50	369.5	42.5	NA	408	33.4463	94
TANC2	77	12.5	436.5	NA	316	26.8354	63
IRF2BP1	NA	116	256	278	356	58.2087	282
PHF19	135	337.5	642.5	133	NA	62.4487	315
PITPNC1	58	347.5	291	NA	58	33.952	102
FBXL3	572	194.5	467	NA	257	84.9829	507
BLOC1S6	330	187.5	507.5	NA	218	71.9104	398
FBXO10	257	NA	729.5	166	530	89.5933	545
FBXO3	NA	233.5	77.5	398	518	61.786	305
RGS17	258	78.5	184.5	NA	314	46.2694	197
NBEA	551	255.5	846	NA	378	115.157	749
AP3M1	596	664	872.5	NA	672	173.511	918
NPTN	558	509.5	390.5	NA	342	110.356	724
FOXP1	46	71.5	240.5	571	131	28.5396	71
B3GAT1	185	689.5	861	NA	549	123.883	795
NALF2	448	651	833	NA	460	144.546	865
AFF4	172	379	841	29	524	48.436	212
SNX5	NA	309	872.5	178	298	86.453	526
BRPF3	138	47.5	358.5	NA	711	50.5444	230
DISC1	273	734.5	770.5	421	653	106.33	697
DESI1	NA	379	151	229.5	608	74.7336	430
SLCO3A1	229	320	541	14	626	40.6637	151
DLL1	136	111	224	44	56	19.2832	30
TMEM176B	NA	404	16	287.5	209	35.0963	115
ZBTB44	101	436.5	NA	247	81	43.0836	168
GRHL1	404	279.5	814.5	36	132	42.5732	160
UBN1	453	902.5	478.5	NA	358	128.608	822
SNX15	311	170	228.5	NA	396	65.7488	348
SNX12	199	532	652	NA	724	118.203	764
SERTAD3	252	756.5	855	NA	380	124.718	799
STRN3	282	86	167.5	NA	130	37.898	137
NRBF2	496	517.5	729.5	344	149	78.97	452
WRAP73	NA	324.5	175.5	6.5	708	31.809	89
AK3	NA	614	180	490	509	101.866	661
NTM	542	614	790.5	33	547	68.6032	367
FOXP3	NA	587	358.5	67	741	79.9273	459
DESI2	NA	262.5	851	263	252	87.2055	528
SIDT2	39	187.5	NA	188	535	41.1703	153
APH1A	65	603	402	321	748	65.5545	347
KMT5B	314	469.5	NA	310	47	53.8203	251
ZDHHC9	221	100	858.5	NA	76	48.7166	216
UTP11	NA	784	130	331	648	96.1293	611
SLC45A2	NA	816	806.5	358	680	158.165	904
LEF1	147	34	37	570	61	18.3092	28
NIN	398	848.5	706.5	NA	269	125.832	804
GOLM1	NA	181.5	441	299.5	688	89.5912	544
FAM53C	445	334.5	829.5	NA	355	114.391	746
RSRC1	NA	436.5	12	207	618	40.2227	148
MEX3C	260	532	623	NA	198	90.3545	557
UCHL5	NA	863.5	738.5	204	584	131.251	835
SUCO	369	65	472	NA	402	64.9332	343
HACD3	NA	413.5	652	524	508	129.396	827
ZCCHC17	264	782	132	285	504	66.0027	349
TRMT6	NA	790	675	548	607	162.243	910
LUC7L2	NA	622.5	233.5	381	464	100.094	641
ASB1	15	294.5	240.5	327	605	36.7747	126
ASB4	NA	360	132	153	532	62.3462	312
EMCN	NA	572.5	756.5	512	620	152.23	893
ARID4B	278	460	841	535	221	83.5409	489
GALNT7	125	122	383	450	395	50.6157	231
CPXCR1	NA	309	779	248	647	110.829	730
TM6SF1	NA	770	630	429.5	671	152.869	896
CLIC5	NA	770	599.5	593	749	168.226	915
ADAM22	202	360	743	NA	738	111.716	734
MXRA8	NA	429	47	54	816	43.1618	170
VSIG10	NA	859.5	222.5	349	520	107.905	705
ARL15	366	718.5	347.5	NA	231	95.2925	601
RSBN1	577	313.5	NA	375	721	117.567	761
MARCHF5	192	294.5	393.5	NA	585	84.4426	502
EPDR1	NA	870.5	354	162	791	111.444	733
TRIT1	NA	385	545	374	842	126.751	812
QPCTL	NA	458	214	542	501	100.976	650
GDAP2	488	795	872.5	395	NA	151.174	889
WBP1L	328	289	295	NA	233	71.0276	391
ANKRD49	591	635.5	334.5	332	155	72.9699	417
CC2D1A	251	906.5	114	376	NA	78.564	449
PPP1R14D	365	NA	70	42	440	36.8522	127
INO80D	132	233.5	824	NA	759	93.1531	581
TTC19	322	442.5	62.5	533	465	58.8567	288
SEMA4C	277	572.5	801.5	120	227	64.4026	335
FAM120C	595	576.5	NA	579	712	153.306	898
BANP	544	408	581	61	NA	74.4528	427
PAK1IP1	NA	463.5	3	273	134	21.113	36
TMEM255A	186	12.5	44	NA	113	14.5773	15
FBXO34	NA	709	96.5	302	600	83.4205	487
FKBP14	NA	294.5	441	578	614	115.836	754
RALGPS2	NA	170	626.5	336	171	69.9224	381
RBM23	NA	725	358.5	546	804	145.298	870
MSL2	248	86	233.5	NA	172	42.7692	161
SLC25A36	407	617	180	NA	376	90.2662	556
UQCC1	NA	734.5	114	239	305	69.8777	379
TMEM19	NA	517.5	144.5	243	780	86.2601	522
UBE2W	567	158	233.5	NA	558	82.1732	478
PPP6R3	608	106	734.5	481	10	37.3679	133
PI4K2B	459	337.5	316	NA	7	34.014	104
DRAM1	NA	276.5	93	541	77	45.2279	190
LSG1	NA	385	710.5	493	274	109.609	718
LGR4	171	158	230.5	433	49	33.5144	95
CSGALNACT2	NA	354.5	843.5	540	366	123.263	792
PIP4P2	494	646.5	316	283	126	64.902	342
SVOP	419	622.5	242.5	NA	309	93.4751	585
ELMOD1	163	12.5	146	NA	27	13.3089	10
SOX6	51	34	638	NA	226	31.4365	85
TENT5A	41	893	756.5	NA	723	94.045	593
ZDHHC7	409	374.5	NA	197	454	85.5292	513
LRRC40	NA	187.5	27	330	451	41.4194	155
DDX27	NA	845	96.5	69	484	57.1097	273
SCYL2	NA	245	663.5	363	200	82.3998	481
PACS1	137	128.5	787	NA	514	72.624	413
FRMD4A	NA	646.5	610	43	783	84.8637	506
KDM4D	NA	558.5	220.5	45	525	58.0619	279
VAC14	NA	158	25	172	771	37.8212	136
NDC1	387	587	374	NA	310	100.713	645
SLF2	324	535	602.5	233.5	214	69.9103	380
ZFP64	NA	413.5	101	113	637	58.5388	286
FGD6	165	78.5	119	355	291	34.7884	111
TXLNG	431	686	393.5	NA	640	130.593	832
FOXJ2	169	56.5	663.5	NA	128	42.1878	157
UBAP2	390	744.5	409	351	452	90.3753	558
LMO3	589	341	519.5	NA	283	103.634	675
SEPTIN3	66	463.5	846	NA	401	79.7934	457
KIAA1217	417	517.5	173	133	127	45.812	196
NRIP3	89	34	48	128	279	17.5394	25
SAR1A	151	583	446.5	NA	26	44.6992	185
TM9SF3	380	750.5	557.5	NA	104	89.6485	547
AGPAT3	NA	695.5	630	468	666	151.978	892
AGPAT4	NA	642	254	26.5	367	49.8896	225
ANKS1B	503	56.5	230.5	318	266	44.6426	184
MAP3K7CL	NA	86	198	486	211	51.1047	236
SMARCAD1	NA	299.5	710.5	549	751	136.061	850
ATXN7L3	37	765	NA	254.5	564	63.1172	321
CCDC47	497	218.5	599.5	279	557	79.8071	458
PCBP4	191	148	329	198	368	46.4762	200
MAN1C1	474	819	NA	393	638	139.64	856
ASPHD2	228	100	107	24	NA	21.8687	39
JPH3	NA	646.5	729.5	337	407	126.08	809
ZNF304	343	227.5	322.5	NA	675	90.2542	555
TMCC3	73	303.5	507.5	NA	94	45.0766	188
USP31	27	222.5	680.5	NA	496	53.0507	247
ARID1B	294	NA	614.5	482	68	69.35	375
MRTFB	436	289	263.5	NA	428	86.3162	523
XPO5	247	824.5	299	NA	469	102.772	665
GPR158	164	100	312.5	NA	371	52.2044	242
PCDH19	91	56.5	NA	574	415	46.7684	202
NUFIP2	612	272.5	596.5	NA	199	93.7746	587
ZNF624	587	262.5	756.5	322	701	96.6184	618
ARRDC3	568	176.5	245.5	NA	278	71.9014	397
JCAD	509	635.5	281	NA	138	83.6652	490
HCN3	24	12.5	180	442	179	16.8719	20
ZBTB4	210	65	NA	551	554	63.5168	327
MIER1	576	721.5	NA	478	64	83.9473	492
SPTBN4	339	390.5	592	173	677	78.2682	446
CCAR2	364	347.5	187.5	193	41	35.9509	120
CADM3	NA	100	325	125	161	39.9802	147
TP53INP2	332	731	675	NA	405	126.88	813
SELENOK	527	238	74.5	NA	422	62.6475	317
SINHCAF	475	362.5	31.5	NA	431	54.9715	259
PLEKHA1	570	106	865.5	NA	55	57.8952	277
RXFP1	NA	749	486.5	138	793	111.717	735
TMEM35A	546	390.5	120.5	559	827	82.4088	482
TGIF2	69	12.5	92	NA	187	15.5163	17
DHX35	NA	255.5	222.5	517	235	72.0709	402
LHPP	NA	670.5	467	112	758	100.946	649
XYLT1	11	111	659.5	NA	425	34.0032	103
MMS19	NA	401.5	136	152	208	50.9592	234
ATL2	389	379	523	NA	230	91.2315	565
GREM2	94	522.5	138	NA	35	31.0263	82
AKTIP	NA	501	236.5	304	611	96.2911	615
COPS7B	367	656	248.5	118	NA	72.466	409
ACBD3	301	529	183	NA	270	74.4559	428
PLPPR2	87	731	706.5	390	NA	90.9585	563
CCDC136	341	879	642.5	155	NA	103.915	678
IPPK	NA	893	734.5	503	707	173.739	919
FNDC3B	215	379	723	NA	845	118.089	763
USP46	338	425	507.5	NA	629	115.688	753
ARMCX5	NA	725	400	93	604	89.314	541
MARCKSL1	335	421.5	610	117	698	74.2118	425
PCDH15	7	NA	878	371	466	45.1365	189
CRELD1	NA	853	596.5	62	702	96.4411	617
DDX50	491	558.5	537	341.5	633	100.37	643
NABP2	NA	744.5	205	96	416	69.8531	378
ATG9A	90	697.5	715	422	NA	92.7452	576
TMEM109	80	714	368	352	753	70.8312	389
C1orf116	75	744.5	801.5	NA	788	108.338	708
RETREG2	317	316.5	312.5	NA	689	95.8441	607
RIPOR1	309	397	NA	21	483	46.9536	203
RNF128	454	664	581	NA	296	119.292	767
HMBOX1	NA	759.5	675	78	317	83.8854	491
DHX40	NA	486.5	461	107	687	89.5821	543
C3orf52	NA	600	851	567	533	156.689	902
VPS37B	396	503.5	202	400	166	61.1608	301
TMC5	NA	478	766	163.5	719	113.872	742
CFAP69	NA	506	646	465	851.5	149.95	886
ALG13	NA	790	380	83	512	84.0194	493
CPSF7	267	525.5	267	NA	665	99.3217	633
SYNPO2L	NA	700.5	837	504	74	96.1366	612
DHDDS	NA	590	756.5	313	102	86.3757	525
ATAT1	428	408	NA	260	752	107.464	704
C10orf88	NA	385	297	462	798	113.281	739
RMI1	NA	242	177.5	508	267	69.0696	370
PSME3IP1	598	313.5	846	NA	812	149.764	885
FRAS1	NA	218.5	581	518	304	94.0043	592
NAA50	113	535	345	NA	334	72.2253	405
NUBPL	NA	778.5	814.5	563	510	163.304	912
ULBP2	NA	564.5	238.5	50	737	66.3495	353
LIMD2	34	374.5	54	NA	258	28.852	72
SETD7	249	753	281	NA	182	78.2317	445
SGPP1	310	78.5	139.5	405	123	35.2098	118
LMAN2L	84	238	267	NA	630	60.2028	295
TMEM163	NA	868.5	338	251	615	115.345	750
TSPAN14	33	812	501.5	324	382	55.6186	261
ISCA1	NA	700.5	756.5	539	851.5	175.565	920
VANGL1	NA	595.5	756.5	543	109	101.023	651
RNF146	555	285	287.5	258	NA	82.279	480
GSG1	NA	863.5	89.5	485	362	85.3245	511
FAM167A	145	207	217	NA	20	26.7083	62
CALN1	117	418.5	557.5	140	NA	62.1589	307
KCTD10	525	570	801.5	564	NA	151.616	891
FAM234A	NA	800	217	58	578	69.0504	368
MAGT1	NA	607.5	646	477	541	141.031	859
ZNRF3	302	486.5	685.5	NA	443	114.899	748
TOMM40L	502	NA	304.5	502	628	117.133	759
SYDE2	520	47.5	545	NA	67	43.3244	172
ZNF644	442	92.5	297	NA	40	37.1138	129
RNF135	NA	642	472	388	519	124.254	797
TMEM79	NA	885	211	143	399	80.32	461
ZDHHC16	481	86	23	38	NA	19.3856	31
LZTS2	242	898	642.5	158	NA	96.3486	616
PARD6G	NA	670.5	829.5	525	513	155.53	901
PARD6B	563	495	354	NA	439	114.047	744
ZBTB37	450	78.5	743	28	62	27.0866	65
ZGPAT	NA	842	507.5	211	175	88.6048	534
TNRC18	451	251	667	NA	87	71.1728	393
USP38	469	455	451	NA	31	58.4279	284
GLIS2	NA	823	659.5	244	634	134.575	844
LOXL3	67	397	796.5	401	716	72.0861	403
PLEKHA8	183	NA	883	372	124	73.4572	420
CBX2	NA	670.5	592	86	777	100.89	647
USP30	NA	525.5	723	19	583	63.6756	329
TMEM25	NA	686	258.5	186	826	101.569	659
FAM222A	516	697.5	308	361	NA	111.816	736
SLC49A4	NA	498	841	537	757	160.588	905
ALKBH6	NA	583	217	55	678	65.5194	346
MYLK2	371	455	NA	293	511	99.6801	636
DIXDC1	236	853	251	NA	594	104.057	681
ZC3H12C	434	267.5	614.5	NA	461	106.463	699
SELENOI	NA	294.5	787	284	246	89.1802	540
SCRT2	204	350.5	545	NA	742	103.091	668
NAV1	3	138	756.5	NA	244	23.3744	47
TPD52L3	NA	187.5	251	63	515	49.4192	220
PHLDB2	565	881.5	837	NA	348	154.289	899
VWA5B2	384	814.5	514	12.5	NA	52.9315	246
ZSWIM1	307	674.5	507.5	122	NA	84.1238	496
UCN2	59	390.5	28	218	86	20.7753	35
KIAA2013	584	413.5	NA	515	472	123.055	790
ZNF551	507	163	358.5	280.5	478	66.1971	351
STARD13	176	390.5	NA	235	21	33.927	100
TRIM41	NA	902.5	374	271	769	128.749	823
MIDEAS	95	92.5	638	NA	308	50.9623	235
CHMP7	92	819	431.5	NA	636	94.802	596
MTDH	40	501	446.5	NA	299	56.8575	272
GORAB	340	238	441	491	344	71.9543	400
SPSB4	223	831	614.5	NA	204	97.6011	623
MOB1B	213	350.5	633.5	NA	575	101.522	658
SHKBP1	351	NA	2	195	272	19.5288	32
ADAMTSL1	NA	442.5	878	241	581	120.737	777
MRFAP1	NA	12.5	73	106	43	11.2899	8
FOXP2	108	128.5	697	NA	271	56.5682	270
SNX18	472	765	NA	479	25	64.1076	331
STX1B	32	467.5	527.5	497	566	58.9244	289
MED8	NA	595.5	190.5	366	772	105.781	692
PIK3IP1	477	603	570	536	357	100.078	640
SLC2A13	102	158	770.5	82	228	37.5133	134
SLC26A9	NA	819	848.5	586	782	187.802	923
UHRF2	471	583	322.5	184	75	52.2937	244
EVI5L	320	148	281	259	498	55.9705	266
RASGRP4	NA	659.5	425.5	161	851.5	110.719	728
DNTTIP1	NA	283	329	32	669	52.8238	245
KLHDC3	NA	593	414.5	292	785	121.8	781
C8orf34	NA	803	626.5	26.5	168	54.3861	257
IP6K3	NA	835.5	258.5	443	353	107.173	702
FAT3	14	251	824	NA	375	45.3816	192
SDR9C7	NA	603	109.5	343	761	90.5821	559
ZNF641	501	742	630	NA	851.5	167.064	914
ABTB3	130	194.5	565	345	592	62.2358	309
C14orf28	336	65	148	560	89	34.8697	112
SOCS4	313	490	331.5	522	NA	100.905	648
UBALD1	NA	478	334.5	576	237	96.0923	610
ZFP3	NA	522.5	111	169	225	54.1763	256
ZNF543	556	555	187.5	NA	613	108.492	709
ATXN7L2	NA	122	749	58	207	45.4988	194
ZNF513	NA	12.5	861	2	445	13.908	13
FAM131A	NA	341	261.5	454	322	84.4743	503
DCBLD2	579	372	743	NA	108	90.646	560
PPARGC1B	17	56.5	801.5	NA	95	23.1191	44
C5orf24	514	463.5	806.5	NA	160	104.683	682
RAET1E	NA	100	390.5	233.5	473	64.0667	330
NACC2	70	704	570	34	NA	43.9487	178
AMER1	9	138	715	295	195	27.7132	68
ITLN2	NA	800	4	211	796	38.065	139
ZNF664	610	176.5	148	527	475	66.2519	352
TMEM120B	159	876.5	562	NA	825	126.045	808
ZSCAN29	263	853	718	NA	502	133.313	842
OTOA	NA	684	6	98	657	31.8742	90
MGAT5B	321	572.5	491	NA	774	128.519	821
RTN4RL1	289	332	76	353	239	45.5863	195
EME1	NA	686	143	236	696	89.0708	538
TMEM199	259	873	562	409	320	88.1485	532
ZNF362	167	562	316	NA	474	86.0834	519
PDIK1L	284	328.5	NA	406	273	79.7215	456
BNIPL	NA	805	129	425.5	814	108.872	711
NFAM1	197	478	297	177	704	64.4866	336
SPICE1	NA	122	345	435	537	78.7228	450
JAKMIP1	429	71.5	84.5	10	201	17.5547	26
CREBRF	54	332	814.5	NA	106	49.5875	223
MBLAC2	393	576.5	570	NA	670	135.589	847
MARVELD2	NA	451.5	498	223	398	93.9634	591
AMOT	NA	681.5	659.5	269	598	129.635	828
FAM120AOS	NA	780	491	455	369	125.891	806
PHOSPHO1	NA	590	409	377	587	120.179	774
OR7D2	NA	404	205	489	612	99.1948	632
CABP7	NA	299.5	164	399	361	72.5054	411
GPR156	NA	659.5	623	494	430	135.883	848
XIRP1	166	458	284.5	73	57	31.0371	83
SGMS2	500	408	474.5	595	645	103.519	674
FAM151B	NA	693	195.5	221	459	85.5975	514
ZNF800	432	255.5	671	389	156	67.8523	364
KCNV2	NA	870.5	494	182	216	90.1457	554
TMEM273	NA	800	114	40	803	58.1611	280
AGO4	274	71.5	419	NA	681	68.3588	366
ZFC3H1	346	133	351	NA	311	66.5562	355
CADM4	35	NA	271	108	579	39.0144	145
FAM76A	43	12.5	34	432	1	4.79179	1
KCTD6	NA	379	53	488	220	53.874	252
FAM219A	222	478	685.5	115	485	66.4776	354
ZNF449	NA	721.5	527.5	509	728	153.203	897
DIPK2A	549	12.5	187.5	NA	254	33.6139	96
LRRC55	100	267.5	605	NA	792	84.1184	495
STOX1	NA	738	548	30	282	60.4633	297
LRTOMT	NA	893	60	458	135	59.9778	292
REEP3	361	827	318.5	464	642	98.0539	625
JMJD1C	239	170	614.5	419	NA	79.9532	460
HNRNPUL2	160	642	NA	205	609	84.1292	497
ADGRF4	NA	614	211	367	241	81.7944	474
TDRD6	NA	718.5	770.5	156	818	128.887	824
RBM24	457	34	633.5	NA	521	66.9013	359
JAZF1	484	138	281	NA	78	48.9014	217
SLC35F1	NA	656	396.5	580	833	148.849	882
SEMA3D	592	218.5	715	NA	623	122.485	786
ZNF396	609	163	253	NA	255	70.7223	387
RICTOR	513	199.5	NA	357	39	48.5723	214
ZNF620	NA	619	605	340	786	140.613	858
ANGPTL5	NA	725	680.5	201	631	125.037	800
LCORL	193	100	486.5	NA	313	58.2085	281
CNIH2	268	429	446.5	NA	373	92.9974	579
CALHM1	NA	874	703.5	420	679	161.776	909
CNEP1R1	NA	272.5	400	511	409	97.1254	619
UTS2B	NA	821.5	81	534	725	100.157	642
NAP1L5	438	566.5	533.5	NA	776	141.533	861
RASSF3	397	267.5	139.5	562	73	45.4757	193
ANKRD52	47	294.5	787	64	NA	40.6232	150
GXYLT1	312	111	575	394	251	57.5298	274
PRTG	418	448.5	746.5	557	NA	132.098	837
ZNF615	607	366	396.5	291	NA	100.033	639
HYCC2	28	401.5	814.5	NA	797	73.0699	418
C3orf70	146	522.5	501.5	NA	495	92.7404	575
XKR6	NA	309	685.5	425.5	505	115.473	752
YIPF6	NA	756.5	685.5	232	140	90.0634	553
CFAP47	NA	442.5	169	532	834	106.699	701
TRIM59	NA	786.5	276	35	773	69.2076	373
EIF4E3	NA	92.5	441	447	423	74.0879	423
VSX2	NA	835.5	276	466	336	108.977	713
RAB43	13	693	425.5	NA	497	52.2304	243
SLC6A19	NA	540	380	439	96	76.2374	438
SLC35D3	NA	133	581	31	503	46.5778	201
ZDHHC21	510	259.5	436.5	NA	229	84.7855	505
STAC2	114	354.5	245.5	510	479	59.9688	291
PLCXD3	NA	425	779	417	462	125.637	802
PEAK3	505	714	405.5	384	NA	121.694	779
MIGA1	508	888.5	592	NA	790	169.456	916
PEDS1-UBE2V1	291	400	734.5	NA	746	125.635	801
LIN28B	181	276.5	538	NA	617	89.7533	550
IYD	NA	868.5	434	22	767	70.6008	385
IER5L	554	227.5	779	402	813	100.531	644
VSIG8	NA	893	701	159	795	132.594	839
SERTM1	NA	309	883	189	789	112.281	737
IL17REL	161	756.5	533.5	242	470	74.9491	431
SAMD12	214	320	308	577	652	76.0217	435
SNX30	29	803	790.5	NA	635	82.2029	479
IFITM10	NA	513	126	354	839	93.0579	580
CUEDC1	NA	558.5	118	16	13	15.2119	16
PTCHD4	590	624.5	NA	444	658	143.198	862
ARHGEF35	NA	207	652	338	82	61.8269	306
LRRC18	NA	379	202	72	236	47.4787	206
CPLX3	588	824.5	84.5	NA	523	95.6471	605
ZNF704	105	603	729.5	NA	824	110.422	726
SMIM15	392	222.5	9	583	92	26.662	61
ZFP62	184	34	738.5	NA	48	30.5079	81
RNF222	405	765	155	228	NA	80.8697	464
GMNC	134	320	19	NA	234	29.3762	77
SPAG11A	NA	681.5	300.5	58	817	78.4657	447
DMRTC1B	NA	503.5	101	41	843	51.1886	237
EIF3CL	NA	413.5	58	58	275	34.9628	114
SLC15A5	NA	627	390.5	585	851.5	147.74	877
SFTPA2	NA	651	68.5	190	457	62.3628	313
SHISA7	31	598	619	NA	572	71.1586	392
TMEM170B	243	218.5	451	NA	589	86.1544	520

## Sheet: miR-92
Rankings of predicted miR-92 targets for each miRNAtap source. Sources: PicTar; Diana; TargetScan; Miranda; MiRDB. Score thresholds to be considered as "target gene": PicTar prediction score >0; Diana prediction score (miTG) >0 to 1; TargetScan prediction score (cumulative weighted context++ score, CWCS) <0; MiRanda prediction score (complementarity score) >80; MiRDB prediction score (mirTarget s…
symbol	PîcTar	Diana	TargetScan	Miranda	MiRDB	rank_product	rank_final
ASIC1	35	421.5	475.5	126	177	34.6659	175
ACTC1	NA	65	101.5	83	383	30.0853	136
ACVR1B	373	226	449	NA	422	88.8759	520
ADCY3	393	48.5	145	256	437	39.726	227
ADM	317	213.5	166	122	NA	48.1029	307
ADRB1	424	213.5	64	NA	387	54.4006	358
ADSS2	248	207.5	240	158	43	30.6049	142
AP2A1	361	133.5	NA	3	503	23.0866	75
AK1	56	NA	464	195	281	48.5626	315
FASLG	281	298.5	436	NA	417	87.8533	518
ARL2	NA	258	334.5	141	411	66.4828	441
ZFHX3	277	191	NA	146	71	38.2579	212
ATP2A1	190	NA	431.5	9	445	33.653	168
ATP2A2	299	100.5	462	198	NA	57.2435	385
ATP2B1	287	357	480	NA	170	75.5962	487
AXL	NA	202.5	347.5	242	412	72.3541	471
ADGRB3	390	266	NA	154	339	67.8198	450
BCAT2	326	19	20	81	344	16.1674	29
BCL2L1	14	183.5	436	NA	457	37.6038	202
HCN2	NA	122.5	258.5	171	346	52.0124	338
ZFP36L1	NA	452	188	44	87	33.5743	167
CAPN5	54	430	401	NA	261	55.5075	370
MPPED2	37	NA	341	166	315	40.0667	230
CAMK2A	NA	19	117.5	203	9	11.235	11
CBFA2T3	425	335.5	NA	306	166	72.9319	473
CCNC	379	156	117.5	215	302	42.843	252
CCND2	23	476.5	464	NA	349	51.3125	331
CD69	118	19	21.5	112	1	4.44108	2
CDC42	440	331.5	317.5	93	NA	64.0443	428
CDH10	354	444.5	286	NA	54	55.5071	369
CDKN1C	214	122.5	131.5	153	376	36.3497	191
CHD3	36	NA	301	176	162	33.1447	161
CHKA	NA	172.5	232.5	265	178	52.1386	340
CLK3	340	310	445.5	95	NA	64.609	432
COL1A2	384	156	268.5	270	123	44.3163	272
CREM	136	343	114	NA	440	54.9842	362
CTNND1	NA	357	209.5	239	426	73.8508	477
DAG1	203	368	181	NA	195	56.6506	379
DCX	10	350	471.5	NA	398	40.0219	228
DDX3X	133	105.5	385.5	NA	173	43.7254	263
DMPK	92	90	485	NA	96	35.0309	182
DSC2	99	82	192.5	NA	70	25.5673	96
DUSP5	130	82	71	NA	68	21.1749	59
EBF1	NA	360.5	492.5	53.5	130	46.8643	299
S1PR1	426	151.5	230	NA	407	69.6989	460
EFNA3	76	426.5	130	NA	308	47.4511	301
EPB41	NA	472.5	494.5	42	340	60.0847	402
EPB41L1	NA	449	262	250	375	81.0158	502
EPHA8	15	355	110	177	NA	25.2268	93
ERCC1	NA	320.5	209.5	260.5	420	73.1909	474
ESRRA	163	352	70	NA	225	43.3454	257
FBN1	154	377.5	NA	294	90	49.5105	324
FHL2	249	111.5	117.5	185	194	32.7135	158
FKBP1A	410	247.5	245.5	13	297	31.4523	148
FMR1	141	48.5	139	260.5	92	23.58	80
GAB1	NA	371	245.5	280	425	80.6646	500
GAP43	371	420	240	58	165	40.9053	238
GATA2	429	233.5	416	258	436	68.4256	456
GFRA1	121	459	441.5	NA	364	76.8418	490
GNAQ	NA	300.5	399	144	138	55.2338	364
GOLGA3	228	19	152	NA	234	27.8533	118
GOLGA4	289	48.5	147.5	252	285	34.3056	170
GRK6	109	NA	172.5	211	245	44.1424	267
GRIA1	34	280.5	368	169	NA	39.0145	220
GRIA2	431	377.5	NA	99	113	51.6377	333
GRM7	329	339	460	92	NA	65.5278	437
H3-3B	257	264	452	276	NA	75.8291	488
HAS3	210	159	314	NA	265	57.3968	386
NRG1	101	360.5	389	NA	419	69.3885	459
HIVEP1	353	NA	317.5	305	37	47.146	300
FOXA2	NA	133.5	9	21	415	14.2213	20
HOXA7	85	444.5	114	38	NA	28.2771	122
HSF2	NA	418.5	99	241	296	58.2908	388
HSPG2	17	410	85	NA	115	22.7132	72
FOXN2	111	211.5	183	289	122	34.4428	173
IBSP	355	NA	175	221	432	69.3786	458
IDH1	421	82	41	219	181	28.2378	121
INSIG1	250	165	101.5	NA	290	46.6672	298
IRS1	201	277	321	NA	492	76.5555	489
ITGA5	55	19	178	136	241	18.1154	37
ITGAV	66	48.5	373	NA	72	24.0725	83
ITPR1	188	165	423.5	NA	36	36.8671	196
KCNA2	169	NA	291.5	26.5	288	34.8122	178
KCNJ3	142	291	464	NA	491	77.8727	491
KIF5B	284	174	NA	62	323	44.341	273
KRT1	325	294	452	115	312	54.8371	361
FADS1	NA	453.5	406.5	61	363	63.1915	422
SMAD7	414	363	370.5	NA	470	100.551	532
DNAJB9	387.5	150	29	288	5	15.068	23
MECP2	139	300.5	NA	180	192	48.7302	317
MEF2D	104	119.5	310.5	28	25	15.3937	25
MEIS2	67	169	197.5	204	311	33.9949	169
CIITA	NA	476.5	491	234	395	95.8693	529
ATXN3	198	73.5	133	NA	380	41.1706	242
MNT	13	187.5	460	NA	262	32.7296	159
MPP1	NA	333.5	124.5	102	102	36.0418	190
MYO1B	195	19	199	298	40	19.4901	43
MYH9	333	324	404.5	149	243	55.0516	363
PPP1R12A	319	65	341	NA	168	46.4122	295
NEFM	375	92.5	53	254	11	17.5051	34
NEFH	176	65	166	296	60	25.505	95
NEUROG1	49	NA	203	304	382	46.089	293
NFIB	47	137.5	337	142	NA	33.1528	162
CNOT2	174	NA	59	307	185	38.8479	217
NOVA1	296	82	184.5	NA	121	38.1427	209
PAX3	82	183.5	409.5	NA	434	56.851	382
PAX9	285	210	216.5	227	196	44.9977	282
PCBP1	181	434.5	314	134.5	133	42.6643	250
PCBP2	80	249	273.5	133	179	33.3903	165
CDK16	223	247.5	72	NA	468	51.9164	337
ATP8B1	311	73.5	383	130	NA	45.9185	290
PGAM1	420	65	41	NA	465	37.7607	205
PGM3	292	341	43	196	368	39.7166	226
PIK3CB	232	108	220.5	NA	108	39.0729	221
PITPNA	229	88	258.5	NA	268	48.3246	311
PPP2R2B	368	439.5	445.5	181	126	55.4844	367
PPP6C	128	229.5	470	NA	497	71.9535	469
PRKAB2	126	403	39	NA	389	41.6498	243
PRKAR1B	372	432	455.5	37	480	52.9446	349
MAPK3	79	NA	321	97	230	38.5565	214
PRPS1	165	NA	240	73.5	299	42.9391	253
KLK10	108	NA	152	251	451	51.9062	336
PTEN	171	145	332	NA	199	50.2955	327
PTGER4	358	77	181	273	77	32.0016	154
PTPRD	102	211.5	308.5	NA	109	41.0287	241
PTPRN	NA	316	449	244	326	81.4845	503
NECTIN1	382	228	NA	200	238	63.4368	423
RAD21	262	48.5	258.5	301	214	36.8236	195
RAP1B	59	169	248.5	104	406	31.9856	153
REV3L	84	135.5	321	NA	249	43.4181	259
RFX1	286	227	344.5	286	424	61.3328	413
RGS3	300	19	97.5	124	NA	22.778	73
RNF4	244	194	60	NA	483	48.113	308
ROBO2	161	65	480	NA	361	51.5896	332
RRBP1	283	202.5	91.5	167	NA	43.0058	254
SAFB	362	NA	383	188.5	286	73.5083	476
SCN1B	41	386	201	222	NA	40.754	236
CX3CL1	336	401	263	NA	335	82.5203	507
SDC2	254	382	324	NA	256	74.8791	482
MAP2K4	127	19	273.5	NA	23	15.6045	26
SET	438	478.5	NA	269	448	99.6636	531
ST3GAL2	NA	412	213	268	351	75.3563	483
ST8SIA1	62	NA	337	113	304	40.9198	239
SIX3	70	NA	30	137	435	26.4422	105
SLC9A1	391	200.5	380	NA	467	85.8594	515
SNAPC1	168	65	35	293	336	26.0693	101
SNCA	NA	238.5	120	11	402	26.5162	107
SOX4	191	19	230	NA	384	33.4504	166
SOX11	271	127	162.5	NA	458	56.2423	377
SPOCK1	60	384	294.5	NA	135	43.4926	261
SRPRA	323	324	83	231	46	31.1939	145
ITPRID2	189	116	143	NA	31	24.8224	91
SSRP1	NA	366.5	416	36	447	55.6396	372
DENND2B	158	352	NA	170	104	44.2701	269
ELOVL4	132	262	226	NA	263	53.2323	351
STIM1	322	317	78.5	76	379	37.4695	200
STX5	225	298.5	357.5	56	239	40.0339	229
VAMP2	243	401	368	NA	338	82.9505	508
TBX6	140	NA	425.5	32	319	39.2584	223
TCTA	264	415	190	NA	347	72.8826	472
DYNLT3	162	147.5	NA	197	242	45.929	291
TEAD1	146	82	223	NA	493	47.6178	302
TEF	432	19	85	NA	64	20.4361	50
TFE3	114	308	487.5	NA	30	37.6338	203
TFF3	NA	291	21.5	188.5	403	36.9128	197
TGIF1	164	19	34	64	98	11.6286	12
THPO	NA	306	351.5	230	476	82.3541	504
THRA	NA	404	389	1	322	21.0856	57
TIE1	199	468	NA	100	257	55.2965	366
TIMP2	301	379	127	NA	453	71.1569	466
TLN1	NA	373	482.5	86	210	59.6927	399
TMPO	436	187.5	NA	168	180	55.7452	373
TNR	403	NA	485	12	390	43.4774	260
TRAF3	276	278.5	298	300	362	60.2818	406
TSC1	360	141.5	445.5	NA	117	56.7496	381
UCHL1	NA	215.5	24	131	20	15.1681	24
UGP2	116	NA	14.5	70	55	12.6114	14
USF2	343	229.5	314	77	313	45.2938	286
WEE1	NA	436	68	264	430	60.2153	403
YWHAB	443	207.5	389	NA	264	77.9263	492
ZNF711	184	NA	270.5	194	352	60.3632	407
ZYX	NA	273	273.5	69	136	40.674	234
LUZP1	30	111.5	NA	214	202	27.4145	113
BTG2	295	48.5	121	NA	52	24.3516	87
HSD17B8	346	NA	52	284	374	52.2706	343
MAFK	314	388	236	NA	487	85.9984	516
KAT6A	50	147.5	378.5	NA	51	27.308	112
NR4A3	46	185.5	170.5	NA	471	40.4484	232
KMT2D	4	256	1	NA	3	1.86121	1
FXR1	231	19	134.5	NA	414	31.2581	147
ARID1A	434	259.5	416	NA	275	84.2274	510
SNN	397	48.5	49	NA	66	22.2079	68
NSMAF	251	285.5	209.5	31	266	33.0805	160
DOC2A	445	NA	226	8	444	34.3697	172
CUL2	389	264	NA	232	106	56.0437	375
HIRIP3	NA	344	10	52	49	13.6028	18
CASK	159	366.5	344.5	152	NA	58.7579	393
LAMTOR3	113	220	91.5	151	145	27.573	115
SOCS1	NA	393.5	341	33	298	47.6483	303
B3GALT2	131	122.5	85	NA	58	23.5778	79
TNFSF12	NA	259.5	264	191	350	65.0355	435
SYNGAP1	6	373	191	NA	116	20.9787	54
KAT2B	213	386	104	NA	94	42.0942	246
PER2	305	153.5	270.5	NA	156	52.7066	345
SYNJ1	233	141.5	439	NA	6	24.1336	85
HERC2	110	434.5	NA	279	386	66.9628	445
WASL	240	19	106.5	NA	12	12.2833	13
RPS6KA4	364	493	325.5	NA	284	89.7211	523
TMSB4Y	435	253.5	16	NA	460	42.1965	247
PDLIM1	309	302.5	473	26.5	236	38.8482	218
CCNE2	334	386	NA	297	369	86.1924	517
SLC28A1	NA	432	97.5	202	370	59.2175	396
MFHAS1	209	48.5	NA	274	345	43.985	266
PIWIL1	NA	159	394.5	40	421	45.0699	283
KLF4	157	19	117.5	NA	91	18.7877	40
HAND1	212	288	281.5	253	NA	64.198	430
HAND2	394	289	88	NA	107	45.2382	285
PCYT1B	NA	390	160.5	188.5	372	64.3485	431
CABP1	148	474	18.5	43	NA	21.6078	61
PSMF1	27	275	57	NA	433	29.0874	129
CREB5	226	410	278.5	NA	373	78.3063	494
ZNF592	202	244	NA	118	158	43.5271	262
SOCS5	321	253.5	409.5	NA	167	68.2815	453
EDEM1	172	65	455.5	NA	142	40.9963	240
PUM1	242	462.5	467.5	41	119	38.233	210
RUBCN	193	393.5	427.5	NA	400	84.3946	511
SPCS2	330	287	78.5	NA	328	55.5552	371
SPOCK2	8	111.5	291.5	NA	353	24.47	88
AREL1	NA	175	412.5	235	84	48.5727	316
ZBTB39	40	221.5	487.5	NA	141	39.2733	224
TECPR2	282	348	403	NA	201	74.6487	481
G3BP2	58	92.5	341	NA	65	26.1065	102
DENND4B	383	48.5	347.5	39	408	31.8679	152
RABGAP1L	91	130.5	368	192.5	NA	42.5768	249
JOSD1	256	137.5	87	NA	332	44.6416	276
GFPT2	385	73.5	218.5	NA	42	31.736	151
FGFBP1	NA	418.5	54.5	148	320	45.3227	287
RCE1	NA	261	359	20	240	36.4069	192
BCL2L11	48	308	61	NA	248	30.5727	141
RANBP9	401	204	NA	220	139	55.9105	374
TSPAN5	NA	490.5	310.5	210	259	75.4215	484
HIPK3	206	19	378.5	156	21	17.3076	33
FRY	179	169	364	66	229	35.0973	183
TOB1	324	48.5	25	NA	19	13.0673	15
LHFPL2	134	48.5	188	NA	50	22.1021	66
SIRPB1	416	NA	416	165	482	85.6287	514
PCGF3	173	364.5	314	NA	219	64.1534	429
KLF2	359	100.5	54.5	266	NA	37.8072	207
ZBTB18	444	233.5	110	NA	329	61.8735	416
VAT1	71	NA	175	120	150	30.5726	140
CARM1	64	485	328.5	71	76	28.1278	120
P3H3	NA	231.5	100	249	233	47.8593	306
NPC2	NA	370	276	140	358	66.8683	444
TACC2	239	NA	160.5	95	283	44.8008	279
TRIM3	95	NA	321	22	26	16.1565	28
EXOC5	117	224	436	NA	488	68.3164	454
IGF2BP1	2	264	427.5	NA	203	20.5687	51
DMRT2	98	338	445.5	NA	360	67.4937	446
USP39	395	449	209.5	NA	318	82.424	505
TCFL5	NA	481.5	145	285	371	73.2801	475
GIPC1	NA	327.5	258.5	68	22	26.5211	108
TOB2	399	100.5	128.5	NA	274	48.4605	313
ARPP19	418	376	155.5	NA	254	70.1733	461
IQGAP2	288	352	266	85	232	44.2766	270
CPLX2	9	337	205	NA	127	23.5666	78
RUNDC3A	219	NA	441.5	164	207	59.8394	400
WWP2	344	116	168.5	NA	149	44.4775	274
TMEM115	105	354	37	45	317	22.8856	74
STMN2	97	145	67	128	NA	26.1997	103
TRIOBP	18	244	364	NA	103	28.3198	123
RABL2B	NA	360.5	124.5	89	333	47.7438	304
FZD10	259	65	131.5	299	303	36.4318	193
DUSP10	124	48.5	38	NA	137	18.7007	39
ATXN2L	33	122.5	404.5	117	456	30.8442	143
CASC3	NA	487.5	23	55	466	32.5501	157
COPZ1	365	380	106.5	NA	446	71.2246	467
RNF44	178	48.5	377	NA	462	49.2296	322
NTNG1	138	466	253	116	NA	52.1076	339
SIRT2	61	393.5	96	172	477	36.0038	189
DAAM1	236	161.5	381	NA	218	59.3002	397
SAMD4A	31	327.5	141	NA	27	19.7119	45
WDTC1	21	278.5	334.5	NA	44	24.0804	84
ZNF609	230	369	215	NA	220	62.928	421
MYCBP2	143	19	258.5	245	189	25.3201	94
AVL9	268	346	354.5	49	503	48.1668	310
KDM6B	20	145	302.5	240	244	27.7444	117
CIC	367	19	136.5	138	120	21.9055	63
SULF1	186	270	243	NA	293	61.1333	411
ADGRL2	350	331.5	NA	7	197	28.117	119
CLEC16A	294	322	431.5	NA	438	91.4333	525
JADE2	297	271	NA	217	388	71.7289	468
U2SURP	253	318.5	471.5	NA	258	78.6634	495
FNBP4	269	224	332	98	397	47.7816	305
CRTC1	NA	397.5	328.5	46	321	52.387	344
PIP5K1C	274	135.5	NA	309	270	58.9784	394
TTC9	122	485	305.5	NA	208	61.9062	418
MORC3	145	224	286	NA	85	41.9074	245
RBFOX2	290	125	294.5	25	413	32.3211	155
CD2AP	273	159	385.5	NA	496	75.4582	485
SMPX	NA	282	11	119	489	28.9777	128
CADM1	275	165	328.5	NA	163	55.5041	368
NPAP1	272	382	389	NA	475	93.0591	528
BAMBI	377	462.5	NA	182	418	84.8428	512
ZDHHC5	237	341	145	NA	125	48.9086	319
DNAAF9	183	451	409.5	NA	486	89.4993	522
SEC31B	302	176.5	240	NA	224	57.8419	387
ADGRA2	381	490.5	423.5	NA	461	109.262	534
TMEM87A	347	185.5	178	NA	221	56.0804	376
PARS2	NA	439.5	457	281	183	79.6981	498
NECAP1	433	73.5	82	NA	144	34.8079	177
IBTK	187	NA	354.5	236	231	61.2965	412
NSMF	366	236	184.5	15.5	204	27.6376	116
APPL1	205	462.5	152	NA	15	30.3138	139
CNNM4	320	405	347.5	NA	355	88.897	521
LATS2	261	88	223	NA	47	31.1402	144
PCOLCE2	312	NA	13	107	316	27.054	109
AP3M1	177	432	477.5	NA	228	75.5147	486
NPTN	166	437.5	248.5	303	499	61.4075	414
DKK3	NA	19	50	225	343	23.1334	76
BRPF3	106	397.5	389	183	392	51.8915	335
AGO2	419	335.5	2	NA	211	21.9404	64
PCDH11X	119	19	NA	139	391	26.3216	104
KCNMB4	NA	284	228	209	394	67.556	447
CCDC113	25	235	226	NA	294	35.1403	186
GRHL1	222	48.5	194	4	45	10.3768	6
SNX12	211	176.5	452	216	222	48.131	309
SERTAD3	376	209	89	2	93	13.3008	16
BAZ2B	415	19	364	277	331	38.4656	213
TAX1BP3	423	470	436	NA	443	110.668	535
MINK1	427	149	112	NA	97	40.536	233
NOX4	87	19	NA	29	82	11.1317	10
AK3	307	426.5	95	NA	305	62.0455	419
RNF141	235	96	56	NA	404	37.5766	201
DERL2	NA	457.5	454	110	48	45.4946	288
APH1A	75	423.5	128.5	145	16	19.783	46
KMT5B	260	393.5	341	NA	186	70.9555	465
GOLGA7	129	272	467.5	NA	206	60.2756	405
DUSP13	196	428	289	155	NA	61.8974	417
PPME1	378	NA	80.5	48	57	23.8804	82
MAGEC2	NA	238.5	69	199	164	38.0582	208
NELFCD	NA	413	201	30	151	34.8138	179
VPS54	405	191	251	308	306	56.6914	380
RAB14	107	462.5	492.5	NA	171	63.5206	426
NLK	437	130.5	223	NA	157	52.8462	347
RAB23	156	100.5	65	NA	39	19.8498	47
BCL11A	45	390	314	NA	159	43.0121	255
RAB4B	NA	275	48	78	484	37.3524	199
C21orf91	153	127	230	NA	191	42.7321	251
KCNK10	266	NA	253	84	354	52.8763	348
GPR173	38	NA	420.5	161	463	46.4439	296
SEMA5B	441	406.5	218.5	NA	473	92.2344	527
RBM47	167	73.5	273.5	NA	334	45.7475	289
FAM193B	380	341	26	NA	494	50.4951	328
RSBN1	65	130.5	298	259	8	17.5734	36
PPP1R12C	351	92.5	152	14	269	22.6394	70
DNAJB12	430	88	196	157	300	40.7076	235
DUS2	339	NA	33	75	212	28.8714	126
FAM120C	83	429	441.5	223	441	54.8115	360
C2orf42	NA	492	305.5	19	182	37.7477	204
PRPF39	NA	283	157	105	485	54.5248	359
TMEM255A	63	82	290	257	459	35.5214	187
CDCA4	NA	373	36	263	155	38.2397	211
SLC52A1	NA	165	45.5	23	452	23.498	77
BSDC1	73	48.5	178	NA	74	20.6595	52
ARMC1	279	82	234.5	NA	342	51.7412	334
TMEM143	NA	151.5	136.5	228	454	53.7742	355
TRAPPC14	331	444.5	360.5	67	409	54.139	357
UBE2W	234	19	172.5	NA	247	29.3294	130
FBXW7	125	19	45.5	NA	4	6.41023	4
ASIC4	78	345	NA	226	393	55.2769	365
TRIM36	NA	304.5	480	233	292	78.9463	496
CDCA7L	216	153.5	166	NA	172	43.852	264
DCAF6	185	NA	51	91	28	17.5055	35
UBAP2	NA	314	188	208	255	59.1375	395
LENEP	197	NA	41	147	385	36.555	194
CHST7	NA	218	268.5	150	169	49.0665	321
FMN2	150	19	197.5	NA	381	30.2534	137
SPHK2	337	NA	76	213	280	49.4237	323
TM9SF3	352	425	294.5	NA	277	83.0929	509
STARD7	338	218	NA	290	128	57.1723	384
MFF	NA	333.5	332	173	99	52.1698	341
ATXN7L3	24	268.5	394.5	NA	357	43.3918	258
FAM20C	342	65	28	NA	80	21.0009	55
CTNNBIP1	428	314	142	NA	111	53.6335	354
SLC17A6	93	48.5	305.5	NA	273	34.8169	180
PHTF2	204	320.5	298	NA	276	67.6996	448
ADAMTSL3	265	19	485	NA	152	34.7005	176
RHOJ	44	416.5	105	88	215	25.898	99
SLC24A3	245	82	281.5	287	61	31.6347	149
DSCAML1	241	19	155.5	224	176	24.5857	90
SLC12A5	53	19	416	47	2	6.60815	5
GRAMD1B	327	19	460	73.5	301	28.921	127
AHRR	NA	462.5	158.5	134.5	503	66.3434	440
LRFN2	278	NA	278.5	57	118	37.7656	206
ARRDC3	404	19	75	NA	100	21.7765	62
KLHL14	194	105.5	383	NA	187	48.9174	320
MARCHF4	NA	244	205	63	501	49.8334	325
FAM135A	328	172.5	152	292	160	41.8631	244
RIC1	86	48.5	201	NA	10	13.4524	17
PITPNM2	7	111.5	357.5	NA	13	10.9103	7
DPP10	151	191	420.5	NA	134	50.195	326
ZBTB4	11	401	347.5	NA	29	20.4133	49
FHIP2A	255	130.5	205	NA	148	44.5637	275
PRX	1	348	195	188.5	NA	14.951	22
SPTBN4	103	246	NA	218	253	48.3367	312
CTDSP1	51	360.5	NA	272	124	39.4509	225
MYOZ1	170	481.5	370.5	50	428	46.0765	292
PLEKHA1	182	96	147.5	NA	38	24.8696	92
GPBP1L1	406	141.5	181	NA	200	53.3873	352
TGIF2	246	119.5	431.5	NA	366	65.2576	436
BACH2	26	408	NA	72	193	27.5468	114
ZFAND3	258	375	351.5	132	NA	64.7109	433
PRDM16	374	199	441.5	51	337	44.8127	280
GOLPH3	442	478.5	NA	267	278	88.4922	519
LRRC4	349	364.5	305.5	129	NA	66.5229	442
MOAP1	220	237	406.5	NA	17	34.4437	174
XYLT2	316	195.5	237	179	NA	56.5651	378
HERPUD2	227	108	108	NA	143	34.8732	181
NSD1	152	485	375.5	NA	427	82.432	506
IKZF4	22	108	245.5	243	246	25.6754	97
CSMD1	94	195.5	458	123	NA	44.8437	281
ATPAF1	412	250.5	58	NA	32	29.4111	131
CREB3L2	192	468	350	NA	132	63.4581	424
FNDC3B	43	73.5	134.5	NA	217	24.5005	89
AIDA	318	481.5	321	NA	35	50.9142	330
BCL11B	304	19	409.5	NA	88	30.0283	135
REEP1	180	257	482.5	NA	205	65.0211	434
UBE2Z	363	48.5	77	NA	83	25.748	98
GRAMD2B	224	65	31	283	67	19.3868	42
TRAK2	280	197.5	436	NA	429	79.7273	499
GID4	267	416.5	17	101	310	28.5418	124
ERI3	57	NA	397.5	34	86	22.5547	69
ZFYVE21	NA	96	14.5	111	112	16.1245	27
MLPH	NA	487.5	5	35	252	17.0233	31
CCNJL	208	92.5	124.5	NA	367	43.0477	256
HECTD3	NA	179	489	248	272	69.3004	457
NAA60	52	481.5	302.5	163	474	45.1324	284
KIAA0319L	NA	455	124.5	246	449	70.3122	462
SYNDIG1	135	311.5	328.5	291	341	53.5088	353
TRPM3	422	449	283	103	NA	68.1531	452
KLHL15	217	165	394.5	NA	396	68.3694	455
LY6G6C	NA	253.5	7	10	216	11.0617	8
LIMD2	32	457.5	373	NA	131	40.8856	237
SGPP1	291	100.5	354.5	NA	95	44.2884	271
C1orf21	16	423.5	186	NA	251	33.3411	164
URM1	28	489	394.5	NA	271	48.9002	318
ANP32E	147	241.5	220.5	125	153	34.362	171
CAB39L	NA	285.5	278.5	6	110	21.2781	60
SPRY4	411	453.5	286	NA	78	63.4834	425
INO80B	332	302.5	3.5	175	NA	22.1402	67
BLTP1	247	141.5	73.5	237	14	19.3711	41
SLX4	335	116	158.5	302	146	38.7087	216
ST6GAL2	155	19	245.5	NA	175	26.5145	106
GLYR1	345	294	234.5	NA	227	67.7679	449
PRRC2B	303	330	412.5	90	NA	61.7086	415
SLC45A3	407	437.5	216.5	212	267	58.7226	391
RHPN2	417	414	12	NA	18	19.5361	44
ZFHX2	42	294	375.5	NA	464	53.842	356
FCHSD1	29	462.5	467.5	NA	62	35.1043	184
KLC4	270	180	NA	80	213	42.4098	248
VWA5B2	313	297	401	95	NA	60.9863	409
PKDCC	387.5	197.5	94	106	34	24.198	86
ANKRD44	123	NA	232.5	87	79	29.6012	133
CHMP7	409	156	300	262	500	60.3779	408
ARRDC4	160	314	278.5	NA	455	70.6174	463
MTSS2	NA	444.5	44	238	250	46.1743	294
ADAMTSL1	175	19	286	108.5	105	20.3229	48
FNIP1	137	19	66	NA	56	13.9233	19
CSMD3	298	100.5	420.5	NA	282	61.0294	410
ESCO1	NA	218	477.5	255	114	58.6352	390
KLHL29	68	205.5	NA	282	307	46.6248	297
PCMTD1	252	48.5	175	NA	81	28.6818	125
FOXP4	3	240	162.5	NA	33	11.0819	9
TAGAP	NA	48.5	122	127	184	27.1095	111
FAM24A	NA	139	3.5	65	348	14.3991	21
PIK3AP1	NA	127	354.5	82	279	44.7867	278
TCHHL1	NA	308	253	5	495	29.4613	132
TMEM198	NA	406.5	168.5	247	291	66.222	439
DCBLD2	72	475	337	NA	287	59.9549	401
LIN54	115	397.5	429	NA	327	70.7457	464
JMY	81	48.5	467.5	NA	154	32.4207	156
C5orf24	439	191	449	NA	359	85.2412	513
MTPN	308	178	431.5	NA	401	78.0214	493
FUNDC1	238	171	47	184	53	22.656	71
CHODL	120	221.5	364	NA	431	63.5292	427
NOL4L	5	397.5	NA	53.5	472	21.0422	56
CBLN4	408	104	32	NA	59	23.6518	81
KRT72	221	NA	255	178	478	65.7862	438
SESN3	341	82	149	108.5	101	27.0976	110
SPINDOC	88	NA	240	174	260	43.9536	265
GSC	293	NA	392	18	325	40.2501	231
DIRAS1	12	311.5	8	NA	7	5.34745	3
LELP1	310	280.5	6	15.5	450	16.3391	30
SIK1	112	65	474	NA	295	44.6553	277
TTC14	149	357	NA	121	309	52.7946	346
IGSF11	NA	441.5	207	143	209	57.1526	383
PPM1K	NA	304.5	475.5	160	439	79.3909	497
DAB2IP	96	191	425.5	NA	75	38.8827	219
NKX2-3	370	19	18.5	278	442	21.9659	65
GPR180	69	48.5	73.5	NA	198	20.8846	53
PHOSPHO1	446	447	286	NA	399	97.0924	530
RHBDL3	39	421.5	325.5	NA	378	53.0171	350
WBP2NL	NA	471	170.5	201	490	74.5546	478
GPR156	357	348	364	79	235	48.5108	314
MIER3	74	250.5	401	NA	410	58.7397	392
SLC30A8	315	291	494.5	NA	405	92.023	526
ZFC3H1	392	267	192.5	NA	24	37.0723	198
ARID2	200	161.5	91.5	NA	73	30.2989	138
USF3	218	410	NA	271	289	72.3131	470
ADGRF2	NA	200.5	308.5	205	237	58.534	389
NYAP1	NA	456	27	59	356	31.7028	150
KCTD13	NA	275	103	60	69	26.0155	100
MCOLN2	NA	182	91.5	229	498	52.189	342
NPNT	386	472.5	490	NA	314	102.322	533
FAM133B	400	181	164	NA	423	66.5535	443
RASSF3	348	324	213	NA	330	74.5924	480
KSR2	207	241.5	420.5	NA	377	74.5914	479
GPR137C	89	116	258.5	275	365	38.6026	215
PROX2	263	382	373	NA	469	91.0259	524
KCTD1	396	205.5	NA	186	223	60.2589	404
ACTMAP	NA	327.5	360.5	192.5	481	80.8375	501
PPP1R37	356	19	63	162	190	21.1151	58
MAMSTR	369	327.5	266	206.5	161	50.91	329
RNF180	144	215.5	139	NA	140	39.1903	222
NCKAP5	100	441.5	250	NA	89	44.2594	268
RBPMS2	90	468	114	24	41	17.215	32
NUP43	NA	318.5	139	17	416	33.255	163
MIA3	215	19	62	159	174	18.6267	38
MAST4	306	19	NA	206.5	324	35.1095	185
MYO18A	402	231.5	397.5	NA	147	67.8888	451
ZBTB34	19	268.5	213	NA	188	29.8881	134
TAFA1	413	116	80.5	NA	63	31.2123	146
IQSEC3	398	296	294.5	295	226	59.4112	398
KRTAP24-1	NA	253.5	110	114	129	35.5759	188
MOSMO	77	390	266	NA	479	62.1775	420

## Sheet: miRNA-124
Rankings of predicted miR-124 targets for each miRNAtap source. Sources: PicTar; Diana; TargetScan; Miranda; MiRDB. Score thresholds to be considered as "target gene": PicTar prediction score >0; Diana prediction score (miTG) >0 to 1; TargetScan prediction score (cumulative weighted context++ score, CWCS) <0; MiRanda prediction score (complementarity score) >80; MiRDB prediction score (mirTarget …
symbol	PîcTar	Diana	TargetScan	Miranda	MiRDB	rank_product	rank_final
ACADVL	260	699	148.5	85	691	55.0865	270
ASIC1	23	66	67	NA	583	21.9378	46
ACVR1	719	348	512.5	NA	742	138.849	768
ACVR2A	425	264.5	763.5	NA	521	114.962	692
JAG1	134	167.5	502	NA	465	67.2603	355
AHR	275	200	302	NA	398	71.2858	390
AHSG	588	293	723	NA	300	109.917	660
AK2	139	629.5	393.5	NA	560	93.1592	542
ALDH9A1	496	NA	268	149	442	76.4709	437
ALOX15	NA	512	566.5	177	607	105.038	628
ANXA11	514	143.5	106	NA	72	38.5082	146
AQP1	62	623	777.5	NA	749	96.8179	571
RHOA	503	32.5	36	NA	296	28.7211	78
RHOG	56	12.5	33	49	41	6.82886	3
ATP1A1	369	545.5	241.5	70	258	48.9464	218
ATP1B1	715	262	10	NA	613	46.0211	189
ATP7A	152	32.5	265.5	NA	289	34.8829	126
BCAT1	326	501.5	584.5	216	3	28.8005	80
BCL6	288	612	474.5	NA	404	107.184	642
PRDM1	264	515.5	639.5	NA	111	78.3771	446
BMP6	97	47	146	NA	569	34.8758	125
ZFP36L1	408	512	268	NA	574	105.848	631
ZFP36L2	144	127	180	NA	696	54.6956	266
MYRF	77	79.5	666	135	63	25.6467	61
CACNB4	188	401	643.5	NA	199	78.3639	445
CAPN1	226.5	362.5	613.5	230	558	72.9694	408
CAPN6	306	163	302	NA	704	80.2255	461
CASQ2	245	541.5	337	NA	357	88.8599	518
CAV1	205	235	186	NA	255	54.6586	265
CBFB	278	313.5	103.5	NA	684	70.0664	378
CBL	4	555.5	571	NA	752	43.9379	182
CCND2	101	135	413.5	NA	218	46.8098	195
CD151	490	709	142.5	189	505	68.5349	366
CDC27	450	703	163.5	NA	135	72.2678	398
CDH2	660	486	275	NA	79	72.2312	397
CDH9	294	646.5	548	193	122	60.1108	299
CDK6	2	493.5	730	NA	281	29.8213	88
CEBPA	175	217	442.5	NA	399	71.5379	391
CLCN3	246	235	421.5	NA	744	91.7346	532
COL4A1	127	12.5	272	NA	99	20.2148	41
COL12A1	107	76.5	436.5	NA	211	41.4255	165
KLF6	207	262	393.5	NA	167	61.0834	313
SLC31A1	86	650	155.5	NA	242	53.5401	254
SLC31A2	421	NA	45	225	170	41.0177	163
CPD	192	650	635	NA	699	121.285	719
CPT1A	199	47	393.5	NA	67	31.328	98
CRAT	597	NA	564	176	732	114.093	689
CRKL	128	305.5	201.5	30	694	34.9966	127
CRX	564	723.5	252	NA	766	132.442	756
MAPK14	520	66	74	NA	95	31.1577	96
CSNK1G3	488	235	787.5	NA	20	51.5385	239
VCAN	613	572.5	377.5	221	217	72.7162	404
CSTF2	693	349.5	8	NA	163	33.3276	111
CTNND1	382	544	490.5	NA	61	70.2017	380
CXADR	178	568.5	649	NA	161	80.1669	459
CYB5A	610	463	50	15	250	27.9134	73
DGKG	713	327	NA	173.5	745	104.163	619
DDX3X	279	289.5	287.5	NA	333	74.1351	420
DDX6	492	58.5	199	NA	210	46.5574	192
DHCR24	506	581.5	272	NA	348	102.13	608
DLX5	568	668.5	197.5	23	469	48.1519	209
DMD	677	333	559.5	NA	513	126.089	741
DNASE2	444	117.5	111	21	599	29.7514	87
DYNC1I1	662	137.5	236	NA	74	49.919	224
DPYSL3	466	249	371.5	NA	52	54.3972	262
DSG2	198	346	763.5	237	352	67.4525	357
DUSP3	125	497	146	NA	642	69.0603	368
E2F5	177	358	299.5	213	676	61.4251	318
EBF1	236	600.5	683	122	NA	82.4122	480
EDNRB	371	641.5	669.5	NA	736	146.298	780
EGR1	218	629.5	377.5	NA	519	101.233	598
EIF4A1	637	386.5	75	NA	436	74.8857	425
ELF2	631	382.5	571	NA	306	113.291	682
ELK3	321	284.5	365	NA	153	66.8087	349
ELK4	57	300	183.5	NA	746	54.9899	268
EML1	619	604.5	307.5	NA	512	123.166	727
EMD	566	497	683	138.5	NA	100.972	593
SLC29A1	251	577.5	377.5	121	311	58.0454	287
EPB41L1	162	663.5	NA	170	631	81.9216	474
EPS8	543	668.5	127	NA	108	66.4083	348
EYA4	241	12.5	446	NA	23	18.6396	38
ERF	150	460	525.5	NA	173	70.3569	381
ETS1	210	676	468.5	NA	529	108.274	647
EYA1	601	336.5	577.5	133	110	55.9192	274
EYA2	647	308	254	172	491	67.1753	354
FLOT2	203	113.5	332.5	NA	56	35.9797	133
FMR1	494	280	400.5	NA	14	41.72	169
FPGS	449	395.5	321.5	104	165	50.032	226
GATA6	458	153.5	279	NA	594	82.1355	476
GCDH	NA	251.5	214.5	159	274	55.045	269
B4GALT1	13	32.5	84	NA	40	8.62942	11
GLI3	396	32.5	571	NA	270	52.7636	249
GLRB	NA	205.5	177	236	239	53.2064	252
GLUD1	705	308	767	NA	428	129.177	746
GMFB	280	549	241.5	NA	92	60.4364	302
GNAI1	529	530.5	183.5	NA	149	73.9913	418
GNAI2	695	375	731	129	563	84.9643	498
GNAL	423	639	432	NA	689	133.145	759
GNG10	308	371	77.5	NA	168	49.0991	222
GPD2	460	190	421.5	NA	387	86.3863	508
RAPGEF1	699	194.5	783	155	142	59.5643	295
GRIA2	642	66	498.5	120	154	41.6216	168
GRIA4	473	47	702	131	474	49.9228	225
GRID1	325	157.5	715	NA	592	95.9153	564
NR3C1	100	748.5	39	NA	597	51.0796	235
GSK3B	69	319.5	542	NA	164	52.5994	246
HADHA	400	756.5	287.5	NA	503	114.343	690
HIC1	96	NA	710	11.5	667	37.8032	139
HIVEP1	599	NA	432	184	34	50.1466	227
HIVEP2	336	493.5	382.5	NA	130	75.3339	430
HLF	272	483	733.5	NA	658	125.451	737
NR4A1	542	NA	270	130	269	66.8659	351
HNRNPA2B1	384	354	602.5	NA	755	124.666	734
HNRNPF	480	746.5	743	NA	476	149.161	783
HNRNPH2	701	382.5	153.5	158	38	37.9848	141
HNRNPK	712	323.5	340	80	328	58.0216	286
HOXA9	441	362.5	97.5	NA	262	63.198	327
HTR2C	358	530.5	418.5	NA	457	109.14	657
IL6R	119	739.5	693	NA	698	113.556	685
ITGA3	446	694.5	765	NA	181	113.77	686
ITGA7	661	746.5	344.5	132	669	86.3603	507
ITGB1	59	93.5	238.5	NA	2	10.069	14
ITGB8	630	699	693	NA	571	161.524	792
STT3A	457	47	28.5	NA	28	16.0859	28
ANOS1	722	308	554.5	NA	750	137.865	766
KCNJ2	356	303.5	613.5	NA	216	86.4787	509
KCNK2	412	83	121	NA	172	40.8331	161
KPNA3	688	420	171	NA	299	87.1598	512
KPNA4	18	644.5	747.5	NA	115	44.4264	183
LAMC1	193	88.5	465.5	NA	29	30.8067	92
LIMS1	40	420	311	NA	692	61.3033	315
LIPE	NA	268.5	550.5	37.5	629	60.7485	309
FADS1	NA	744.5	741.5	173.5	435	112.949	677
LMNB1	646	568.5	505	NA	580	143.173	776
LPP	19	88.5	505	NA	389	33.7035	114
LRP6	143	354	661.5	NA	460	88.0738	516
SMAD5	52	472.5	545	NA	197	56.6574	278
SMAD7	254	268.5	627	NA	304	84.415	494
MAP1B	367	230.5	347.5	NA	240	72.4546	401
MCF2	NA	731	537.5	113	617	101.708	605
MDK	548	725	109	100	NA	64.1322	333
MEF2A	430	209	382.5	NA	179	70.0188	376
MAP3K1	692	323.5	661.5	NA	285	113.313	683
MLLT3	586	291.5	380.5	NA	730	116.679	701
MPZ	224	678.5	744.5	NA	621	128.715	745
MTM1	617	530.5	537.5	NA	116	94.4913	555
MYH9	300	12.5	330	116	31	17.0099	31
MYH10	607	88.5	316	NA	208	60.9411	311
MYH11	NA	438.5	577.5	46	182	53.6448	256
MYO10	76	32.5	505	NA	641	42.0389	171
NAP1L3	461	633	99.5	199	668	65.8175	343
NEO1	135	280	710	NA	723	93.3065	546
NFATC2	37	522	725.5	NA	383	67.6655	359
NFIA	17	463	260.5	NA	706	48.7641	217
NME4	489	NA	93	142.5	546	60.9733	312
NRCAM	333	595	683	NA	606	133.784	761
OSBP	124	117.5	193	NA	473	47.743	205
P4HA1	519	66	94	148	53	24.0716	55
P4HB	702	351.5	113	NA	64	51.3831	237
PAFAH1B1	313	313.5	706	NA	433	104.042	618
PALM	493	NA	516	238	415	99.5338	590
PAM	209	272.5	71	134	263	34.0249	117
PCDH8	433	83	59.5	78	301	27.6171	71
CDK17	398	635	777.5	NA	325	125.675	739
PDE4B	166	297.5	359	NA	102	51.554	241
PGF	481	460	158.5	NA	542	92.8267	539
PGM1	399	395.5	182	NA	423	82.999	487
PHKA1	133	731	619	147	452	66.2847	346
SERPINE2	711	566	566.5	NA	531	147.464	781
PIK3C2A	48	12.5	275	NA	8	8.4739	10
PIK3C2G	NA	367	584.5	103	499	81.0097	467
PIK3CB	435	272.5	710	NA	535	115.161	694
PIM1	323	194.5	566.5	NA	527	92.5173	536
PITPNA	263	362.5	167.5	NA	625	79.0187	451
PLEC	172	660.5	767	NA	635	121.25	718
PLP2	319	604.5	124.5	NA	637	87.9152	515
PRRX1	265	313.5	325	NA	114	58.8854	292
PPP2R5D	NA	490	121	204	630	73.8632	417
PRKAA2	191	472.5	652.5	NA	526	104.879	627
PKN2	298	512	380.5	NA	463	101.227	597
PRKD1	94	120	354	NA	228	43.4262	177
PRKG1	442	12.5	706	NA	227	43.1252	175
MAPK8	645	137.5	688	NA	37	54.4946	263
PRLR	8	344.5	756.5	61	430	28.0936	76
PROX1	10	147	613.5	NA	733	40.0866	157
PRPS1	700	436	188.5	NA	346	93.9038	551
PSKH1	34	284.5	737	NA	332	55.1419	271
PTBP1	93	176.5	49	69	89	17.3685	33
PTN	710	639	562.5	NA	586	155.466	790
QSOX1	535	429.5	767	NA	265	116.22	699
PTPN9	504	12.5	18.5	NA	42	11.7593	17
PTPN11	351	635	606.5	NA	238	105.88	632
PTPN12	168	32.5	57	91	175.5	17.3903	34
PTPRD	273	123	529.5	NA	506	76.9947	440
PTPRE	91	668.5	426.5	NA	462	82.721	486
PTPRR	302	295.5	630.5	NA	747	113.196	680
PTPRZ1	636	474	344.5	NA	178	92.1831	535
PURB	154	291.5	772	NA	748	100.314	592
RAB27A	269	12.5	77.5	NA	60	15.7206	23
RAD17	604	12.5	55	6	50	8.31986	8
RARB	NA	688.5	207.5	186	722	93.0429	541
RARG	217	608	562.5	NA	504	109.943	661
RBL1	349	564	483.5	NA	77	73.1456	410
RBMS1	120	190	121	NA	459	47.1599	197
RELA	274	32.5	127	219	219	28.0476	75
REV3L	659	257.5	683	NA	57	71.2737	389
RFX3	668	113.5	787.5	NA	119	72.5826	402
RFX4	190	194.5	409.5	217	7	23.6226	53
RPS6KA1	447	294	744.5	NA	272	100.975	594
RRAS	451	691	247.5	5	472	35.7321	130
RREB1	240	113.5	652.5	NA	640	81.6454	472
RYR1	531	176.5	102	43	327	33.6296	113
RYR3	338	12.5	354	NA	146	30.3904	91
SALL1	NA	272.5	70	187	103	34.6119	120
ATXN2	322	424	656	NA	708	125.453	738
SCD	84	266.5	753	NA	407	71.9501	394
SCN4B	303	228	525.5	NA	639	97.567	575
SFRP5	354	358	24	NA	645	52.6144	247
SRSF6	296	490	325	NA	568	101.128	596
SGCD	85	257.5	117.5	NA	647	50.4922	233
SLC9A2	567	581.5	518.5	NA	244	112.982	679
SLC12A2	220	280	750.5	NA	118	67.9428	362
SLC16A1	182	72	23	NA	11	10.6677	16
SNAI2	268	58.5	97.5	NA	48	23.1379	48
SNTA1	499	591.5	229	161	612	73.4047	412
SNTB2	35	255	602.5	NA	120	39.8453	154
SOS1	22	101	347.5	NA	405	33.2452	110
SOS2	41	12.5	400.5	NA	83	16.0614	27
SP1	3	157.5	455.5	NA	354	23.3568	50
SP3	378	295.5	421.5	NA	582	101.714	606
SPOCK1	729	336.5	548	NA	576	131.877	752
SPTBN1	292	287.5	197.5	201	NA	60.067	297
RO60	NA	562	113	157	701	72.285	399
ITPRID2	401	135	332.5	NA	230	63.4146	329
STAT3	373	139	613.5	NA	509	89.1772	520
STC1	108	620.5	368.5	NA	695	90.4872	526
STYX	582	433.5	409.5	NA	757	132.207	754
SYPL1	151	354	416	239	367	57.4192	283
TARBP1	328	32.5	17	1	155	6.17643	2
DYNLT3	512	310.5	37	NA	334	52.6332	248
TEAD1	7	58.5	468.5	NA	659	26.5095	67
TFAP2A	727	381	279	NA	180	85.8567	505
TFAP2B	731	620.5	16	NA	743	67.7457	360
TFDP2	5	179.5	613.5	NA	236	26.6919	69
TIA1	NA	329.5	287.5	123	756	76.5896	438
TLN1	197	465.5	646.5	NA	522	104.857	626
TSPAN8	NA	739.5	3	168.5	273	25.1273	59
TRAF3	38	257.5	702	NA	215	49.0088	219
TRPS1	75	327	577.5	NA	533	73.6906	416
TUB	211	167.5	371.5	NA	100	47.5887	202
TXNRD1	649	446.5	167.5	NA	25	46.6601	193
UBE2G1	402	327	386.5	NA	412	95.0923	559
UBE2H	547	598	426.5	NA	762	142.751	774
USP1	633	507.5	335	89	247	59.6794	296
VIM	525	443.5	13	102	507	34.6698	122
WIPF1	299	58.5	404.5	NA	310	54.1024	258
GET1	669	323.5	512.5	NA	453	118.362	705
YWHAB	552	717.5	432	NA	206	108.322	649
ZNF22	539	276.5	15	NA	467	44.9379	186
ZSCAN21	NA	673.5	47	79	539	47.9019	208
ZNF148	424	367	753	223	360	78.6533	448
ZNF205	491	351.5	206	NA	359	84.0296	491
ZNF213	406	555.5	507.5	NA	674	131.755	749
CSDE1	718	501.5	723	NA	297	131.829	751
EVI5	170	109.5	351	NA	249	50.2091	228
BTG2	179	512	779	NA	498	108.558	652
FZD5	98	367	409.5	NA	444	71.0923	388
SCG2	615.5	564	297.5	NA	356	109.471	659
TFEB	311	303.5	99.5	55	51	24.2753	56
FXR1	600	441.5	334	NA	672	123.45	728
SYMPK	410	709	174.5	194	NA	78.7403	449
ESS2	337	731	702	NA	776	151.313	786
PNPLA4	698	759.5	483.5	NA	349	136.723	765
USP11	620	NA	51.5	24	760	38.837	151
FZD4	11	183.5	520.5	NA	316	33.7461	115
PIP5K1A	526	130.5	780.5	NA	336	91.5729	531
PIP5K1B	585	130.5	439.5	NA	112	61.8979	321
TPST2	253	497	130	26	45	22.7694	47
CDC42BPA	181	668.5	775	NA	90	75.7741	431
PPFIBP2	NA	47	140	71	376	28.7811	79
PPFIA1	652	170.5	623	NA	145	79.1402	452
LMO4	434	163	297.5	97	628	52.797	250
BHLHE40	383	239.5	400.5	NA	577	95.3917	563
CDC14A	704	58.5	488.5	NA	523	80.0689	458
CASK	30	173	368.5	NA	139	31.9224	101
TMEFF1	720	577.5	591	NA	588	154.135	789
TNFSF11	243	501.5	460	205	609	74.1364	421
STC2	706	217	477.5	NA	456	106.842	640
NCOA1	88	625	753	NA	652	101.342	600
EIF3B	498	616	162	NA	70	60.715	308
EIF3J	624	518.5	134.5	NA	385	89.9434	524
VAMP4	103	719.5	390.5	NA	753	96.053	565
STX10	NA	454	76	2	682	20.7067	44
B4GALT3	NA	457	4	207	573	30.3365	90
ADAM19	540	319.5	596.5	NA	770	132.642	757
CD164	386	12.5	41.5	NA	104	16.8883	30
TRIM24	NA	209	606.5	145	315	68.9611	367
IQGAP1	95	173	365	NA	13	23.4932	52
NRP2	232	731	207.5	NA	226	74.6574	424
NRP1	357	457	39	NA	536	60.4148	301
TSC22D1	389	490	542	NA	231	98.2606	582
APLN	36	446.5	337	NA	429	54.8899	267
IER3	NA	101	105	115	362	36.2384	134
RTL8C	530	192	177	31	NA	38.4298	144
PLOD3	329	NA	137.5	39	449	41.9413	170
PAPSS2	239	83	89	NA	87	27.8315	72
TBX19	206	475.5	639.5	NA	662	112.816	674
USP2	709	153.5	210	NA	497	81.6155	471
MAP3K13	339	NA	129	180	188	49.0337	220
REPS2	262	378.5	226	NA	532	82.6108	484
DEDD	560	300	733.5	50	NA	70.0422	377
LRRFIP2	509	752	493.5	NA	734	152.553	787
DLGAP1	73	391.5	117.5	NA	660	54.2437	261
B4GALT6	194	591.5	747.5	NA	257	96.3308	568
VAMP3	28	12.5	27	NA	75	7.25376	4
UBE4A	387	475.5	450.5	NA	33	57.1752	282
LHX2	580	209	124.5	22	510	35.219	128
SELENOF	663	653	21.5	NA	646	69.6169	372
ZRANB2	110	480	20	NA	347	34.589	119
QKI	141	616	635	NA	624	107.679	645
ADAMTS1	559	721	783	NA	246	131.963	753
FXR2	680	588	602.5	82	608	82.5928	482
RAB3D	156	610	741.5	NA	237	89.9018	523
APBA3	572	NA	219	92.5	587	71.7951	393
GNA14	405	NA	545	191	343	86.6931	510
SH3PXD2A	45	319.5	81.5	NA	422	37.2802	136
PPM1F	131	157.5	245	NA	450	54.5975	264
RALGPS1	657	478	477.5	43	NA	70.8433	386
SOCS5	157	608	404.5	NA	454	90.9671	528
MDC1	NA	47	14	4	55	4.87643	1
RAPGEF2	640	120	669.5	NA	49	56.0102	276
EDEM1	63	133	450.5	NA	271	44.7099	184
TRAM2	64	588	756.5	NA	772	96.2578	566
GARRE1	694	389	623	NA	183	104.713	624
PHACTR2	213	47	460	NA	425	52.5831	244
TOX	340	378.5	287.5	NA	235	76.3401	436
SUSD6	72	254	442.5	NA	424	60.5064	303
RIMS3	NA	685	674.5	108	464	97.52	574
SERTAD2	140	101	697	NA	372	61.5172	319
NUP58	219	429.5	783	NA	479	108.347	650
RB1CC1	593	699	571	NA	259	124.396	732
ZEB2	60	12.5	96	NA	378	18.057	36
FCHSD2	414	449	311	NA	309	91.3969	529
SRGAP3	61	564	787.5	NA	765	94.8572	557
G3BP2	641	211	171	NA	323	73.4979	414
GFPT2	483	685	283.5	153	363	69.8856	375
AMMECR1	47	411	483.5	NA	312	58.0848	288
TNFSF15	NA	606	602.5	197	578	112.888	675
PTBP3	195	12.5	115	160	6	9.70538	13
AKT3	420	714	623	NA	374	128.534	744
HDAC5	257	235	772	NA	759	108.431	651
PDCD6	614	NA	1	54	26	7.6177	5
SH2B3	416	143.5	577.5	NA	342	82.3798	479
TOM1L1	244	NA	79.5	126	224	38.2414	142
HMGXB4	474	620.5	548	NA	636	141.459	770
AP1M2	342	429.5	465.5	101	664	68.1255	364
PPIF	159	NA	257	167	651	64.5427	336
CTDSP2	118	239.5	316	NA	317	57.6665	285
HIPK3	305	47	397	137	68	27.9199	74
NAMPT	223	643	390.5	NA	767	113.808	687
G3BP1	293	163	327.5	NA	416	71.0035	387
PLXNC1	440	736.5	NA	88	418	82.6059	483
WASF2	20	358	330	NA	520	46.8056	194
FLOT1	476	723.5	201.5	59	540	58.8767	291
CTDSPL	79	362.5	397	233	NA	56.7166	279
ABCC4	415	200	674.5	NA	544	104.437	621
ZMPSTE24	237	515.5	180	235	516	61.1256	314
PIAS3	68	417.5	596.5	NA	547	77.5587	443
PGRMC2	470	83	9	NA	27	13.8719	19
OLFM1	NA	568.5	723	108	776	107.703	646
ECI2	NA	752	31	65.5	127	29.5016	86
ZBTB18	651	480	212.5	NA	489	106.124	635
SLC9A6	173	490	351	NA	709	95.2772	562
SYNCRIP	403	451	697	185	375	77.5914	444
VAT1	212	113.5	446	NA	86	43.5744	179
CARM1	225	548	416	NA	406	94.9698	558
FBLN5	341	406.5	409.5	NA	137	74.2399	422
IPO8	407	333	584.5	NA	487	110.797	666
HTATIP2	391	731	95	NA	128	60.7012	307
POLR3G	160	600.5	210	NA	427	76.1658	433
CELF1	66	663.5	NA	74	445	48.7174	215
CELF2	16	457	733.5	NA	715	62.2122	322
YME1L1	671	709	260.5	NA	152	92.6179	537
MAP3K2	82	287.5	652.5	NA	12	29.1403	83
CAPN9	NA	530.5	591	34	678	72.8929	407
SRSF10	576	222	304.5	NA	600	97.7391	577
ZBTB6	436	424	500	NA	648	123.677	729
ZNF275	81	591.5	584.5	NA	725	94.3693	553
PPP1R13L	54	620.5	291	226	596	53.0526	251
RAB10	376	32.5	110	NA	390	37.8288	140
PPARGC1A	708	433.5	674.5	NA	550	145.222	778
FERMT2	365	629.5	715	NA	392	125.939	740
METAP2	NA	406.5	68	90	340	42.6347	174
KATNA1	553	235	18.5	65.5	721	32.5131	103
KIF3A	374	465.5	340	NA	458	101.443	601
ZWINT	NA	170.5	101	106	414	41.4503	166
KAT7	445	219	450.5	NA	186	75.1524	427
RASSF1	242	463	377.5	94	198	47.8907	207
RNF24	301	672	272	NA	700	110.749	664
CHP1	148	12.5	64.5	NA	80	13.8962	20
MGAT4A	142	300	635	119	134	42.4617	173
STK38	363	538.5	656	NA	478	124.393	731
CHSY1	431	72	53	98	30	17.2948	32
ENPP4	200	12.5	62.5	NA	322	21.0552	45
SBNO2	247	323.5	222.5	40	35	24.0014	54
SEPHS1	537	714	697	NA	156	112.966	678
RPIA	327	109.5	34	156	619	32.7402	105
DIP2C	158	680.5	460	NA	738	109.274	658
LIMCH1	475	163	371.5	NA	243	72.2856	400
WDFY3	145	536.5	761.5	NA	123	73.0412	409
KLHDC10	33	414.5	630.5	NA	616	67.4941	358
TMCC1	578	530.5	750.5	NA	420	139.394	769
SAMD4A	21	659	627	NA	397	60.5663	304
GGA2	270	179.5	344.5	229	17	29.0811	82
TBC1D2B	NA	551.5	190.5	183	687	84.7524	496
ANKLE2	625	547	173	NA	194	81.8218	473
CIC	570	497	584.5	NA	195	105.975	633
KANK1	528	676	142.5	NA	201	79.4946	456
ARL6IP1	725	205.5	509.5	NA	293	96.5451	569
FBXO28	50	477	669.5	NA	726	82.0321	475
PLCB1	518	483	646.5	NA	381	124.561	733
MINAR1	347	230.5	661.5	NA	515	101.572	604
BICD2	186	650	678.5	NA	294	98.5192	585
LARP1	32	507.5	602.5	NA	686	71.5578	392
SUZ12	468	598	737	NA	502	141.814	771
ATP6V0A2	455	545.5	222.5	NA	380	95.1524	561
LEMD3	309	130.5	460	NA	268	66.3828	347
SSBP2	575	371	374.5	NA	441	108.311	648
PLXNB2	397	497	404.5	198	220	64.4556	335
STX12	728	264.5	210	NA	106	63.9677	332
RAB38	228	362.5	234	212	39	34.8178	123
CADM1	596	289.5	432	NA	638	116.745	702
SDF2L1	536	637	62.5	52.5	451	43.8262	180
FLRT3	459	284.5	666	NA	241	95.1232	560
TMEM184B	555	467.5	236	NA	101	70.1079	379
RTTN	NA	616	619	110	556	97.6955	576
ATL3	612	47	302	NA	88	41.5695	167
TENM4	67	608	690	NA	541	87.7902	514
GLCE	394	244.5	623	NA	373	96.7015	570
AUTS2	716	530.5	725.5	NA	614	160.34	791
RAI14	255	644.5	608.5	NA	632	125.35	736
CHTOP	334	NA	72.5	76	727	47.8132	206
EDRF1	532	183.5	471.5	92.5	260	51.2695	236
PHF19	26	362.5	418.5	NA	335	47.6645	203
BLOC1S6	204	32.5	161	NA	633	40.3066	158
SLC17A5	411	186	21.5	NA	62	25.1181	58
CHIC2	598	NA	275	76	477	69.4675	370
SRPK3	472	NA	279	17.5	776	51.4105	238
ZBTB11	486	755	775	NA	623	162.193	793
PDE7B	149	225	529.5	NA	768	85.4258	500
SERP1	164	105.5	59.5	232	391	31.267	97
ARFIP1	126	401	283.5	NA	615	76.5907	439
PCDH17	171	709	697	NA	644	120.748	713
UBN1	314	507.5	608.5	NA	303	103.504	614
BAZ2B	316	272.5	747.5	NA	656	113.327	684
SOX8	395	319.5	204	NA	319	75.2597	429
CDR2L	632	555.5	488.5	NA	751	149.767	784
UBQLN3	NA	676	252	17.5	484	48.7245	216
ITSN2	658	390	697	NA	685	147.909	782
ARHGEF3	717	525	623	NA	593	152.667	788
SPOCK3	318	726.5	584.5	NA	650	136.076	764
DESI2	622	555.5	229	NA	511	112.104	670
ZBTB7B	683	371	465.5	231	NA	101.571	603
THAP4	500	200	56	NA	446	55.8883	273
SEPSECS	187	222	613.5	NA	470	82.6926	485
ABHD17B	438	375	186	NA	47	48.6653	214
ZNF219	656	72	330	67	NA	44.9414	187
CRIM1	687	276.5	780.5	NA	355	119.744	712
UBAP1	653	441.5	137.5	NA	720	102.757	611
DACT1	208	588	493.5	NA	338	94.4824	554
UBR5	686	214	516	NA	447	107.242	643
PRKAG2	569	58.5	216.5	35	350	30.9174	93
SUCO	291	460	393.5	NA	105	68.1767	365
VPS54	690	272.5	477.5	NA	308	101.947	607
RAB14	443	454	635	NA	683	135.864	763
SLC25A39	635	NA	325	111	611	85.9895	506
MRPS33	NA	694.5	7	63	677	29.9996	89
ASB4	NA	436	471.5	81	461	73.9995	419
SELENOT	495	598	520.5	NA	501	131.774	750
CMPK1	352	685	283.5	NA	234	88.9079	519
STK26	137	555.5	460	NA	136	65.6697	341
KDM3B	621	518.5	NA	151	581	102.492	609
SIX4	99	32.5	365	NA	1	8.22987	7
PANK1	348	395.5	465.5	NA	713	115.578	695
CLIC6	372	525	327.5	NA	567	109.097	654
C21orf91	516	228	559.5	NA	776	118.851	706
KCNK10	289	101	186	NA	44	31.0804	95
GPR85	482	656	264	NA	395	106.531	636
RBM27	479	135	351	NA	93	53.5864	255
ATAD2B	667	668.5	666	NA	634	164.679	795
RETREG1	377	663.5	436.5	NA	421	115.758	697
RNF216	129	244.5	386.5	NA	490	69.5014	371
NEURL1B	261	167.5	516	NA	187	63.7128	330
SMOX	320	179.5	180	84	318	38.8391	152
RBM47	NA	525	687	20	58	35.7547	131
WDR44	676	654	344.5	NA	78	82.5357	481
OTUD4	138	187.5	737	NA	394	73.6039	415
TET2	393	522	NA	72	207	58.787	290
GDAP2	344	141.5	359	NA	222	62.3922	324
NSUN2	594	625	386.5	154	141	63.0581	326
TMEM260	285	329.5	554.5	NA	590	104.665	623
CHTF8	579	735	188.5	NA	572	115.707	696
BPNT2	381	127	596.5	NA	382	81.0104	468
PARP16	109	12.5	69	220	4	7.66591	6
TMCO3	469	316.5	247.5	NA	434	88.8368	517
PID1	508	395.5	643.5	NA	735	138.804	767
C17orf80	NA	680.5	674.5	76	703	98.9315	586
VPS37C	331	272.5	455.5	NA	601	99.1013	589
TMEM248	417	486	167.5	136	NA	65.1661	338
KIF26B	611	572.5	NA	144	330	89.7663	522
PRPF38B	385	682.5	584.5	NA	740	145.156	777
HEATR1	NA	342	490.5	37.5	719	64.833	337
ARMC1	533	756.5	268	NA	98	80.1981	460
RAVER2	584	342	222.5	NA	177	74.4519	423
LRRC1	324	58.5	117.5	142.5	10	15.8979	26
PI4K2B	226.5	207	200	NA	368	60.5925	305
LIN7C	634	658	354	NA	205	104.282	620
STRBP	730	179.5	107.5	96	84	32.5162	104
HEMGN	670	668.5	359	NA	718	145.727	779
IMPACT	439	560	307.5	NA	570	113.902	688
SOX6	123	284.5	577.5	NA	680	85.5957	501
CARMIL1	NA	699	639.5	190	518	114.496	691
ANKRD10	NA	451	498.5	181	212	76.1911	434
NPLOC4	366	NA	160	118	138	43.932	181
YEATS2	350	235	483.5	NA	493	93.5481	548
FRMD4A	267	639	769.5	124	771	83.3239	489
LUC7L	673	522	150	NA	448	97.995	578
SLF2	456	316.5	316	NA	728	106.716	638
ATF7IP	638	739.5	522.5	7	73	33.1958	109
SEPTIN11	102	297.5	231.5	NA	200	48.4013	211
LMBRD1	562	NA	48	51	140	29.4516	85
PECR	332	333	229	NA	776	93.5966	549
LMO3	362	504.5	483.5	NA	437	110.803	667
SEPTIN3	221	731	693	NA	345	110.83	668
KLHL7	NA	736.5	747.5	117	741	116.852	703
PARD3	161	157.5	719.5	NA	670	83.1272	488
CLDND1	432	663.5	496.5	NA	440	125.059	735
TRIM39	672	467.5	255.5	NA	524	113.216	681
FSTL5	390	486	656	NA	232	103.03	613
KCMF1	723	470	233	NA	649	119.028	707
C1GALT1	117	490	158.5	NA	400	61.3844	317
SMCO4	501	414.5	66	112	248	41.4138	164
ENY2	250	342	219	NA	143	56.8691	280
POGLUT1	122	612	307.5	NA	278	70.6627	384
TWSG1	83	438.5	311	NA	295	60.0963	298
PLSCR3	463	585	35	166	223	40.7449	160
TRIM49	NA	141.5	117.5	36	305	29.0596	81
PNPLA2	546	113.5	151	27	475	32.8757	107
TTC7A	165	NA	715	28.5	71	31.0752	94
RAB22A	90	541.5	316	NA	681	80.0035	457
BIRC6	721	339	727.5	NA	190	107.182	641
GATAD2B	9	660.5	787.5	NA	754	60.9361	310
PLEKHH1	222	260	559.5	NA	132	63.88	331
GRAMD1B	609	635	719.5	NA	665	163.965	794
ESYT2	184	149	509.5	NA	379	67.4352	356
ZNF608	233	507.5	236	NA	59	50.3592	231
NYNRIN	429	244.5	512.5	NA	575	104.825	625
CGN	448	280	627	NA	517	112.263	671
NUFIP2	315	333	635	NA	545	109.124	656
MIB1	55	386.5	630.5	NA	761	79.4485	455
TAOK1	NA	244.5	739.5	214	589	97.1352	572
SEMA6A	252	96.5	715	NA	81	48.4306	212
ZNF687	608	694.5	619	210	739	105.355	630
WDR48	664	719.5	761.5	NA	562	168.109	796
FNIP2	NA	375	455.5	152	411	80.351	462
RANBP10	104	130.5	518.5	NA	482	60.3323	300
RELCH	497	NA	577.5	178	160	75.1713	428
CALCOCO1	549	222	591	227	256	66.8938	352
GPAM	87	534.5	710	NA	716	98.0279	579
TRIB3	113	422	426.5	NA	495	79.1897	453
PTBP2	287	32.5	204	NA	19	19.3855	39
CTDSP1	15	72	283.5	163	18	12.3514	18
TP53INP2	648	572.5	602.5	NA	358	132.965	758
RHOU	346	190	566.5	NA	369	85.5961	502
JAM2	409	197	148.5	NA	758	77.1501	441
OVOL2	626	429.5	123	NA	543	91.5168	530
MID1IP1	697	NA	249.5	16	169	36.8144	135
RRAGD	639	101	131	NA	261	54.1843	260
HIVEP3	71	183.5	554.5	14	276	24.5582	57
BACH2	167	225	669.5	NA	603	87.7368	513
ELOVL5	277	101	72.5	NA	202	35.5683	129
MANBAL	522	703	238.5	41	344	52.3988	243
XYLT1	39	47	690	NA	298	34.8335	124
IRF2BPL	427	446.5	371.5	NA	679	117.074	704
RHBDF1	NA	577.5	279	28.5	341	49.7312	223
ZMAT3	51	257.5	153.5	NA	525	45.0914	188
GZF1	271	650	409.5	NA	551	111.625	669
CPEB1	484	551.5	409.5	NA	377	112.638	673
EBF2	310	88.5	756.5	NA	121	55.9648	275
GAREM1	426	752	715	47	NA	80.5282	465
CRTC3	49	470	661.5	NA	91	48.2399	210
NIBAN2	515	313.5	450.5	NA	126	77.3513	442
BCL11B	355	714	759.5	NA	552	142.738	773
WNK1	615.5	678.5	702	NA	175.5	119.066	708
GRAMD2B	NA	691	710	196	401	110.783	665
DDRGK1	NA	151	245	168.5	266	50.4483	232
GDAP1L1	370	371	307.5	NA	643	101.472	602
TMEM109	643	47	59.5	NA	365	40.0147	156
FA2H	360	NA	639.5	188	69	58.4423	289
NKAIN1	392	748.5	643.5	NA	417	132.428	755
CDC73	602	200	678.5	NA	439	108.793	653
RNF128	591	32.5	174.5	NA	488	50.2761	229
PPP1R3B	53	220	493.5	NA	225	47.4222	199
ICE2	388	302	643.5	NA	693	119.528	711
DHX40	563	483	658.5	NA	466	134.366	762
NLRX1	NA	752	591	58	666	90.4934	527
OGFOD3	623	214	28.5	8	384	20.6283	43
MORC4	513	244.5	249.5	NA	620	93.3049	545
VPS37B	502	391.5	59.5	179	NA	53.4738	253
KATNBL1	696	378.5	39	NA	724	73.4192	413
QSER1	111	214	554.5	NA	32	35.8209	132
PIP4K2C	524	518.5	416	NA	492	121.402	720
CSPP1	507	759.5	212.5	NA	290	98.1213	580
TLCD3A	510	714	442.5	NA	320	119.13	709
TCEAL4	NA	527	349	62	419	65.728	342
JADE1	234	145	321.5	NA	661	72.8503	406
TTC26	343	656	340	25	438	48.4896	213
SEMA6D	454	147	146	NA	131	47.2541	198
ZNF614	556	722	474.5	NA	688	150.418	785
NAA15	307	125	678.5	NA	410	80.3592	464
TMEM134	618	12.5	5	11.5	284	8.34079	9
RAB11FIP1	25	717.5	483.5	NA	94	42.2437	172
SLC35F5	163	183.5	374.5	228	NA	56.2008	277
TRIM45	NA	72	25	86	286	20.3927	42
ZKSCAN3	464	NA	442.5	87	707	83.8074	490
NDFIP1	629	591.5	190.5	NA	283	94.0831	552
LIMD2	380	703	359	NA	602	122.546	723
SGPP1	353	731	439.5	NA	96	80.7552	466
FBXO38	590	NA	132.5	164	133	50.802	234
C1orf21	6	310.5	507.5	NA	610	38.7422	149
LBH	682	107.5	706	NA	579	104.018	617
TSC22D4	557	NA	137.5	68	229	46.4585	191
SLCO5A1	571	NA	596.5	60	549	81.364	469
VANGL1	46	386.5	545	NA	622	69.6568	373
SEH1L	132	101	299.5	NA	144	38.7127	148
APH1B	NA	398.5	241.5	108	690	72.7519	405
PUS3	NA	646.5	152	57	712	62.8249	325
AIF1L	176	581.5	92	NA	158	49.0983	221
THAP2	485	47	26	NA	65	19.6957	40
AMMECR1L	44	417.5	529.5	NA	321	59.0963	293
PARP9	NA	641.5	400.5	175	431	93.2757	544
RAB34	452	88.5	6	45	36	10.4467	15
FAM234A	453	NA	596.5	128	184	70.6113	383
MAGT1	183	12.5	44	NA	264	17.9492	35
ASCC2	561	200	127	73	253	38.4661	145
FAR1	238	262	137.5	NA	314	56.9466	281
SLITRK6	330	96.5	193	NA	5	18.6137	37
MRI1	NA	356	690	140	537	92.1596	534
RNF135	216	581.5	195.5	206	24	32.9515	108
PHF6	185	93.5	471.5	NA	16	26.72	70
AKT1S1	628	76.5	222.5	192	554	51.5445	240
CDIN1	724	501.5	554.5	NA	530	142.885	775
USP38	554	687	686	195	559	98.1471	581
DGAT2	538	378.5	294.5	48	46	33.5287	112
GLIS2	574	595	359	NA	564	128.201	742
CBX2	12	406.5	535.5	NA	43	25.737	62
UNC119B	146	406.5	769.5	NA	185	75.7946	432
USP30	359	541.5	386.5	222	251	66.8966	353
ZNF503	674	151	193	NA	657	84.2616	493
TMEM87B	297	12.5	86.5	NA	364	25.9948	63
USP45	462	612	214.5	138.5	85	46.9643	196
PAQR8	364	585	226	NA	671	105.977	634
MYLK2	583	518.5	648	99	485	78.6509	447
KIAA1671	27	83	204	NA	555	31.5523	99
EAF1	105	175	88	NA	313	37.4976	138
KIAA2013	558	429.5	554.5	NA	307	112.357	672
MCU	545	602.5	533	NA	267	116.235	700
LMF2	581	688.5	260.5	114	196	59.4894	294
SESTD1	258	93.5	386.5	NA	548	66.8391	350
MYADM	565	411	571	NA	426	121.878	721
MIDEAS	130	705.5	787.5	NA	717	119.259	710
MTDH	655	541.5	316	NA	254	102.69	610
TP53INP1	295	393	455.5	NA	370	93.4687	547
SNX18	282	212	404.5	NA	192	65.2591	339
CMTM7	NA	595	90.5	215	553	70.7167	385
NACC1	544	225	759.5	NA	627	122.838	725
SLC35A4	606	759.5	471.5	234	584	98.9583	587
OSBPL6	256	709	450.5	NA	279	97.1597	573
OSBPL8	78	550	294.5	NA	82	44.8517	185
OSBPL11	428	88.5	165	NA	388	55.4773	272
FBXO32	31	163	342	NA	337	38.8366	150
VASN	703	650	291	NA	351	116.2	698
UHRF2	595	572.5	559.5	56	NA	80.3545	463
DHRS1	422	480	260.5	43	443	50.2894	230
LRRC58	112	12.5	86.5	NA	124	15.5626	22
CLNK	NA	656	613.5	208	654	120.929	717
TAGAP	NA	534.5	167.5	165	481	72.5835	403
RFFL	180	58.5	132.5	NA	245	33.9932	116
ANTXR2	43	72	32	NA	159	15.7499	24
SLC15A4	689	705.5	260.5	NA	174	96.3182	567
NIPA1	92	560	241.5	NA	591	73.2083	411
WDR81	259	739.5	90.5	NA	737	84.0482	492
FAM210A	281	414.5	613.5	NA	403	102.986	612
INO80C	NA	694.5	2	52.5	148	14.3292	21
UHMK1	89	93.5	727.5	NA	21	26.5463	68
C20orf85	NA	629.5	41.5	19	729	34.4803	118
DUSP15	627	NA	195.5	3	776	32.493	102
TMEM150A	550	NA	359	218	731	105.293	629
SLC66A3	471	305.5	103.5	150	151	40.4239	159
PABPC4L	80	228	426.5	NA	776	69.6853	374
CPEB2	714	429.5	739.5	NA	329	130.659	748
C5orf24	155	743	535.5	NA	277	90.3816	525
SSMEM1	NA	406.5	436.5	95	480	74.9795	426
SLITRK4	229	251.5	316	200	209	47.5639	201
FAM199X	465	147	683	NA	213	78.9465	450
CHODL	679	167.5	46	NA	538	57.5833	284
MACROD2	153	426	436.5	NA	193	68.0535	363
SREK1	266	436	702	NA	471	110.63	663
STK35	235	266.5	664	NA	331	85.6309	503
HECTD2	603	443.5	255.5	NA	166	81.5863	470
FAM76B	467	555.5	252	NA	291	92.8461	540
SPTY2D1	375	349.5	584.5	NA	711	120.774	715
SLC30A7	106	244.5	260.5	NA	171	46.0826	190
PDIK1L	691	752	775	NA	528	169.765	797
CCDC117	335	560	591	NA	514	122.148	722
SEPTIN10	201	58.5	421.5	162	393	39.8879	155
CREBRF	29	47	542	NA	22	15.8734	25
AMOT	361	398.5	529.5	NA	496	110.22	662
AMOTL1	379	32.5	155.5	NA	66	26.5087	66
RBM33	115	151	134.5	NA	566	47.6698	204
PABIR2	70	454	265.5	NA	561	65.5746	340
SLC35G1	169	386.5	113	NA	97	40.8942	162
TMTC3	707	420	502	NA	483	129.5	747
ALDH1L2	24	625	413.5	NA	147	43.4421	178
TAMALIN	681	742	574	202	NA	122.997	726
MDGA2	592	629.5	450.5	NA	113	92.7818	538
DENND1B	42	32.5	446	NA	605	34.6334	121
ADAMTS19	521	203.5	365	NA	508	93.6116	550
ZNF367	675	759.5	483.5	NA	54	85.0346	499
CC2D1B	290	424	496.5	NA	191	82.1522	477
TXLNA	121	504.5	533	NA	595	93.253	543
SLC16A13	551	72	30	NA	221	31.8375	100
DENND6A	202	123	525.5	NA	287	61.854	320
C9orf72	523	411	426.5	NA	326	103.947	616
FAM219A	487	344.5	522.5	NA	663	122.749	724
INTS6L	478	235	550.5	203	432	70.4493	382
HIPK1	249	140	719.5	NA	275	72.0465	395
SLC44A5	678	744.5	304.5	NA	396	124.175	730
C2orf69	477	616	359	NA	280	103.64	615
DIPK2A	650	451	157	NA	129	69.3961	369
ZCCHC24	214	12.5	245	141	233	23.3154	49
CCNY	726	440	652.5	NA	500	142.045	772
DDIAS	NA	78	596.5	83	339	47.5539	200
OTUD1	605	187.5	85	NA	203	52.5845	245
RASGEF1A	589	113.5	733.5	NA	675	106.634	637
FAM171A1	517	616	365	NA	292	107.307	644
RBM24	505	66	51.5	211	107	26.2236	65
JAZF1	283	401	630.5	NA	764	120.884	716
PRR14L	147	726.5	678.5	NA	252	91.9001	533
EPHX4	587	333	12	127	NA	32.8441	106
LCLAT1	58	79.5	321.5	NA	402	39.0607	153
EBF3	284	585	386.5	NA	697	114.988	693
BRWD3	65	120	787.5	NA	353	53.9473	257
LCORL	527	339	539.5	NA	565	120.768	714
LRRC57	665	127	177	NA	324	65.9517	344
NEGR1	215	244.5	525.5	NA	125	60.6024	306
FAM133B	511	403	432	NA	408	109.121	655
SGMS1	684	347	279	NA	361	98.3024	583
NAP1L5	644	414.5	231.5	NA	494	104.499	622
JAKMIP3	666	107.5	756.5	NA	455	99.0526	588
RASSF3	345	NA	650	182	655	101.088	595
ANKRD52	1	406.5	658.5	NA	702	29.2704	84
GXYLT1	NA	173	171	32	109	25.1968	60
FAM177A1	541	12.5	11	224	15	9.56308	12
PRTG	14	123	672	NA	150	28.6955	77
TSEN54	437	NA	337	13	468	43.2529	176
SLC9A9	304	536.5	216.5	NA	371	84.5783	495
C3orf38	534	105.5	79.5	125	413	37.483	137
SUMF1	685	NA	219	146	189	63.4129	328
FAM78A	230	568.5	142.5	NA	710	84.7858	497
YIPF6	231	251.5	294.5	NA	288	66.2364	345
TAFA2	276	194.5	316	NA	214	61.3652	316
SPOPL	136	217	291	NA	9	23.4409	51
ATXN1L	174	512	493.5	NA	157	72.0595	396
KIF24	NA	691	772	171	763	128.409	743
SERINC2	116	244.5	54	33	76	16.5166	29
CEP85L	74	384	533	NA	673	79.4358	454
KMT5A	577	577.5	107.5	NA	714	99.9767	591
ARHGEF37	286	714	512.5	NA	769	133.156	760
LIN28B	418	157.5	502	NA	117	62.3414	323
SHC4	317	470	477.5	NA	585	112.918	676
C11orf87	196	371	294.5	NA	204	64.2727	334
EML6	404	157.5	483.5	NA	282	76.2987	435
PAIP2B	114	602.5	426.5	NA	557	89.3509	521
TAFA1	573	682.5	142.5	NA	598	106.815	639
PIM3	NA	699	226	209	626	94.7909	556
INSYN2A	312	203.5	719.5	NA	302	85.6799	504
WIPF3	248	629.5	463	NA	162	82.2386	478
HRCT1	NA	339	81.5	9	486	26.2119	64
TMEM170B	413	280	539.5	NA	386	98.4831	584
TMEM35B	NA	575	163.5	64	366	54.1566	259
POC1B-GALNT4	189	446.5	321.5	NA	534	86.7344	511
ZHX1-C8orf76	NA	673.5	397	10	705	52.0918	242
MYZAP	368	58.5	64.5	NA	409	38.5933	147

## Sheet: miR-129
Rankings of predicted miR-129 targets for each miRNAtap source. Sources: PicTar; Diana; TargetScan; Miranda; MiRDB. Score thresholds to be considered as "target gene": PicTar prediction score >0; Diana prediction score (miTG) >0 to 1; TargetScan prediction score (cumulative weighted context++ score, CWCS) <0; MiRanda prediction score (complementarity score) >80; MiRDB prediction score (mirTarget …
symbol	PîcTar	Diana	TargetScan	Miranda	MiRDB	rank_product	rank_final
ABCA1	261	366.5	631	NA	426	100.11	601
ABL2	6	148	495	NA	374	28.3082	77
ACVR1	564	765	261.5	NA	606	127.838	723
ACVRL1	595	536.5	693.5	NA	592	150.419	771
ADM	629	81	179	NA	9	23.7957	46
ADORA2A	424	549	205.5	NA	409	93.4993	547
ADRB3	365	241.5	325.5	NA	657	92.6343	544
ARF5	508	463.5	422	69	NA	71.9381	405
RND3	437	282.5	495	NA	638	111.089	675
PHOX2A	701	716	105.5	NA	284	87.5468	504
BAK1	663	204	168.5	NA	617	86.0889	495
BCL2L2	123	435.5	120	138	645	44.9296	177
BMPR2	256	278	605.5	NA	485	95.055	560
ZFP36L1	209	221	165.5	NA	107	42.2786	159
BTG1	104	770.5	573.5	NA	711	106.29	641
CA7	678	NA	258	128	614	85.6046	491
CACNA1C	82	595.5	252	NA	102	47.0559	193
CACNB4	23	332.5	NA	147	366	35.6057	125
SLC25A20	677	581	764	113	302	80.0237	455
CALM1	310	376.5	205.5	NA	378	77.1432	442
CAMK2A	552	512.5	764	NA	453	139.845	754
CASP6	NA	458.5	369.5	125	591	83.6186	479
CASP10	703	578.5	278	NA	635	129.407	727
RUNX1	290	320	258	58	NA	48.2602	205
CBFA2T3	434	93.5	581.5	NA	202	65.6887	351
CCND2	137	444	332	NA	360	73.0005	413
CCNT1	349	543	275.5	NA	728	110.385	668
CD1E	651	502	24.5	NA	639	66.8618	363
CD34	359	126	NA	110	602	58.4862	283
ENTPD3	NA	529.5	585.5	129	547	96.1463	573
CDH12	714	320	321	NA	690	118.574	696
CDK6	3	93.5	623.5	NA	118	16.8501	18
CDS1	NA	502	402.5	81	226	61.6532	311
CFL2	386	578.5	273	NA	634	110.847	672
CHRNA3	NA	485.5	210.5	141	561	74.9628	424
CLTC	121	727	422	NA	461	90.4218	531
COL4A1	555	740.5	751.5	NA	319	140.063	755
COL10A1	305	207.5	447.5	NA	71	52.9398	237
ATF2	337	93.5	473	NA	96	48.6221	207
CRK	599	234.5	93.5	NA	145	52.2249	232
CSNK2A2	708	304.5	165.5	NA	560	93.9922	549
CSRP1	406	736	53	122	250	43.4336	164
CTNND1	234	372.5	158	NA	347	65.7313	352
CYP51A1	683	614	734.5	NA	311	139.083	752
DBN1	369	557.5	511.5	NA	274	103.017	619
DDX6	172	502	417	NA	604	96.0044	569
DLAT	NA	575	619	27	627	69.6526	384
DLG1	487	382	515.5	NA	340	106.234	640
DLG4	458	234.5	193	NA	191	62.7104	320
DYNC1I1	647	37.5	40	NA	300	32.6565	104
DNMT3A	489	628	601	117	180	65.9098	355
DVL3	143	446.5	454.5	NA	515	87.4107	502
EBF1	195	241.5	764	NA	439	88.6273	513
EDN1	638	665.5	568	NA	605	154.511	776
EFNA1	700	706.5	696.5	NA	631	170.699	783
EFNA5	151	351	751.5	NA	624	99.2635	597
EGR2	582	757	107	16	50	26.0813	61
EPHA2	485	51	768	NA	466	76.684	439
EIF5	21	401.5	725.5	NA	20	26.2926	64
ELAVL3	95	250	616	NA	567	75.4478	427
EPHA5	150	372.5	638	NA	183	71.0497	397
EPHB1	717	345.5	557	NA	611	134.712	744
ERBB2	NA	438.5	114	59	764	54.4684	251
ESRRA	521	435.5	519.5	NA	683	133.167	734
ETF1	223	117.5	498.5	NA	76	44.3757	170
ETS1	163	37.5	87	NA	37	16.6504	17
ETV1	139	200.5	464	NA	152	52.6396	235
ETV5	286	551.5	402.5	NA	232	87.0926	500
EZH2	649	25	61.5	NA	142	27.2758	69
FGD1	578	25	730.5	NA	335	60.964	302
FGF12	586	471.5	614	NA	524	136.509	747
FMR1	408	63.5	591.5	NA	68	44.9174	176
FUS	720	480.5	443	143	NA	96.1903	574
GABRA1	517	460.5	316	NA	48	61.2847	305
GABRA4	5	255.5	535.5	NA	254	28.7031	79
GABRB2	98	432.5	417	NA	402	72.5828	408
GALNT1	347	287	671	NA	552	109.562	664
GDNF	315	564.5	573.5	NA	662	127.433	721
B4GALT1	327	557.5	614	NA	97	80.6999	459
CBLIF	NA	479	291	64	413	61.5928	310
GM2A	510	744	187	NA	501	108.554	656
GMDS	NA	105.5	97	56	33	16.4862	16
GMFB	135	126	273	NA	55	31.6044	96
GPM6B	412	177	720.5	NA	294	88.1359	510
GRIA4	235	345.5	591.5	NA	714	107.58	652
NR3C1	613	388.5	715	NA	218	109.735	665
PDIA3	NA	601.5	498.5	107	759	98.7578	593
HAS3	403	187.5	646	NA	312	87.824	508
HGF	480	177	655	NA	368	94.5727	554
UBE2K	22	255.5	34	NA	280	21.3822	35
HMGA1	608	9.5	82	NA	446	30.1394	89
HNRNPU	361	652	308	NA	503	109.247	661
HOXA4	671	475	133.5	NA	356	87.7055	507
HOXA5	273	73	413	NA	200	50.3566	223
HOXA9	497	142.5	216.5	NA	95	48.8403	210
HOXC4	472	269	325.5	NA	247	79.4649	453
HOXC6	499	480.5	335.5	NA	712	122.301	704
HOXC10	370	105.5	29	48	270	21.5934	38
HOXD3	335	734.5	358	NA	736	126.151	719
HPGD	321	86.5	432.5	NA	659	74.5655	421
IARS1	565	680.5	82	NA	546	90.5547	532
ICAM4	NA	567	623.5	17	389	54.9724	259
IGF1	33	388.5	557	3	111	15.0062	13
IL6R	367	441	650	NA	316	106.75	646
CXCL8	675	137	51	NA	724	60.4329	298
IL17A	NA	216.5	108.5	103	471	45.9332	185
ILF3	626	730	295.5	NA	619	134.424	741
INHBB	196	193.5	720.5	NA	125	60.438	299
INPP5A	519	471.5	679.5	NA	130	95.8596	565
INPP5B	NA	727	464	64	693	87.4342	503
KCNA1	658	598.5	476.5	NA	367	128.069	724
KCNK1	486	316	288	NA	732	106.047	638
KPNA4	190	485.5	99.5	NA	342	59.175	291
LASP1	164	637	193	NA	214	64.0735	337
LNPEP	684	278	751.5	NA	570	133.557	735
LRP6	NA	365	627.5	66	741	81.3312	465
MAF	15	416.5	529	NA	434	48.6522	208
MAN1A1	303	193.5	187	NA	405	64.535	344
MAP1B	78	25	605.5	NA	89	25.3119	54
MAT2A	710	165	690.5	NA	213	90.5756	533
MCC	54	686	679.5	NA	373	77.8205	447
MECP2	87	63.5	546.5	NA	421	47.2043	195
MEF2A	171	216.5	650	NA	77	51.8686	230
MEF2C	24	444	232	NA	174	36.0038	127
MEF2D	288	723	627.5	144	580	81.0246	461
MEIS2	559	148	369.5	NA	710	95.957	566
MAP3K1	297	607.5	410	NA	371	101.755	610
MME	83	534.5	631	NA	581	89.2787	520
CD200	415	81	171	NA	716	63.3214	329
ABCC1	397	423.5	431	NA	518	110.041	666
MTM1	293	51	655	NA	41	35.3839	121
MXI1	161	154.5	218	NA	203	45.5372	183
NAB1	100	25	239	NA	6	10.8783	7
NCAM1	470	656	376.5	NA	525	124.214	710
NEFM	496	659.5	281.5	61	106	45.2889	180
NFIB	16	37.5	715	NA	666	32.503	102
NFIC	76	86.5	173	NA	139	28.0326	76
NRAS	27	211.5	112.5	NA	500	33.4687	110
NUP98	395	NA	422	146	549	84.996	489
NR4A2	544	300.5	519.5	NA	450	110.535	669
OAZ2	243	601.5	469.5	NA	54	61.6819	312
OTX1	705	591.5	122.5	NA	445	97.0733	582
PAK2	122	25	232	NA	82	21.8193	39
PAPPA	218	132	491	NA	201	57.7121	278
PBX1	41	234.5	345	NA	135	36.3672	129
PCBP2	148	193.5	9	NA	457	26.0445	60
PCDH9	416	488.5	585.5	NA	148	91.0703	535
PDE4D	115	412	367	53	451	42.1476	158
PDPK1	79	688.5	601	NA	504	89.5672	524
PFKFB3	306	255.5	650	NA	323	89.4843	523
PGR	31	241.5	700	NA	391	53.1898	240
PIGF	598	425.5	35.5	23	NA	30.0144	86
PIK3CB	593	507.5	454.5	NA	626	135.235	745
PIM1	279	73	145	87	540	33.8432	111
PITPNA	302	763	476.5	NA	428	116.399	691
PKP1	NA	510	529	96	258	71.4775	403
PLAG1	155	234.5	79.5	NA	692	52.8661	236
SERPINF2	534	405	222	136	NA	71.066	398
PLOD2	207	51	464	116	64	25.8922	59
PLP1	214	392.5	99.5	NA	458	62.1835	315
PLXNA2	247	502	540.5	NA	263	91.0915	536
PRRX1	372	494.5	393.5	NA	304	96.2879	576
PON2	624	214.5	655	NA	548	117.044	694
PTPA	179	207.5	410	NA	313	65.6886	350
PPP3CB	465	304.5	507.5	NA	80	68.8385	378
PPP6C	265	727	44	NA	110	43.6864	168
PREP	659	NA	414.5	123	417	86.0108	494
PRKACA	556	746.5	122.5	NA	406	94.7614	555
PKIA	505	628	79.5	NA	536	85.2385	490
PRKAG1	439	518	573.5	102	636	77.0029	441
PRKCD	686	25	176.5	NA	175	37.9273	134
PRKCE	557	567	102.5	NA	288	77.6835	445
PTGS2	89	111.5	172	NA	52	24.2655	48
TWF1	219	86.5	482	NA	156	48.5677	206
PTPN4	NA	361	573.5	32	616	63.1877	327
PTPN9	611	677.5	187	NA	318	99.025	595
PURB	13	337.5	281.5	NA	495	39.3111	142
RAB2A	356	740.5	380.5	NA	731	130.092	729
RAB3B	260	320	386.5	NA	684	96.2769	575
RAD51B	687	523	203	83	NA	69.7346	385
RAF1	634	446.5	393.5	NA	167	92.3279	542
RALGDS	702	351	56	NA	169	54.9376	258
RAP1B	712	719	345	NA	610	143.229	762
RB1	641	420.5	361	36	30	32.0141	100
RBMS1	168	126	321	NA	21	27.3238	70
RBMS2	387	768	402.5	NA	579	128.253	725
DPF2	490	692.5	138	NA	520	98.7562	592
REST	35	160.5	591.5	NA	131	36.1104	128
RGS4	445	126	187	NA	70	41.1488	152
BRD2	612	412	700	NA	719	149.214	768
RNF6	382	63.5	610	NA	12	28.8587	80
ROBO1	503	111.5	193	NA	664	72.7917	410
ROBO2	432	255.5	459.5	NA	331	89.9885	529
RPGR	575	93.5	469.5	NA	704	91.2771	537
RPS6KB1	181	182.5	760	NA	91	54.6562	255
RRAS	NA	738	535.5	39.5	563	76.5456	436
RTN1	548	485.5	687	NA	163	103.865	625
RYK	427	137	376.5	NA	718	88.6542	514
RYR2	553	482.5	NA	57	358	67.9102	368
SALL1	271	435.5	57.5	NA	637	64.1034	338
SCD	660.5	675	693.5	NA	538	159.658	781
SCN8A	59	111.5	760	30	272	26.4945	66
SEC14L1	203	515.5	551.5	NA	114	71.2006	399
SFPQ	692	438.5	43	NA	105	48.0976	202
SRSF6	431	37.5	85	NA	673	43.5939	166
SGTA	622	456.5	68	NA	141	57.1057	272
SIAH1	639	246.5	529	NA	262	96.0967	571
SKIL	435	343.5	557	NA	181	87.5845	505
SLC1A1	316	416.5	184	NA	734	91.2839	538
SLC6A6	240	533	476.5	NA	584	108.591	658
SLC16A2	120	356.5	439.5	NA	443	75.525	428
SON	531	610	744.5	NA	372	136.82	748
SORL1	249	372.5	671	NA	708	114.541	686
SOX4	46	9.5	168.5	NA	241	16.2261	15
SP3	404	287	706	NA	768.5	125.204	714
SP4	238	126	365	NA	562	70.0139	389
SRP19	443	9.5	125	NA	45	17.4382	20
SRPK1	216	376.5	158	NA	670	76.1514	433
HSPA13	131	570.5	693.5	NA	749	110.97	673
STK4	289	515.5	NA	105	623	78.5491	450
STYX	55	9.5	191	NA	217	17.0543	19
SURF4	504	401.5	122.5	NA	303	73.5976	416
VAMP1	69	497	130	NA	541	55.4021	261
SYN1	57	477.5	41.5	NA	597	40.2863	147
SYT1	567	463.5	428	NA	565	125.522	716
SYT4	145	441	127	NA	416	60.272	297
TAF12	682	51	18	NA	193	26.2112	63
MAP3K7	322	160.5	NA	45	754	51.1586	226
CNTN2	58	711	683.5	NA	298	75.6838	430
TCF20	375	51	130	NA	187	36.7102	131
TEAD3	605	581	605.5	NA	276	123.078	706
TFAP2A	307	225.5	89.5	NA	414	56.2622	267
TFAP2B	213	696.5	268.5	NA	315	83.6718	480
TGFB2	264	444	734.5	NA	74	70.6306	391
TGFBR1	423	628	361	NA	238	97.1709	583
TIAM1	463	517	183	NA	146	70.6983	393
TIMP3	211	706.5	268.5	NA	382	87.9105	509
TMF1	554	763	285	NA	699	134.673	743
TPD52	63	634	422	NA	661	81.2224	464
TPM3	NA	420.5	328.5	2	571	28.0177	75
TRPC3	609	170.5	406	NA	69	58.059	281
UBE2G1	226	182.5	150.5	NA	29	28.9579	81
UBE2H	257	170.5	291	NA	383	66.0887	358
UQCRC1	NA	692.5	386.5	79	576	83.051	476
VCP	475	382	NA	34	369	54.6079	252
VDR	126	696.5	447.5	NA	677	100.95	606
YWHAE	392	557.5	246.5	NA	760	112.455	678
YWHAH	511	686	573.5	NA	632	149.258	769
SF1	428	708.5	NA	5	727	45.5525	184
ZNF33A	276	126	487	NA	763	84.2895	485
ZNF33B	246	51	24.5	NA	590	29.0115	82
ZNF148	4	142.5	482	NA	346	24.6854	51
ZKSCAN8	479	510	557	NA	452	124.499	711
ZNF207	591	154.5	601	NA	768.5	113.292	680
ZYX	466	117.5	10	NA	220	26.191	62
PTP4A1	49	407.5	236	NA	221	44.9104	175
CSDE1	665	562	205.5	NA	299	97.3196	586
SLBP	673	612.5	546.5	NA	430	139.471	753
FZD3	96	250	638	NA	506	74.1713	419
CCDC6	61	51	730.5	NA	92	30.0619	87
PDHX	590	309	546.5	NA	266	100.87	605
KMT2D	173	449	NA	75	351	53.1625	239
HMGA2	111	397	102.5	NA	496	54.3901	249
CDK2AP1	662	246.5	519.5	NA	25	53.6402	242
NRIP1	88	327.5	655	NA	615	82.0621	469
SNN	433	9.5	246.5	NA	149	27.7168	72
FZD4	295	452.5	638	NA	603	119.01	697
H2BC21	NA	623	285	38	542	61.4779	309
SPOP	610	341	293.5	NA	108	71.2392	400
DYRK3	664	NA	8	91.5	159	23.4401	45
CUL4B	537	356.5	242	NA	735	107.393	650
TEAD2	NA	751	268.5	19	219	42.5486	161
SUPT3H	NA	705	676.5	108	459	98.031	589
KCNAB2	159	451	373	NA	339	77.1455	443
CGGBP1	413	643.5	261.5	NA	230	88.8924	515
BHLHE40	596	304.5	660.5	NA	62	73.4031	415
TNFSF11	351	73	638	97	384	45.4926	181
KLF7	10	228.5	288	NA	558	34.6073	117
EIF4G3	474	177	NA	28.5	325	41.7407	156
SRSF9	NA	160.5	2	22	390	10.1845	6
ADAM9	669	575	299	NA	216	99.2532	596
CD164	175	37.5	30	NA	236	20.6403	30
TNFRSF11A	NA	557.5	316	37	756	66.2375	360
SUCLG2	467	273.5	65.5	NA	26	30.3607	91
BSN	117	567	665	NA	640	102.478	616
USP13	222	182.5	380.5	NA	166	56.2289	266
MPZL1	383	NA	190	142	291	58.5428	284
MAP7	371	117.5	473	NA	73	49.2424	216
SLC7A6	278	562	454.5	NA	301	95.5895	563
USP6	680	388.5	739.5	NA	599	146.22	766
MTMR4	350	100.5	348	NA	528	70.8846	396
KCNQ4	221	449	393.5	NA	101	62.6493	319
DGKI	562	291.5	201.5	NA	28	43.5905	165
MAP3K13	NA	246.5	93.5	24	179	24.9381	53
SLC16A7	400	746.5	660.5	NA	424	134.438	742
ZMYM4	653	603.5	454.5	NA	587	142.358	760
XPR1	45	170.5	356	NA	671	51.727	229
NUMBL	385	NA	540.5	133	155	63.9808	336
STK17A	342	154.5	222	NA	752	76.6163	438
BCL7B	NA	369	665	120	333	78.6699	451
PTER	262	536.5	529	NA	188	85.9629	493
TRIP12	411	471.5	116	39.5	278	37.9765	135
EFTUD2	723	643.5	564.5	NA	550	154.123	775
NDST3	600	428.5	338	NA	715	124.816	712
NRXN3	156	221	288	NA	492	66.0935	359
HS6ST1	344	631	751.5	101	NA	89.5673	525
EIF2AK3	NA	570.5	352	119	680	89.2593	519
HOMER2	704	758.5	201.5	131	225	63.2822	328
AKAP7	438	264.5	410	NA	307	86.8751	499
ONECUT2	2	63.5	706	NA	527	20.7274	32
FXR2	259	9.5	96	NA	408	24.7702	52
STXBP5L	29	353	638	NA	349	54.6254	253
BAG4	140	100.5	361	NA	295	49.1865	214
NRG2	326	471.5	619	NA	320	104.43	629
IGDCC3	614	671	334	NA	532	130.04	728
VPS26A	573	332.5	112.5	NA	126	56.9911	270
GTPBP1	248	431	227	NA	668	89.2016	517
CREB5	362	137	744.5	NA	726	101.157	607
NFE2L3	340	273.5	325.5	NA	189	68.7547	375
TRAF4	357	677.5	386.5	72	334	59.0733	288
CELSR1	414	514	700	NA	255	110.367	667
SEC24C	574	132	268.5	NA	357	72.9818	412
RALGPS1	112	428.5	210.5	21	682	34.1283	114
ZNF516	75	546	655	NA	415	81.2037	463
N4BP1	368	211.5	540.5	NA	647	101.544	608
CCP110	332	463.5	35.5	NA	66	34.4493	116
SUSD6	405	586	638	NA	543	133.87	740
RIMS3	127	507.5	176.5	NA	273	59.017	287
TOMM20	469	671	54.5	NA	545	77.7342	446
MFAP3L	66	356.5	313.5	NA	264	52.5172	234
RHOBTB1	345	529.5	491	NA	242	95.959	567
SMG7	492	474	529	NA	596	130.182	730
G3BP2	92	93.5	386.5	NA	129	35.977	126
HS3ST2	631	356.5	239	NA	725	111.083	674
USP3	97	86.5	683.5	NA	19	25.5423	55
HCN4	341	502	NA	46	729	68.8139	377
FRAT1	391	595.5	158	NA	755	102.06	613
RANBP9	507	452.5	690.5	NA	703	144.42	764
ABCC5	709	661	32	NA	182	57.1422	273
CERT1	158	751	143.5	NA	744	83.8727	481
TSFM	672	234.5	54.5	NA	654	68.4403	371
ARL4C	280	193.5	308	NA	63	45.0166	179
NAMPT	80	211.5	725.5	NA	359	64.4129	342
YAF2	85	137	45	NA	275	27.3912	71
TOB1	716	73	148	NA	113	42.9867	163
TRIB1	116	620.5	104	NA	133	44.408	171
RCAN2	681	553.5	31	NA	667	74.2811	420
DNAJA2	225	482.5	498.5	NA	650	108.269	654
APBB3	623	746.5	38	NA	487	76.1461	432
IRAG1	308	255.5	562	NA	633	102.261	615
SYNCRIP	8	309	330	NA	709	38.7697	138
CIB2	656	324	338	137	396	65.9457	356
SLC19A2	251	312.5	764	NA	59	60.9617	301
AKAP3	632	696.5	78	91.5	NA	59.1873	292
CDC42EP3	101	121.5	591.5	NA	8	21.8236	40
PAIP1	691	NA	540.5	77	244	72.3567	407
ARID3B	346	454	179	NA	257	72.8903	411
CAMKK2	253	498	646	NA	539	114.415	685
MTX2	380	154.5	27	NA	35	21.5763	37
NUP50	136	246.5	469.5	NA	172	57.0256	271
ZMYND11	719	485.5	341.5	NA	441	119.709	698
ARPP19	17	51	242	NA	158	18.9698	24
ARPP21	244	63.5	578.5	NA	198	51.3125	228
SEC24A	625	9.5	140	NA	206	28.5983	78
HSPH1	524	671	179	118	305	59.1627	290
PPARGC1A	706	680.5	464	NA	629	152.982	774
PNRC1	366	730	627.5	53	207	56.7496	268
MAPRE2	107	170.5	564.5	NA	127	47.5427	196
SLC27A2	NA	137	52	71	65	18.9306	23
RAB31	254	620.5	700	NA	134	87.1735	501
B4GAT1	637	680.5	683.5	70	NA	94.8727	558
HNRNPUL1	473	607.5	610	NA	465	133.579	736
PRDM5	NA	456.5	610	94	233	69.864	388
CDC42EP1	636	463.5	85	NA	229	68.8066	376
RASSF1	446	529.5	75.5	NA	164	58.135	282
DUSP10	329	291.5	725.5	NA	268	92.3829	543
CA5B	NA	382	302.5	104	595	72.6984	409
VPS45	NA	51	70	47	419	22.8921	43
MGAT4A	12	598.5	739.5	NA	598	59.3487	293
VSIG4	543	332.5	22	NA	345	48.1004	203
CASC3	NA	584	356	134	467	84.4328	488
MRAS	299	63.5	454.5	NA	497	63.977	335
DLGAP4	402	148	605.5	91.5	138	42.9151	162
CHSY1	462	529.5	46.5	NA	675	74.0042	417
CILK1	227	751	568	NA	573	121.334	701
FNDC3A	615	93.5	447.5	NA	196	66.623	361
SLITRK3	520	711	313.5	109	336	67.0819	365
ABLIM3	200	228.5	546.5	NA	768.5	93.0524	546
BTBD3	378	647	739.5	NA	761	152.272	773
MAPRE1	205	309	447.5	NA	651	92.1428	540
SEPHS1	711	309	216.5	NA	46	54.0693	243
SHANK2	655	665.5	671	NA	526	156.572	778
KLHDC10	457	756	249.5	NA	140	82.8608	474
PDZRN3	715	667.5	195.5	NA	681	125.517	715
UNC13A	360	273.5	386.5	NA	600	97.1807	584
ZNF292	323	564.5	308	NA	157	76.6071	437
KIF21B	178	525	585.5	NA	438	98.3638	590
NMNAT2	594	623	195.5	NA	228	89.594	526
ZNF609	64	718	665	NA	462	86.1751	496
ZNF423	688	432.5	219	NA	486	105.464	635
ARHGAP26	34	455	406	NA	577	61.3392	307
HIC2	19	523	487	NA	589	57.765	279
PHF8	549	680.5	224	NA	433	109.075	660
EPB41L3	436	241.5	638	NA	38	56.1943	264
RCOR1	398	663.5	352	NA	381	108.452	655
FAM120A	128	575	683.5	NA	449	96.9183	580
GSE1	325	625	432.5	NA	674	123.323	708
ANKRD28	518	425.5	273	NA	363	96.1091	572
MINAR1	185	399	495	NA	154	68.4712	372
ZC3H7B	291	341	291	NA	660	92.8883	545
CAMSAP2	170	691	281.5	NA	265	76.4897	435
TRIM2	384	264.5	715	NA	256	92.3136	541
WASHC4	654	363.5	64	28.5	395	35.2997	120
SASH1	130	647	725.5	NA	544	106.711	645
TBC1D30	37	401.5	760	NA	116	47.5587	197
ESYT1	324	63.5	365	NA	67	37.4422	132
U2SURP	287	359	299	NA	267	75.2887	426
PSD3	11	347.5	715	NA	83	30.6812	93
FRAT2	183	51	153	NA	516	41.1889	153
SIRT3	718	688.5	138	NA	531	109.066	659
CRB1	NA	663.5	720.5	76	355	84.2499	484
TDRD7	621	492	130	NA	582	97.4812	587
GPR161	152	160.5	671	140	NA	54.6994	256
CBX6	515	300.5	503.5	NA	393	104.581	630
CBX7	452	538	596.5	NA	566	133.822	739
KAT6B	99	73	NA	20	279	19.9222	29
RBFOX2	149	211.5	174.5	NA	58	33.4095	109
BACE1	309	675	348	NA	454	106.516	643
FAM89B	633	755	21	132	NA	47.6953	198
KPNA6	167	111.5	428	NA	39	33.1944	107
PLXNB2	640	743	751.5	NA	656	173.956	784
SLC7A11	9	9.5	523.5	NA	1	3.63631	1
CEMIP2	272	588	328.5	NA	246	84.2935	486
PRKD3	441	549	751.5	NA	740	151.437	772
CADM1	236	423.5	63	NA	401	56.0406	262
FLRT3	393	654.5	734.5	NA	51	78.326	449
SUN2	566	534.5	739.5	NA	94	95.2023	561
LMOD1	182	228.5	638	NA	481	84.0274	483
TAFA5	333	261.5	436	6	184	26.6382	68
DNAJB5	545	193.5	515.5	NA	400	96.0023	568
TMEM184B	274	234.5	464	NA	194	68.9435	380
HECTD1	694	713	386.5	NA	186	108.572	657
ARMC8	215	154.5	365	NA	601	73.0422	414
CCDC28A	576	93.5	232	NA	161	52.9452	238
ZNF521	348	177	232	NA	464	71.3394	402
FAM98A	317	9.5	356	NA	2	9.56656	5
PNISR	652	701.5	264.5	NA	484	122.978	705
VIRMA	699	9.5	551.5	NA	168	39.3735	143
SH2B1	539	NA	302.5	13	706	49.1706	213
GORASP2	607	581	386.5	NA	472	125.908	718
ZNF451	526	386	646	NA	723	138.732	751
SS18L1	106	733	75.5	NA	720	63.7327	332
ERC2	204	93.5	436	NA	120	44.4342	173
GPSM1	667	142.5	236	NA	442	78.8876	452
SZRD1	39	768	439.5	NA	609	74.8067	423
SERBP1	52	221	332	NA	425	50.1673	222
TRAF3IP1	NA	598.5	585.5	10.5	768.5	57.6496	277
PITPNC1	169	37.5	482	NA	16	20.9031	34
SACS	419	304.5	299	42	72	32.6168	103
NPTN	493	740.5	162.5	NA	86	66.8145	362
AFF4	199	529.5	NA	53	455	56.1296	263
SERP1	132	287	162.5	NA	630	62.3882	316
STK39	281	316	751.5	NA	136	77.1623	444
TMEM121B	319	725	688.5	NA	512	133.587	737
TRIB2	483	25	473	NA	122	40.6179	148
GIT1	464	746.5	725.5	NA	695	161.615	782
FLVCR1	154	37.5	610	NA	171	39.166	140
ZBTB44	358	398	683.5	NA	227	96.399	578
CFAP20	NA	714	671	112	511	101.731	609
BAZ2B	643	37.5	578.5	NA	271	61.9896	314
SH3KBP1	255	683.5	491	NA	47	62.9585	325
ST6GALNAC6	471	296	398.5	135	115	48.7736	209
KCNIP1	570	300.5	99.5	NA	132	54.4464	250
PLA2G3	NA	768	321	14	348	46.5408	190
FAM135B	314	594	308	NA	370	95.4569	562
SERPINA10	NA	539.5	469.5	15	705	56.8744	269
BFAR	425	51	254	NA	314	50.9766	224
FAM53C	241	154.5	20	NA	376	32.3393	101
REEP2	628	523	116	NA	586	96.6372	579
MRPL35	NA	734.5	676.5	95	480	96.9943	581
ZBTB7A	40	626	715	NA	309	68.1812	370
AMOTL2	448	296	562	NA	494	109.509	663
UBE2J1	108	170.5	133.5	NA	643	49.8483	219
DCDC2	147	37.5	239	NA	57	23.2726	44
AZIN1	540	584	41.5	NA	210	57.2412	274
ARID4B	374	407.5	146	NA	707	88.5386	512
RAB8B	477	494.5	393.5	NA	277	100.108	600
KDM3B	616	320	443	NA	397	107.875	653
RIPPLY3	513	363.5	361	NA	447	104.124	626
CSNK1G1	43	324	706	NA	575	68.5585	373
HAO1	561	228.5	255.5	NA	144	65.515	348
SLC38A2	70	193.5	252	NA	14	20.7858	33
NLGN3	592	81	341.5	NA	330	67.7825	367
FBXW5	NA	683.5	410	139	676	100.707	604
ANKIB1	134	193.5	278	NA	27	29.5283	83
MIEF1	377	588	585.5	NA	215	102.179	614
KRT20	NA	93.5	6.5	31	468	13.623	10
DDX4	312	720.5	696.5	NA	245	110.639	670
EGLN1	373	337.5	72	NA	585	67.4618	366
NDFIP2	93	711	646	NA	380	89.2344	518
CCNJ	194	361	417	NA	737	95.7565	564
MINDY2	NA	264.5	573.5	62	87	42.2822	160
BNC2	110	221	268.5	NA	625	63.1818	326
ASPN	233	570.5	454.5	NA	78	65.5013	347
ZCCHC2	48	760.5	443	NA	290	65.4223	345
TMEM260	334	250	127	NA	165	51.1309	225
CHTF8	67	154.5	14	NA	765	25.653	56
UBE2R2	420	185.5	308	NA	240	68.8698	379
FAM120C	284	637	393.5	NA	463	106.521	644
ZSCAN2	721	696.5	535.5	43	NA	81.9806	468
PPP2R3C	NA	73	11	82	713	20.694	31
PRPF39	583	214.5	482	130	607	68.6254	374
TMEM248	410	557.5	751.5	NA	249	113.692	682
C9orf40	162	63.5	158	NA	160	31.7473	97
OXR1	617	506	744.5	NA	444	141.697	759
ARHGAP17	328	185.5	19	NA	293	33.9156	112
ARHGEF10L	532	526	59	NA	310	66.8679	364
TMEM33	20	631	511.5	NA	551	61.0526	303
SLC25A36	71	225.5	660.5	NA	117	46.8874	192
RESF1	491	117.5	764	NA	43	52.1627	231
RCBTB1	72	117.5	275.5	NA	162	34.8491	119
MACO1	417	376.5	89.5	NA	282	62.7239	322
DRAM1	409	111.5	646	NA	613	91.6458	539
LGR4	461	182.5	335.5	NA	100	57.6241	276
YOD1	298	73	138	NA	123	34.6554	118
STRADB	294	9.5	227	NA	3	9.2842	4
CAMK2N1	113	51	165.5	NA	427	35.5147	123
ENOSF1	NA	662	225	4	352	30.0851	88
GALNT10	102	73	373	NA	251	40.6225	149
CARMIL1	237	221	447.5	NA	474	81.1649	462
ZNF280C	459	490.5	744.5	NA	678	145.153	765
TBC1D22B	320	543	614	NA	407	114.122	684
RUFY2	558	296	406	NA	477	105.726	636
CCDC88A	198	287	511.5	NA	688	94.0124	550
BTBD7	81	259.5	540.5	NA	327	61.7208	313
FAM222B	690	521	325.5	NA	289	107.207	649
TXLNG	670	686	428	NA	519	141.316	758
DEPDC1B	660.5	337.5	376.5	NA	338	102.6	618
MBNL3	482	477.5	568	NA	535	128.564	726
SCN3B	239	701.5	174.5	NA	103	58.574	285
FOXJ2	444	37.5	88	NA	377	38.3265	137
PAG1	32	512.5	529	NA	489.5	63.8195	333
NXT2	NA	458.5	623.5	9	387	44.4091	172
SULF2	343	551.5	529	NA	308	104.749	633
SEPTIN3	352	468.5	638	NA	537	121.885	702
RAB5IF	495	207.5	5	NA	185	24.6821	50
KIAA1217	589	553.5	308	NA	530	120.076	700
RNF20	530	177	578.5	NA	509	101.92	612
GPCPD1	494	653	210.5	NA	665	115.244	688
CLDND1	516	309	380.5	NA	269	89.355	522
TM9SF3	630	361	562	NA	386	117.824	695
WRNIP1	NA	349	6.5	89	147	18.4523	22
ANKS1B	313	81	222	NA	36	29.8271	85
C15orf39	523	332.5	503.5	NA	261	97.2016	585
C1GALT1	51	720.5	464	NA	286	66.0636	357
PMEPA1	187	126	111	NA	733	52.3118	233
BBX	109	100.5	578.5	NA	31	29.5975	84
RALGAPB	292	170.5	511.5	NA	18	36.5802	130
PHTF2	42	148	246.5	NA	84	26.6282	67
PELI2	125	494.5	308	NA	49	43.6914	169
DOLPP1	268	737	487	NA	423	112.281	677
VANGL2	212	105.5	665	NA	150	54.3332	248
AS3MT	NA	142.5	591.5	67	641	61.3219	306
BIRC6	650	428.5	447.5	NA	234	103.314	622
TENM2	331	241.5	757.5	NA	170	79.6314	454
GATAD2B	379	671	436	NA	332	109.506	662
PNMA8B	263	659.5	676.5	NA	743	135.846	746
USP31	153	708.5	700	NA	432	106.376	642
ZNF608	364	760.5	751.5	NA	15	59.0874	289
NUFIP2	30	354	610	NA	344	54.3179	247
KLHL42	25	9.5	623.5	NA	7	7.977	3
SEMA6A	103	296	551.5	NA	248	63.5289	331
ARRDC3	184	264.5	135	NA	649	63.8845	334
SLAIN2	563	631	332	NA	572	127.411	720
RANBP10	250	466.5	710.5	NA	508	113.239	679
SH3RF1	277	502	434	NA	488	103.565	623
ZBTB4	363	392.5	264.5	NA	329	83.4223	477
ALS2	266	667.5	498.5	NA	646	122.25	703
USP37	56	9.5	278	NA	34	11.8386	8
WDFY4	NA	591.5	85	80	287	46.0815	187
GRHL3	390	753	655	NA	104	94.0207	551
RAP2C	105	241.5	208	NA	399	53.5458	241
ZNF410	506	81	220	12	178	22.8014	42
TP53INP2	430	772	393.5	NA	365	116.821	693
RHOU	68	193.5	153	NA	151	33.0107	106
JAM2	252	327.5	NA	98.5	750	69.8582	387
DMRT3	488	269	345	NA	237	80.4683	457
SNX6	604	623	210.5	NA	431	107.462	651
HIVEP3	210	412	535.5	NA	379	91.0057	534
ELOVL5	685	584	422	NA	403	127.679	722
CCDC90B	NA	770.5	422	86	739	94.7866	556
SPCS3	509	278	15	NA	644	48.0701	201
SLC22A23	188	541	132	NA	476	70.6845	392
PKNOX2	602	278	706	NA	502	123.375	709
NECAB3	579	605.5	108.5	60	NA	54.6429	254
TSPYL2	635	366.5	725.5	NA	722	147.722	767
SAMSN1	NA	591.5	165.5	26	296	41.4185	154
IRF2BPL	355	388.5	NA	49	702	65.6112	349
FBRS	157	441	268.5	NA	440	75.1837	425
HIF3A	NA	539.5	476.5	50	698	76.9414	440
ZMAT3	245	575	671	NA	326	104.745	632
COPS7B	502	690	706	111	435	82.3121	472
NUCKS1	74	382	199.5	NA	648	61.4672	308
SMAP2	522	603.5	181	NA	252	86.5559	497
ATPAF1	231	327.5	295.5	NA	24	38.0485	136
FNDC3B	133	723	581.5	NA	758	113.434	681
GNPNAT1	166	382	596.5	NA	534	94.2477	553
REEP1	283	269	671	NA	23	46.2847	189
MARCKSL1	676	758.5	213	35	411	54.9881	260
WNK1	442	369	361	NA	199	82.2512	471
ZSWIM4	535	460.5	619	NA	388	123.301	707
UBE2Z	192	234.5	215	NA	153	49.0437	212
CAMKV	339	316	150.5	NA	410	71.284	401
ZNF655	388	557.5	352	NA	594	115.29	689
CHAC1	230	25	46.5	NA	44	14.6414	12
PHF23	580	754	511.5	NA	721	158.429	779
FA2H	426	37.5	601	NA	42	35.4267	122
CENPO	206	570.5	205.5	NA	687	89.7249	528
TMEM43	450	675	142	NA	588	99.7667	599
TTC13	311	100.5	244	NA	81	39.4131	144
RNF128	336	252	348	NA	235	72.1168	406
AKIRIN1	84	468.5	158	NA	177	45.5349	182
GTDC1	648	637	596.5	44	738	76.1372	431
KCTD17	484	395	258	NA	479	98.0143	588
ARHGAP28	538	405	197.5	NA	195	75.6658	429
PIP4K2C	269	650	503.5	NA	436	110.657	671
BAALC	354	615	99.5	88	505	49.8569	220
TMC7	217	269	627.5	NA	22	42.1213	157
DOK3	NA	730	93.5	64	751	59.8313	295
SEMA6D	160	282.5	299	NA	109	48.9778	211
CSRNP3	73	261.5	519.5	NA	353	60.8105	300
LRRTM4	224	639.5	37	NA	747	62.7109	321
RNF34	551	NA	380.5	18	398	49.2159	215
WDR26	394	314	398.5	NA	559	101.861	611
ATOSB	232	105.5	352	NA	375	59.6031	294
TRABD	601	NA	768	145	669	115	687
CXXC4	141	207.5	93.5	NA	460	47.086	194
REEP4	679	696.5	683.5	NA	306	140.202	756
TNKS2	119	392.5	503.5	NA	204	65.7952	354
NDFIP1	NA	562	28	84	757	44.4639	174
PPP1R14C	644	401.5	39	106	753	48.1036	204
RNF170	282	200.5	246.5	NA	483	71.6097	404
TLR10	NA	605.5	511.5	127	663	100.464	603
TCF7L1	498	412	199.5	NA	317	84.3766	487
AIF1L	208	650	318	114	394	57.3048	275
ITCH	698	351	503.5	NA	260	105.797	637
MRO	NA	654.5	252	53	456	62.8171	323
ZNRF3	189	287	693.5	NA	522	93.5848	548
EVA1A	407	701.5	739.5	NA	499	142.431	761
SYDE2	451	546	65.5	NA	137	54.2029	244
ZNF644	619	715	720.5	NA	197	125.16	713
ANTXR1	65	337.5	482	NA	418	64.4603	343
PHF6	86	132	519.5	NA	209	46.8426	191
JPH4	606	324	261.5	NA	473	98.691	591
KBTBD8	201	591.5	398.5	NA	99	65.425	346
FAXC	36	165	529	NA	243	41.5578	155
PLEKHA8	695	696.5	739.5	NA	686	175.988	785
ZNF503	689	657.5	596.5	NA	612	159.426	780
ADO	481	634	751.5	NA	655	155.611	777
LINGO1	229	416.5	299	NA	420	82.7052	473
TMTC4	560	273.5	NA	68	768.5	74.7764	422
FAM136A	500	51	48	NA	53	22.4365	41
ATG4D	572	204	507.5	NA	350	94.8577	557
RBM17	588	291.5	352	NA	555	106.943	647
ZFHX2	267	51	710.5	NA	618	69.5182	383
UNK	193	704	214	NA	437	83.9356	482
SELENOI	569	416.5	601	NA	521	130.482	731
ANKRD13A	542	647	105.5	NA	564	95.0164	559
TRIM4	713	732	308	NA	621	140.524	757
LMLN	94	643.5	439.5	NA	569	87.6752	506
PHLDB2	453	519.5	638	NA	112	90.0266	530
KIAA2013	642	9.5	454.5	NA	190	37.8727	133
KLHL13	707	616	33	115	553	49.3421	218
CCDC97	449	255.5	232	NA	224	69.4678	382
ZNF835	597	193.5	61.5	NA	554	62.6181	317
TMEM263	28	641	118.5	NA	281	39.0886	139
MCU	668	766	519.5	NA	354	138.465	750
BOD1	202	142.5	82	NA	90	30.1818	90
SESTD1	270	165	546.5	NA	478	82.112	470
ACBD5	186	9.5	591.5	NA	211	30.4655	92
UBTD2	275	332.5	74	NA	17	25.8905	58
GORAB	191	575	338	NA	593	96.296	577
SPSB4	527	610	182	NA	507	103.752	624
FOXP2	50	420.5	557	NA	61	40.8715	150
PAXBP1	627	369	341.5	NA	385	104.406	628
TP53INP1	7	296	428	NA	297	31.8484	98
GLCCI1	460	327.5	665	NA	40	62.9003	324
SLC25A25	501	588	NA	121	322	81.8284	467
KLHL32	525	278	551.5	10.5	176	34.3179	115
FMNL2	547	723	676.5	NA	292	132.17	733
ESCO1	399	117.5	715	NA	324	80.7059	460
SORCS1	62	NA	557	8	121	19.0095	25
OSBPL6	478	221	660.5	NA	79	68.1193	369
OSBPL11	301	81	523.5	NA	32	35.5402	124
TM4SF18	304	529.5	281.5	NA	717	106.139	639
ACAP3	296	671	715	NA	173	98.9764	594
ARAP2	536	717	158	NA	513	105.028	634
PLAAT5	NA	476	69	41	689	43.632	167
C14orf28	603	105.5	118.5	NA	448	60.2673	296
SOCS4	60	51	236	NA	475	34.0229	113
SLC24A4	138	221	655	NA	321	70.7448	394
SEZ6	666	610	482	NA	653	149.497	770
SYT2	228	546	734.5	NA	578	119.868	699
TSHZ2	144	634	464	NA	685	103.182	620
XIRP2	455	187.5	158	NA	697	77.8333	448
FBXO36	NA	449	376.5	73	493	69.8209	386
CPEB2	177	142.5	638	NA	392	70.4553	390
PPARGC1B	26	193.5	91	NA	498	30.72	94
GPAT4	180	121.5	293.5	NA	557	61.1319	304
NOL4L	38	204	229	NA	364	39.8591	145
VTI1A	300	341	16	NA	192	33.2862	108
SESN3	NA	392.5	631	25	285	51.2393	227
BEST3	568	NA	706	98.5	768.5	104.351	627
CMTM4	285	612.5	546.5	NA	412	111.314	676
FAM117B	174	618	491	NA	583	104.716	631
LRATD1	18	618	116	NA	568	41.1346	151
SLC16A14	421	749	227	NA	469	107.012	648
PAQR3	NA	132	77	7	556	19.8267	28
TMEM161B	571	372.5	402.5	NA	56	65.7838	353
PLEKHG4B	129	312.5	187	NA	523	62.6449	318
ZMAT2	389	488.5	197.5	NA	283	80.2568	456
CAMSAP1	220	93.5	568	NA	13	27.7537	73
LINGO2	529	420.5	316	NA	124	76.3876	434
DENND5B	258	701.5	706	NA	642	133.794	738
MDGA2	646	148	422	NA	701	102.523	617
DEDD2	454	549	373	1	429	26.3748	65
DENND1B	146	234.5	503.5	NA	239	63.3378	330
TMEM64	44	73	72	NA	361	23.897	47
ADAMTS19	585	269	619	NA	658	125.79	717
SPTSSA	533	376.5	110	NA	489.5	80.6027	458
GARIN6	696	409	60	74	510	46.0137	186
CT62	447	740.5	67	NA	746	89.6606	527
PIKFYVE	618	598.5	568	NA	517	143.52	763
KLHDC8B	581	132	136	NA	212	54.2121	245
UNC13D	NA	466.5	619	126	691	99.5492	598
CCDC107	697	639.5	410	85	NA	88.259	511
SENP5	197	9.5	341.5	NA	85	21.463	36
USP12	512	347.5	308	NA	253	85.7855	492
ZCCHC24	165	490.5	439.5	NA	404	86.5577	498
RTKN2	476	154.5	730.5	NA	231	83.4415	478
TLCD5	142	519.5	1	91.5	5	6.40742	2
HNRNPA3	381	165	768	NA	337	89.2874	521
RASGEF1A	587	320	688.5	NA	696	136.935	749
REEP3	124	63.5	454.5	NA	422	49.2834	217
RBM24	114	25	17	NA	205	14.0347	11
RSBN1L	657	763	557	NA	93	100.357	602
LNX2	468	177	170	NA	11	27.8904	74
FNDC5	429	200.5	285	NA	10	31.282	95
IPMK	77	291.5	153	NA	470	50.1095	221
ZDHHC20	91	618	398.5	NA	128	57.8572	280
UBN2	1	63.5	757.5	NA	762	19.4522	26
SLC41A1	645	259.5	72	NA	362	64.2502	339
TMEM196	546	200.5	369.5	NA	143	68.9453	381
BCLAF3	440	300.5	49.5	NA	672	64.381	341
FRMD3	620	396	26	NA	208	47.7222	199
C2orf72	NA	773	585.5	100	482	96.079	570
NAP1L5	318	25	261.5	NA	4	13.425	9
ADGRF1	NA	382	122.5	78	700	56.2067	265
JAKMIP3	242	657.5	459.5	NA	652	116.816	692
KCTD21	396	105.5	255.5	NA	98	44.9605	178
SLC39A5	584	25	3	NA	574	17.7026	21
HECTD4	550	37.5	148	NA	88	32.0055	99
GXYLT1	176	111.5	414.5	NA	75	39.2901	141
FAM98B	541	282.5	143.5	NA	514	81.4606	466
KCTD1	330	543	127	NA	60	48.0571	200
CYB561D1	90	165	242	NA	620	54.3155	246
ZNF326	528	412	369.5	NA	533	113.739	683
FRYL	577	435.5	141	NA	341	82.8847	475
CHSY3	418	343.5	428	NA	748	115.758	690
ZDHHC21	118	25	23	NA	259	16.1865	14
PALM3	674	9.5	49.5	NA	119	19.5918	27
KRT26	NA	643.5	12	53	222	24.4079	49
NCR3LG1	NA	9.5	491	33	742	25.8447	57
CCDC178	722	428.5	386.5	NA	628	130.87	732
GJB7	338	494.5	540.5	NA	223	94.1859	552
ENHO	422	282.5	4	NA	622	32.8084	105
SBK1	376	502	249.5	NA	343	89.1259	516
SHISA6	53	405	482	NA	745	74.0753	418
HES5	514	81	321	NA	328	64.3275	340
RNF207	401	332.5	321	NA	679	103.221	621
VGLL3	353	177	57.5	124	730	40.1293	146
SNX30	47	382	730.5	NA	491	70.82	395
IGIP	693	650	13	NA	529	58.9795	286
TMEM178B	14	510	529	NA	608	54.7273	257

## Sheet: miR-145
Rankings of predicted miR-145 targets for each miRNAtap source. Sources: PicTar; Diana; TargetScan; Miranda; MiRDB. Score thresholds to be considered as "target gene": PicTar prediction score >0; Diana prediction score (miTG) >0 to 1; TargetScan prediction score (cumulative weighted context++ score, CWCS) <0; MiRanda prediction score (complementarity score) >80; MiRDB prediction score (mirTarget …
symbol	PîcTar	Diana	TargetScan	Miranda	MiRDB	rank_product	rank_final
ACTB	39	9	8	20	26	3.41909	14
ACTG1	27	NA	5	26	13	3.65387	18
ANGPT2	24	20	30.5	NA	7	4.47301	28
CACNA1D	43	1	36	NA	33	3.75847	21
CSTF3	33	NA	40	12	37	6.91718	43
DDX6	13	23	24	NA	20	4.86596	32
EBF1	7	12	27	NA	23	3.77818	22
ERF	40	NA	39	25	43	8.99649	47
GGT7	25	NA	28	11	18	4.82371	31
ITGB8	3	NA	18	22	40	3.69113	19
LOX	14	NA	30.5	27	5	3.87374	23
NEDD9	16	NA	14	18	17	4.04513	27
NFYC	36	NA	6.5	21	10	3.72219	20
PBX3	44	NA	9	19	4	3.29281	12
PCBP2	19	10	19	7	NA	3.15204	10
PDZK1	NA	11	25	4	28	3.3119	13
PPP3CA	18	6.5	13	NA	29	3.62303	17
RGS7	4	14	16	NA	19	2.85565	8
RTKN	20	2	4	1	16	0.9609	2
ATXN2	17	NA	43	9	6	3.52385	16
SHOC2	42	8	34	NA	9	4.47667	29
ZFYVE9	35	NA	10	15	12	3.96073	25
TBPL1	38	4	33	3	38	2.83454	7
CLINT1	23	24	38	NA	36	7.36964	45
MAGI2	34	16	37	NA	41	7.53505	46
NET1	11	22	23	NA	11	3.93255	24
OS9	NA	13	29	28	30	5.93055	40
GABARAPL2	30	25	11	NA	8	4.00706	26
SACM1L	21	28	NA	24	44	7.01779	44
PLCL2	29	15	15	NA	27	5.12184	35
MDFIC	5	3	21	NA	14	2.03728	5
ZDHHC9	12	18	32	NA	24	5.04538	33
PLCE1	41	NA	12	23	15	5.07442	34
VPS54	9	29	NA	16	46	5.23383	37
MBTD1	2	27	22	NA	32	3.49085	15
CARMIL1	22	17	NA	17	42	5.68306	39
CTNNBIP1	10	5	3	NA	35	2.12804	6
SEMA6A	6	NA	17	6	2	1.47872	3
ZNF687	37	19	NA	5	39	4.81047	30
PHRF1	26	NA	35	8	31	5.44896	38
CACHD1	8	26	41	NA	3	3.16178	11
ABHD17C	1	6.5	6.5	NA	1	0.637377	1
ABRACL	31	NA	1	2	25	1.56864	4
TTC26	NA	21	20	13	34	5.18929	36
SLC25A25	15	30	42	NA	21	6.27495	42
SLITRK4	32	NA	26	10	45	6.18406	41
GLIS1	28	NA	2	14	22	2.865	9

## Sheet: miR-146
Rankings of predicted miR-146 targets for each miRNAtap source. Sources: PicTar; Diana; TargetScan; Miranda; MiRDB. Score thresholds to be considered as "target gene": PicTar prediction score >0; Diana prediction score (miTG) >0 to 1; TargetScan prediction score (cumulative weighted context++ score, CWCS) <0; MiRanda prediction score (complementarity score) >80; MiRDB prediction score (mirTarget …
symbol	PîcTar	Diana	TargetScan	Miranda	MiRDB	rank_product	rank_final
ANPEP	54	NA	14	11	87	7.29119	30
RND3	34	89	111.5	NA	100	19.0536	121
CBR1	NA	118	60	21.5	123	16.445	108
CCK	NA	11	4	1	99	2.03101	1
CD79B	75	122	12	18	NA	9.37365	56
DTNA	16	62	74	NA	125	13.7595	89
EIF4G2	77	17	43	NA	8	6.47611	18
ELAVL1	2	28	124.5	NA	71	6.63123	22
GDNF	48	81	102	NA	76	18.5236	118
GOLGA4	39	29	111.5	NA	42	11.9932	75
HOXC4	40	111	65	55	17	9.71072	60
IRAK1	50	1.5	69.5	62	14	4.2869	5
LTBR	42	90.5	78	NA	90	17.968	115
MARK1	NA	39	91.5	37.5	101	15.1583	97
MNAT1	NA	86	91.5	27	112	17.4608	113
NAP1L2	NA	88	61	34	97	16.2165	106
NCAM1	12	96.5	53	NA	119	12.9964	86
NEB	NA	80	107	61	118	22.1494	129
NHLH2	11	73.5	114.5	42	21	7.64576	34
NOVA1	68	47	97	NA	1	5.89908	16
PFDN4	NA	108	8	74	19	8.29975	48
PIK3CB	NA	124	119	65	79	23.3248	132
PLAGL2	9	15.5	73	NA	86	7.64784	35
PRKCI	NA	103	105.5	78	83	22.8958	130
PSMD3	78	35	41.5	NA	61	12.8181	82
PTPN12	35	3.5	28	NA	5	2.86092	3
PTPRA	84	125	63	NA	114	23.2969	131
PTPRD	NA	41	72	9	50	8.48735	50
RAF1	36	49	75	NA	103	15.1894	99
RBL1	NA	69	98	12	93	13.1031	87
SORT1	55	10	34	NA	7	4.75527	9
SIAH2	NA	14	24	72	70	9.01846	53
SRP14	NA	70	20	71	111	14.4085	93
DENND2B	85	25	57	NA	52	12.5242	81
TAF4	38	55	122.5	NA	3	7.40101	32
TAF11	83	116	49.5	17	24	9.09474	54
TARBP2	NA	112	26	2.5	98	7.26573	29
PPP1R11	28	60	55	24	NA	9.64741	59
SUMO1	44	43	5	NA	55	6.71434	23
NCOA3	NA	127	27	44	89	15.1336	96
SLC10A3	NA	12	11	48	31	5.26301	14
H2BC13	60	71	113	30	NA	15.4114	101
LMO4	22	20	34	NA	11	5.03525	11
CASK	47	18	116.5	52	82	10.6104	66
TMEFF1	71	123	NA	40	64	17.1906	111
KLF7	26	5.5	96	59	NA	7.49989	33
NUMB	74	34	37	NA	10	7.76548	40
NRP2	27	94	NA	19	110	11.9977	76
KALRN	7	65	122.5	NA	75	11.3043	70
DLGAP1	69	13	NA	6	106	6.87072	25
SH3BP5	18	102	119	NA	48	14.2267	92
SPTLC2	3	84	90	NA	39	7.66685	37
MORF4L2	NA	104.5	36	23	56	11.7293	74
PPP6R2	58	61	47	NA	43	12.9277	84
SNAP91	NA	96.5	82	39	92	18.249	117
USP3	64	113	45	NA	37	14.7268	95
VAV3	NA	56.5	94	14.5	15	8.19594	45
MYL12A	31	64	6	53	NA	7.04583	27
MAP3K2	4	98	79	NA	29	7.69605	38
ZNF275	51	44.5	89	NA	74	15.5445	102
TDRKH	79	NA	21.5	29	47	9.7517	61
ATE1	NA	63	109	32	72	15.7671	103
HIBADH	37	87	NA	45	32	11.6001	72
RASSF1	62	NA	94	77	68	18.581	119
SEC23IP	53	24	84	NA	6	7.07407	28
CHP1	76	9	10	NA	28	5.2299	13
PARK7	NA	15.5	3	14.5	124	4.25109	4
RRS1	NA	120	39	33	63	13.9626	91
NNT	NA	128	119	51	53	20.0258	127
DCAF12	49	1.5	69.5	66	30	5.03521	10
LRIG1	15	126	58	NA	54	12.3314	80
TANC2	6	48	NA	80	51	8.23101	46
SERBP1	20	31	104	35	12	6.13147	17
SMC1B	57	31	38	16	77	7.66578	36
SLCO3A1	45	99	NA	46	102	16.9041	110
DERL2	NA	100.5	2	20	122	6.61586	21
MTRES1	70	129	17	25	66	9.58858	57
GOLM1	NA	107	88	68	120	23.4061	133
YTHDF2	46	7.5	85.5	NA	16	6.55264	20
CYB5R2	NA	109	103	37.5	85	19.3361	123
SIX4	32	78	110	NA	20	12.102	78
UGT2B28	NA	85	9	2.5	91	5.10623	12
TRIT1	NA	110	40	73	117	19.574	126
BIVM	63	114	114.5	NA	45	19.4987	125
ARL8B	24	36	116.5	NA	22	9.64396	58
TMEM19	NA	104.5	46	81	95	19.4967	124
STRBP	23	53	56	7	13	4.56748	6
SCN3B	33	83	101	NA	25	12.8205	83
MTFR1L	NA	120	29.5	57	67	15.1593	98
TRIM39	13	56.5	100	NA	18	8.47727	49
CELF4	72	50.5	124.5	67	88	15.3568	100
ACKR3	NA	66.5	44	4	115	8.51526	51
PAK5	66	33	65	NA	4	6.85801	24
MRS2	NA	19	29.5	36	94	9.27773	55
INTS2	NA	66.5	87	69	81	18.8521	120
ZBTB2	NA	5.5	41.5	63	9	4.74175	8
FHIP2A	67	26	32	NA	2	4.56822	7
ELSPBP1	80	73.5	83	5	NA	9.8809	64
HMBOX1	59	21.5	34	58	69	8.88054	52
AKIRIN1	41	117	65	NA	59	16.3728	107
UBTD1	29	44.5	NA	28	108	11.1116	69
CHD9	17	27	48	NA	27	6.94296	26
CPEB4	8	40	49.5	NA	46	7.30413	31
CXXC4	65	21.5	85.5	NA	60	12.9362	85
CDCA7	NA	90.5	54	31	105	15.7884	104
TCHP	NA	46	19	47	58	9.82199	62
ZDHHC16	NA	7.5	13	50	49	5.52691	15
MSANTD4	21	92	69.5	NA	84	14.488	94
LCOR	1	3.5	76	NA	33	2.41985	2
KDM2B	81	NA	80	56	96	19.2065	122
ANKRD40	25	75.5	77	NA	65	13.86	90
IDI2	NA	93	7	41	41	8.08588	44
VASN	82	68	62	49	40	11.6741	73
ABTB3	14	38	15	NA	116	7.75453	39
CLVS2	NA	59	81	26	44	12.0887	77
PTPDC1	NA	82	108	43	73	18.153	116
SLITRK4	30	78	94	NA	78	16.0898	105
SESN3	NA	72	59	8	35	8.25611	47
TMEM120B	5	58	31	NA	107	7.82935	42
LSM14B	NA	50.5	25	21.5	126	10.751	68
LRATD1	NA	106	51	13	113	13.2713	88
SBSPON	61	53	18	10	62	6.49358	19
ZNF540	NA	37	21.5	79	38	9.82772	63
PSORS1C2	NA	115	1	76	109	7.81042	41
KLHDC8B	NA	75.5	121	75	36	17.6183	114
RWDD4	19	100.5	67	NA	34	11.4172	71
OR9Q1	NA	95	52	70	121	20.1068	128
RBM24	56	120	126	NA	23	16.6076	109
ATP6V1C2	NA	42	23	60	57	10.6584	67
SLC39A5	73	31	99	NA	104	17.3691	112
ERCC6L2	10	53	105.5	54	NA	10.4213	65
PRRT4	43	23	69.5	NA	80	12.1062	79
PRR9	52	78	16	64	26	8.08545	43

## Sheet: miR-155
Rankings of predicted miR-155 targets for each miRNAtap source. Sources: PicTar; Diana; TargetScan; Miranda; MiRDB. Score thresholds to be considered as "target gene": PicTar prediction score >0; Diana prediction score (miTG) >0 to 1; TargetScan prediction score (cumulative weighted context++ score, CWCS) <0; MiRanda prediction score (complementarity score) >80; MiRDB prediction score (mirTarget …
symbol	PîcTar	Diana	TargetScan	Miranda	MiRDB	rank_product	rank_final
ACTA1	37	50.5	3	28.5	86	5.3533	19
BACH1	12	17.5	110	NA	5	4.60877	12
CEBPB	46	24.5	7	17	54	4.7098	13
CSF1R	49	35.5	54	59	16	7.77299	38
CSNK1A1	65	56	94	43	NA	15.4833	101
CSNK1G2	42	65	76	10	38	7.59245	36
DYNC1I1	68	20.5	18.5	67	30	6.98162	31
S1PR1	18	78	24	NA	59	9.38745	56
ETS1	14	60.5	89	NA	42	10.5456	68
FOS	NA	8.5	15	61	34	5.66917	22
GNAS	67	NA	48	30	101	13.9679	91
GYG1	NA	94	33	9	41	8.17725	42
H3-3A	64	101	4	41	88	7.85228	40
HIVEP2	1	35.5	92	63	9	3.5855	8
HNRNPF	NA	107.5	28.5	18	20	8.10175	41
HNRNPK	NA	30.5	25	20	81	8.33448	45
DNAJB1	50	95	95	NA	109	20.9363	117
HTR2C	NA	88	52	19	27	9.78568	60
IFIT1	NA	85	1	4	92	3.32473	5
JCHAIN	NA	68	22	21	113	10.8517	71
JARID2	41	2	83.5	55	4	3.44044	7
KRAS	33	40	102	NA	96	14.99	96
STMN1	NA	54	56	7	111	9.78793	61
SMAD2	19	110	87	NA	106	16.5647	104
MAP3K10	30	28	41	28.5	39	6.57089	29
MYBL1	54	35.5	105	NA	114	17.3029	110
MYO10	7	41	NA	51	87	8.39813	47
NFIB	27	84	NA	23	112	12.291	80
OGN	36	104	103	NA	74	18.2722	113
SLC25A3	45	113	5	47	44	7.00152	32
PKIA	76	81.5	98	NA	85	21.1882	118
PKN2	22	58	106	NA	40	12.0571	79
RBP2	NA	69.5	6	3	108	4.79303	14
RELA	52	15	108	NA	103	13.5684	88
RPS6KA3	40	72	82	NA	18	11.3517	73
SDCBP	74	99	49	65	60	13.4976	87
SMARCA4	47	64	60	NA	80	15.4106	100
SYPL1	78	71	18.5	33	100	10.1587	64
ELOC	77	76	96.5	44	46	12.961	85
TCF7L2	16	79.5	112	NA	76	14.3407	93
TPM1	NA	26	63.5	15	33	7.51671	35
TYRP1	NA	57	74.5	50	63	15.1191	97
WEE1	72	11	26	69	6	4.86597	15
ZIC3	34	15	44	NA	14	5.91872	23
ZNF140	NA	20.5	8	62	115	8.22098	43
ZNF236	24	35.5	67	NA	28	8.88911	52
USP9X	81	98	78	NA	57	19.269	114
PICALM	4	63	72	NA	68	8.33202	44
SOCS1	35	32	58.5	35	NA	9.7286	59
INA	NA	79.5	46.5	53	98	16.549	103
LRAT	NA	105	55	54	67	16.9023	107
NOG	NA	89	16	13	43	7.46742	34
TRIP13	NA	52	31	42	97	12.6557	81
STXBP5L	61	12.5	NA	37	48	8.52827	49
SERTAD2	39	73	80	NA	99	17.2273	109
TOMM20	20	46.5	43	NA	82	10.6385	69
CEP350	13	60.5	73	NA	8	6.50831	27
DCLRE1A	55	NA	81	70	45	15.3013	99
CHAF1A	66	112	91	NA	35	17.4144	111
NAMPT	82	109	115	NA	102	25.2973	120
TSHZ1	NA	77	51	49	13	9.94237	62
ACTL7A	NA	48	11	2	24	3.15434	3
RAPGEF4	69	96	66	NA	32	15.2895	98
RAB11FIP2	44	20.5	101	NA	78	12.9076	84
TRIM32	NA	23	36	71	75	11.4559	75
WWC1	70	46.5	12	NA	56	9.61435	58
DPY19L1	NA	38	93	45	77	14.7888	95
ZNF629	6	17.5	57	NA	3	2.89392	2
CARHSP1	26	42.5	23	5.5	79	5.12443	17
SGK3	48	15	65	NA	66	10.4806	67
HBP1	73	39	58.5	57	69	11.5953	77
PALD1	60	24.5	40	NA	47	10.1932	65
BMP10	NA	87	2	31	104	6.84189	30
UBQLN1	58	44.5	34	NA	84	13.0265	86
METTL9	75	53	10	NA	22	7.64504	37
SERPINA10	NA	83	13	36	72	10.2236	66
C3orf18	43	5	28.5	NA	58	6.10405	26
CAB39	59	69.5	74.5	NA	70	17.0005	108
S1PR5	51	91	17	NA	52	11.2514	72
ATAD2B	29	67	NA	52	50	11.8523	78
MBTD1	83	74.5	69.5	25	NA	14.313	92
WBP1L	56	66	86	NA	51	15.8632	102
OXR1	NA	115.5	85	24	2	6.55014	28
LRRC59	53	62	88	NA	23	12.6958	83
NUP133	NA	115.5	14	8	105	8.53468	50
INKA2	71	101	113	NA	110	24.2914	119
IL36G	NA	111	21	34	83	12.6609	82
CELF4	9	NA	107	22	37	7.4388	33
AICDA	79	12.5	39	68	53	8.50173	48
FAM135A	31	8.5	53	64	17	5.46219	20
TSHZ3	3	2	61.5	NA	29	2.54271	1
RNF123	32	107.5	20	5.5	61	5.93863	24
CDC73	23	49	99	60	91	11.4283	74
DHX40	NA	8.5	37	56	71	8.36001	46
JADE1	63	50.5	111	NA	10	10.8375	70
FBXO11	8	33	NA	66	90	8.84683	51
NDFIP1	25	44.5	27	NA	55	8.96286	53
COL21A1	80	59	114	48	NA	17.8222	112
ARMC2	NA	103	50	14	62	11.4953	76
FAR1	2	86	96.5	NA	12	5.2814	18
MASTL	NA	42.5	35	1	65	4.40842	10
UNK	57	81.5	61.5	NA	31	13.6382	89
TADA2B	38	5	69.5	NA	25	5.99252	25
SNX18	NA	30.5	45	16	11	5.54238	21
CTHRC1	NA	106	79	12	26	10.0511	63
OLFM3	11	93	83.5	11	NA	7.78357	39
C10orf90	NA	114	100	38	95	20.0236	116
SWSAP1	NA	101	68	58	49	16.617	105
ZNF98	NA	55	32	27	36	9.04138	54
CREBRF	10	27	104	NA	1	3.23623	4
DENND1B	NA	74.5	63.5	32	73	14.4142	94
MIER3	21	97	109	NA	94	16.8977	106
ARID2	15	5	42	NA	19	3.91026	9
HNRNPA3	5	20.5	46.5	NA	21	4.44671	11
C12orf40	NA	29	30	39	64	9.5969	57
ZFP69	28	NA	77	40	107	13.7789	90
ATXN1L	17	8.5	71	NA	15	4.95159	16
IRF2BP2	62	2	38	NA	7	3.36912	6
PIWIL3	NA	92	90	46	93	19.2867	115
FAM228A	NA	90	9	26	89	9.25022	55

[truncated: 4 more sheets: miR-181, miR-193, miR-199, miR-223]
