# Supplementary material for: Analysis of common genetic variation across targets of microRNAs dysregulated both in ASD and epilepsy reveals negative correlation
Source: Front Genet. 2023 Mar 9;14:1072563. doi: 10.3389/fgene.2023.1072563 (PMC10034058; doi:10.3389/fgene.2023.1072563)
Supplement: Supplementary file 3 [file Table4.XLSX]

## Sheet: ST5
Supplementary table 5. Genes used in the present study. A) List of the 23,476 protein coding genes from ENSEMBLE included in HUGO Gene list (HGNC) that were considered. B) Genes targeted by the 14 miRNA selected in this study
A)	chrom	start	end	Gene name	miRNA target (14 miRNAs selected in this study)	Brain expressed (GTEx)	Haploinsufficient genes (DECIPHER)		B)	miRNA	Target gene	chrom	start	end
	1	14363	29806	WASH7P	NO_MIRNA	-	-			let- 7	ZSWIM5	1	45482071	45771881
	1	564442	564813	MTND1P23	NO_MIRNA	-	-			let- 7	ZNF710	15	90544624	90625438
	1	565020	566063	MTND2P28	NO_MIRNA	-	-			let- 7	ZNF644	1	91380859	91487829
	1	569076	569756	MTATP6P1	NO_MIRNA	-	-			let- 7	ZNF583	19	56909335	56947404
	1	752751	755214	FAM87B	NO_MIRNA	-	-			let- 7	ZNF516	18	74069644	74207146
	1	761586	762902	LINC00115	NO_MIRNA	-	-			let- 7	ZNF512B	20	62588055	62680113
	1	762988	794826	LINC01128	NO_MIRNA	-	-			let- 7	ZNF367	9	99148223	99180611
	1	803451	812283	FAM41C	NO_MIRNA	-	-			let- 7	ZNF341	20	32319463	32380075
	1	808672	809729	TUBB8P11	NO_MIRNA	-	-			let- 7	ZNF326	1	90460671	90501090
	1	879584	894689	NOC2L	NO_MIRNA	NOC2L	-			let- 7	ZNF318	6	43274872	43337216
	1	895967	901095	KLHL17	NO_MIRNA	KLHL17	-			let- 7	ZNF248	10	38091751	38147034
	1	910579	917497	C1orf170	NO_MIRNA	C1orf170	-			let- 7	ZNF10	12	133707161	133736051
	1	955503	991496	AGRN	NO_MIRNA	AGRN	-			let- 7	ZFYVE26	14	68194091	68283307
	1	1108436	1114935	TTLL10-AS1	NO_MIRNA	-	-			let- 7	ZFYVE21	14	104182067	104200005
	1	1152288	1167411	SDF4	NO_MIRNA	SDF4	-			let- 7	ZFAND3	6	37787275	38122400
	1	1167629	1170421	B3GALT6	NO_MIRNA	B3GALT6	-			let- 7	ZC3H3	8	144519825	144623623
	1	1189289	1209265	UBE2J2	NO_MIRNA	UBE2J2	-			let- 7	ZBTB39	12	57392618	57400230
	1	1227756	1244989	ACAP3	MIRNA	ACAP3	-			let- 7	YOD1	1	207217194	207226325
	1	1246965	1260071	CPSF3L	NO_MIRNA	CPSF3L	-			let- 7	XPO7	8	21777180	21864096
	1	1260136	1264277	GLTPD1	NO_MIRNA	GLTPD1	-			let- 7	XKR8	1	28285973	28294607
	1	1270656	1284730	DVL1	NO_MIRNA	DVL1	-			let- 7	WWC1	5	167718656	167899308
	1	1288069	1297157	MXRA8	MIRNA	MXRA8	-			let- 7	WDR37	10	1095478	1178237
	1	1321091	1334708	CCNL2	NO_MIRNA	CCNL2	-			let- 7	VLDLR	9	2621834	2660053
	1	1337288	1342693	MRPL20	NO_MIRNA	MRPL20	-			let- 7	VAV3	1	108113782	108507766
	1	1447531	1470067	ATAD3A	NO_MIRNA	ATAD3A	-			let- 7	UTRN	6	144606837	145174170
	1	1470554	1475833	TMEM240	NO_MIRNA	TMEM240	-			let- 7	USP47	11	11862970	11980870
	1	1477053	1510249	SSU72	NO_MIRNA	SSU72	-			let- 7	USP38	4	144106070	144144983
	1	1533392	1535476	C1orf233	NO_MIRNA	C1orf233	-			let- 7	USP24	1	55532032	55680786
	1	1550795	1565990	MIB2	NO_MIRNA	MIB2	-			let- 7	USP12	13	27640293	27746033
	1	1570603	1590473	CDK11B	NO_MIRNA	CDK11B	-			let- 7	UHRF2	9	6413151	6507054
	1	1592939	1624167	SLC35E2B	NO_MIRNA	SLC35E2B	-			let- 7	TTLL4	2	219575568	219620139
	1	1631369	1633249	MMP23A	NO_MIRNA	-	-			let- 7	TSHZ3	19	31765851	31840453
	1	1634169	1655766	CDK11A	NO_MIRNA	CDK11A	-			let- 7	TSC22D1	13	45007655	45151283
	1	1682671	1711896	NADK	NO_MIRNA	NADK	-			let- 7	TRIM63	1	26377795	26394927
	1	1716729	1822495	GNB1	NO_MIRNA	GNB1	-			let- 7	TRIM41	5	180649499	180662809
	1	1853396	1935276	C1orf222	NO_MIRNA	C1orf222	-			let- 7	TOB1	17	48939584	48945339
	1	1950780	1962192	GABRD	NO_MIRNA	GABRD	-			let- 7	TNFRSF1B	1	12227060	12269285
	1	1981909	2116834	PRKCZ	NO_MIRNA	PRKCZ	-			let- 7	TMPRSS2	21	42836478	42903043
	1	2160134	2241558	SKI	MIRNA	SKI	-			let- 7	TMOD2	15	52043758	52108565
	1	2323267	2336883	RER1	NO_MIRNA	RER1	-			let- 7	TMEM2	9	74298282	74431606
	1	2357419	2436969	PLCH2	NO_MIRNA	PLCH2	-			let- 7	TMEM128	4	4237269	4249950
	1	2439972	2458039	PANK4	NO_MIRNA	PANK4	-			let- 7	TLE1	9	84198598	84304220
	1	2460184	2461684	HES5	MIRNA	HES5	-			let- 7	THRSP	11	77774907	77779397
	1	2522078	2564481	MMEL1	NO_MIRNA	MMEL1	-			let- 7	TGFBR1	9	101866320	101916474
	1	2976179	2985001	LINC00982	NO_MIRNA	-	-			let- 7	TCF3	19	1609291	1652604
	1	2985732	3355185	PRDM16	MIRNA	PRDM16	-			let- 7	TCF20	22	42556019	42739622
	1	3370990	3397677	ARHGEF16	NO_MIRNA	ARHGEF16	-			let- 7	TCERG1L	10	132890654	133109984
	1	3541566	3546691	TPRG1L	NO_MIRNA	TPRG1L	-			let- 7	TBKBP1	17	45771447	45789416
	1	3547331	3569325	WRAP73	MIRNA	WRAP73	-			let- 7	TARBP2	12	53894705	53900215
	1	3569084	3652765	TP73	NO_MIRNA	TP73	-			let- 7	SYT1	12	79257773	79845788
	1	3652548	3663900	TP73-AS1	NO_MIRNA	-	-			let- 7	SYNGR3	16	2039661	2044276
	1	3696784	3713068	LRRC47	NO_MIRNA	LRRC47	-			let- 7	SYNCRIP	6	86318053	86353510
	1	3699379	3699673	RN7SL574P	NO_MIRNA	-	-			let- 7	SUSD3	9	95820989	95847420
	1	3816936	3833789	LINC01134	NO_MIRNA	-	-			let- 7	SUB1	5	32531739	32604185
	1	4714792	4852594	AJAP1	NO_MIRNA	AJAP1	-			let- 7	STK40	1	36805225	36851497
	1	5922732	5922801	MIR4689	NO_MIRNA	-	-			let- 7	SRSF12	6	89805678	89827800
	1	5922871	6052533	NPHP4	NO_MIRNA	NPHP4	-			let- 7	SRSF11	1	70671365	70718735
	1	6051526	6161253	KCNAB2	MIRNA	KCNAB2	-			let- 7	SREK1IP1	5	64013971	64064512
	1	6161853	6240183	CHD5	MIRNA	CHD5	-			let- 7	SPOCK3	4	167654535	168155947
	1	6241329	6269449	RPL22	NO_MIRNA	RPL22	-			let- 7	SOWAHA	5	132149033	132152488
	1	6265535	6281359	RNF207	MIRNA	RNF207	-			let- 7	SOCS1	16	11348262	11350036
	1	6281253	6296032	ICMT	NO_MIRNA	ICMT	-			let- 7	SNX30	9	115513118	115643951
	1	6296300	6299504	LINC00337	NO_MIRNA	-	-			let- 7	SNX16	8	82711816	82755101
	1	6307406	6321035	GPR153	NO_MIRNA	GPR153	-			let- 7	SNAI3	16	88744090	88752901
	1	6324329	6454451	ACOT7	NO_MIRNA	ACOT7	-			let- 7	SMO	7	128828713	128853386
	1	6484848	6521430	ESPN	NO_MIRNA	ESPN	-			let- 7	SMARCC1	3	47626762	47823596
	1	6521211	6526255	TNFRSF25	NO_MIRNA	TNFRSF25	-			let- 7	SMARCAD1	4	95128762	95212443
	1	6526152	6580121	PLEKHG5	NO_MIRNA	PLEKHG5	-			let- 7	SMARCA5	4	144434616	144478639
	1	6640061	6649340	ZBTB48	NO_MIRNA	ZBTB48	-			let- 7	SLC5A9	1	48688357	48714316
	1	6650784	6674667	KLHL21	NO_MIRNA	KLHL21	-			let- 7	SLC5A6	2	27422455	27435826
	1	6673745	6684093	PHF13	NO_MIRNA	PHF13	-			let- 7	SLC52A3	20	740724	749131
	1	6694228	6761984	DNAJC11	NO_MIRNA	DNAJC11	-			let- 7	SLC35D2	9	99082988	99145992
	1	6845384	7829766	CAMTA1	MIRNA	CAMTA1	-			let- 7	SLC34A2	4	25656923	25680370
	1	7429003	7430331	CAMTA1-IT1	NO_MIRNA	-	-			let- 7	SLC25A27	6	46620678	46645930
	1	7831329	7841492	VAMP3	MIRNA	VAMP3	-			let- 7	SLC25A18	22	18043139	18073760
	1	8014351	8045565	PARK7	MIRNA	PARK7	-			let- 7	SLC20A1	2	113403434	113421404
	1	8064464	8086368	ERRFI1	NO_MIRNA	ERRFI1	-			let- 7	SKIL	3	170075466	170114623
	1	8377886	8404227	SLC45A1	NO_MIRNA	SLC45A1	-			let- 7	SH3GL3	15	84115980	84287495
	1	8412457	8877702	RERE	NO_MIRNA	RERE	-			let- 7	SESTD1	2	179966419	180129517
	1	8846270	8846972	RPL7P7	NO_MIRNA	-	-			let- 7	SENP5	3	196594727	196661585
	1	8921061	8939308	ENO1	NO_MIRNA	ENO1	-			let- 7	SEMA4C	2	97525453	97536494
	1	8935847	8938066	ENO1-IT1	NO_MIRNA	-	-			let- 7	SCD	10	102106881	102124591
	1	8938894	8939953	ENO1-AS1	NO_MIRNA	-	-			let- 7	SALL1	16	51169886	51185278
	1	9160364	9189229	GPR157	NO_MIRNA	GPR157	-			let- 7	RXRG	1	165370159	165414433
	1	9211727	9211836	MIR34A	NO_MIRNA	-	-			let- 7	RUFY3	4	71569921	71673032
	1	9294834	9331396	H6PD	NO_MIRNA	H6PD	-			let- 7	RTN1	14	60062694	60337684
	1	9352939	9429591	SPSB1	NO_MIRNA	SPSB1	-			let- 7	RSPO2	8	108911544	109095913
	1	9599541	9645237	SLC25A33	NO_MIRNA	SLC25A33	-			let- 7	RRM2	2	10262455	10271545
	1	9648932	9674935	TMEM201	NO_MIRNA	TMEM201	-			let- 7	RPUSD3	3	9879533	9886286
	1	9711790	9789172	PIK3CD	NO_MIRNA	PIK3CD	-			let- 7	RPUSD2	15	40861499	40866659
	1	9712668	9714644	C1orf200	NO_MIRNA	C1orf200	-			let- 7	RNF38	9	36336393	36487545
	1	9789084	9884584	CLSTN1	MIRNA	CLSTN1	-			let- 7	RNF20	9	104296133	104325622
	1	9908334	9970394	CTNNBIP1	MIRNA	CTNNBIP1	-			let- 7	RNF149	2	101887681	101925163
	1	9982173	10003465	LZIC	NO_MIRNA	LZIC	-			let- 7	RMI2	16	11343476	11445619
	1	10003486	10045559	NMNAT1	NO_MIRNA	NMNAT1	-			let- 7	RIPPLY2	6	84562985	84567234
	1	10007376	10007694	RN7SKP269	NO_MIRNA	-	-			let- 7	RIOK3	18	21032787	21066567
	1	10027439	10027516	MIR5697	NO_MIRNA	-	-			let- 7	RICTOR	5	38938021	39074510
	1	10057264	10076078	RBP7	NO_MIRNA	RBP7	-			let- 7	RHOT1	17	30469473	30580393
	1	10092890	10241297	UBE4B	MIRNA	UBE4B	-			let- 7	RHOA	3	49396578	49450431
	1	10118729	10119706	PGAM1P11	NO_MIRNA	-	-			let- 7	RGS16	1	182567758	182573543
	1	10223326	10223432	RNU6-828P	NO_MIRNA	-	-			let- 7	RFX6	6	117198375	117253326
	1	10270863	10441661	KIF1B	MIRNA	KIF1B	-			let- 7	RFX3	9	3218297	3526004
	1	10287776	10287861	MIR1273D	NO_MIRNA	-	-			let- 7	REEP1	2	86441116	86565206
	1	10359024	10359130	RNU6-37P	NO_MIRNA	-	-			let- 7	RDX	11	110045605	110167447
	1	10450059	10450353	RN7SL721P	NO_MIRNA	-	-			let- 7	RBPJ	4	26165077	26436541
	1	10458649	10480201	PGD	NO_MIRNA	PGD	-			let- 7	RBMS1	2	161128662	161350305
	1	10490159	10512210	APITD1	NO_MIRNA	APITD1	-			let- 7	RASGRP1	15	38780304	38857776
	1	10509776	10511959	CORT	NO_MIRNA	CORT	-			let- 7	RAP1B	12	69004619	69054372
	1	10516579	10532583	DFFA	NO_MIRNA	DFFA	-			let- 7	RANBP2	2	109335937	109402267
	1	10532345	10690815	PEX14	NO_MIRNA	PEX14	-			let- 7	RAD21	8	117858174	117887105
	1	10676893	10677170	RN7SL614P	NO_MIRNA	-	-			let- 7	RAB3GAP2	1	220321635	220445796
	1	10696661	10856707	CASZ1	NO_MIRNA	CASZ1	-			let- 7	RAB14	9	123940415	123985292
	1	11051035	11051854	CFL1P6	NO_MIRNA	-	-			let- 7	RAB11FIP4	17	29718642	29865236
	1	11072414	11085796	TARDBP	NO_MIRNA	TARDBP	-			let- 7	RAB10	2	26256976	26360323
	1	11086580	11107290	MASP2	NO_MIRNA	MASP2	-			let- 7	QARS	3	49133365	49142553
	1	11114641	11120081	SRM	NO_MIRNA	SRM	-			let- 7	PTP4A1	6	64231666	64293492
	1	11126675	11159938	EXOSC10	NO_MIRNA	EXOSC10	-			let- 7	PTMS	12	6874682	6880116
	1	11166592	11322564	MTOR	MIRNA	MTOR	-			let- 7	PTAFR	1	28473677	28520447
	1	11203955	11209594	MTOR-AS1	NO_MIRNA	-	-			let- 7	PSMA5	1	109941653	109969062
	1	11249398	11256038	ANGPTL7	MIRNA	ANGPTL7	-			let- 7	PSIP1	9	15464064	15511017
	1	11333263	11356106	UBIAD1	NO_MIRNA	UBIAD1	-			let- 7	PRTG	15	55903744	56035288
	1	11539223	11597641	PTCHD2	NO_MIRNA	PTCHD2	-			let- 7	PRSS22	16	2902728	2908171
	1	11708424	11715842	FBXO2	NO_MIRNA	FBXO2	-			let- 7	PRRX1	1	170631869	170708560
	1	11714432	11723384	FBXO44	NO_MIRNA	FBXO44	-			let- 7	PRPF8	17	1553923	1588176
	1	11734537	11751707	MAD2L2	NO_MIRNA	MAD2L2	-			let- 7	PRPF38B	1	109234945	109244425
	1	11751786	11785914	DRAXIN	NO_MIRNA	DRAXIN	-			let- 7	PPP3CA	4	101944566	102269435
	1	11845780	11866977	MTHFR	NO_MIRNA	MTHFR	-			let- 7	PPP1R15B	1	204372515	204380919
	1	11866207	11903201	CLCN6	NO_MIRNA	CLCN6	-			let- 7	PPP1R10	6	30568177	30586389
	1	11901074	11908136	NPPA-AS1	NO_MIRNA	-	-			let- 7	PPM1A	14	60712470	60765805
	1	11905766	11908402	NPPA	NO_MIRNA	NPPA	-			let- 7	PPARGC1A	4	23756664	23905712
	1	11968209	11968328	RNU5E-1	NO_MIRNA	-	-			let- 7	PPAPDC2	9	4662298	4665256
	1	11969865	11969984	RNU5E-4P	NO_MIRNA	-	-			let- 7	POLR2K	8	101162812	101166230
	1	11979648	11986485	KIAA2013	MIRNA	KIAA2013	-			let- 7	PLXND1	3	129274018	129325661
	1	11994262	12035595	PLOD1	MIRNA	PLOD1	-			let- 7	PLXNC1	12	94542499	94701451
	1	12040238	12073571	MFN2	NO_MIRNA	MFN2	-			let- 7	PLEKHO1	1	150121373	150136916
	1	12290124	12572099	VPS13D	NO_MIRNA	VPS13D	-			let- 7	PLEKHG6	12	6419602	6437672
	1	12567300	12567451	SNORA59A	NO_MIRNA	-	-			let- 7	PLD3	19	40854363	40886346
	1	12627939	12677737	DHRS3	NO_MIRNA	DHRS3	-			let- 7	PLAGL2	20	30780306	30795594
	1	12630000	12630100	RNU6ATAC18P	NO_MIRNA	-	-			let- 7	PLA2G3	22	31530795	31536593
	1	13182960	13184326	HNRNPCP5	NO_MIRNA	-	-			let- 7	PHF20L1	8	133787618	133861052
	1	13801445	13840543	LRRC38	NO_MIRNA	LRRC38	-			let- 7	PHACTR2	6	143857982	144152322
	1	14026693	14151574	PRDM2	MIRNA	PRDM2	-			let- 7	PDPR	16	70147529	70195203
	1	14925200	15444539	KAZN	MIRNA	KAZN	-			let- 7	PCGF3	4	699537	764428
	1	15442448	15478960	TMEM51-AS1	NO_MIRNA	-	-			let- 7	PCDH8	13	53418109	53422775
	1	15479028	15546976	TMEM51	NO_MIRNA	TMEM51	-			let- 7	PBX3	9	128509624	128729656
	1	15736391	15756839	EFHD2	NO_MIRNA	EFHD2	-			let- 7	PBX1	1	164524821	164868533
	1	15817327	15853029	CASP9	NO_MIRNA	CASP9	-			let- 7	PARD6B	20	49348081	49373332
	1	15853308	15918874	DNAJC16	MIRNA	DNAJC16	-			let- 7	PAPPA	9	118916083	119164601
	1	15898848	15911605	AGMAT	NO_MIRNA	AGMAT	-			let- 7	PALD1	10	72238577	72328205
	1	15931077	15931538	CHCHD2P6	NO_MIRNA	-	-			let- 7	OSBPL3	7	24836158	25021253
	1	15943995	15995539	DDI2	NO_MIRNA	DDI2	-			let- 7	OLFML2B	1	161952982	161993644
	1	16010827	16061264	PLEKHM2	NO_MIRNA	PLEKHM2	-			let- 7	NRAS	1	115247090	115259515
	1	16062900	16067891	SLC25A34	NO_MIRNA	SLC25A34	-			let- 7	NR2F2	15	96869167	96883492
	1	16083102	16113089	FBLIM1	NO_MIRNA	FBLIM1	-			let- 7	NPY	7	24323782	24331484
	1	16174359	16266955	SPEN	MIRNA	SPEN	-			let- 7	NOVA1	14	26912299	27066960
	1	16268364	16302627	ZBTB17	NO_MIRNA	ZBTB17	-			let- 7	NME6	3	48334754	48343175
	1	16340523	16346089	HSPB7	NO_MIRNA	HSPB7	-			let- 7	NME4	16	446725	460367
	1	16370272	16383803	CLCNKB	NO_MIRNA	CLCNKB	-			let- 7	NLK	17	26368763	26523407
	1	16384264	16400127	FAM131C	NO_MIRNA	FAM131C	-			let- 7	NID2	14	52471521	52535712
	1	16450832	16482582	EPHA2	MIRNA	EPHA2	-			let- 7	NHLRC3	13	39612443	39624246
	1	16524349	16524852	ARHGEF19-AS1	NO_MIRNA	-	-			let- 7	NGF	1	115828539	115880857
	1	16524349	16539104	ARHGEF19	NO_MIRNA	ARHGEF19	-			let- 7	NEUROG2	4	113434672	113437328
	1	16542404	16554522	ANO7P1	NO_MIRNA	-	-			let- 7	NEFM	8	24770525	24776607
	1	16558195	16563657	RSG1	NO_MIRNA	RSG1	-			let- 7	NEDD4L	18	55711599	56068772
	1	16567708	16567893	MT1XP1	NO_MIRNA	-	-			let- 7	NDST2	10	75561669	75571589
	1	16573334	16678949	FBXO42	NO_MIRNA	FBXO42	-			let- 7	NAP1L1	12	76438670	76478813
	1	16679070	16724640	SZRD1	MIRNA	SZRD1	-			let- 7	MYO1F	19	8585674	8642461
	1	16767167	16786573	NECAP2	NO_MIRNA	NECAP2	-			let- 7	MYCN	2	16080686	16087129
	1	16793931	16825752	CROCCP3	NO_MIRNA	-	-			let- 7	MYCBP2	13	77618792	77901185
	1	16840617	16840780	RNU1-1	NO_MIRNA	-	-			let- 7	MXD1	2	70124820	70170077
	1	16865561	16866070	FAM231B	NO_MIRNA	-	-			let- 7	MTDH	8	98656407	98740998
	1	16944751	16971178	CROCCP2	NO_MIRNA	-	-			let- 7	MRPL44	2	224822121	224832431
	1	16972069	16976914	MST1P2	NO_MIRNA	-	-			let- 7	MORF4L1	15	79102829	79190475
	1	16993280	16993443	RNU1-3	NO_MIRNA	-	-			let- 7	MMS22L	6	97590037	97731093
	1	17012116	17012550	EIF1AXP1	NO_MIRNA	-	-			let- 7	MLLT10	10	21823094	22032559
	1	17013834	17046652	ESPNP	NO_MIRNA	-	-			let- 7	MIB1	18	19284918	19450918
	1	17066768	17299474	CROCC	NO_MIRNA	CROCC	-			let- 7	MGAT4A	2	99235569	99347589
	1	17076728	17077459	CROCCP4	NO_MIRNA	-	-			let- 7	MGA	15	41913422	42062141
	1	17081405	17096732	MST1L	NO_MIRNA	-	-			let- 7	MFSD4	1	205538013	205572046
	1	17185444	17185516	MIR3675	NO_MIRNA	-	-			let- 7	MED8	1	43849588	43855479
	1	17222475	17222638	RNU1-2	NO_MIRNA	-	-			let- 7	MED6	14	71047974	71067384
	1	17300997	17307330	MFAP2	NO_MIRNA	MFAP2	-			let- 7	MDFI	6	41604620	41621984
	1	17312453	17338423	ATP13A2	NO_MIRNA	ATP13A2	-			let- 7	MCL1	1	150547032	150552066
	1	17345217	17380665	SDHB	NO_MIRNA	SDHB	-			let- 7	MBNL2	13	97873688	98046374
	1	17393256	17445948	PADI2	MIRNA	PADI2	-			let- 7	MBD2	18	51679079	51751158
	1	17531621	17572500	PADI1	NO_MIRNA	PADI1	-			let- 7	MAST4	5	65892176	66465423
	1	17733256	17766220	RCC2	NO_MIRNA	RCC2	-			let- 7	MAP4K3	2	39476407	39664453
	1	17866330	18024369	ARHGEF10L	MIRNA	ARHGEF10L	-			let- 7	MAP3K1	5	56111401	56191979
	1	18434240	18704977	IGSF21	NO_MIRNA	IGSF21	-			let- 7	MAP2	2	210288782	210598842
	1	18957500	19075360	PAX7	NO_MIRNA	PAX7	-			let- 7	LTN1	21	30300466	30365270
	1	19197926	19229275	ALDH4A1	NO_MIRNA	ALDH4A1	-			let- 7	LRRC8B	1	89990395	90063423
	1	19223565	19223642	MIR1290	NO_MIRNA	-	-			let- 7	LRRC17	7	102553438	102585396
	1	19230775	19283180	IFFO2	NO_MIRNA	IFFO2	-			let- 7	LRRC16B	14	24521206	24538937
	1	19401000	19536770	UBR4	NO_MIRNA	UBR4	-			let- 7	LRRC16A	6	25279306	25620758
	1	19542158	19578046	EMC1	MIRNA	EMC1	-			let- 7	LRIG3	12	59265931	59314303
	1	19578033	19586622	MRTO4	NO_MIRNA	MRTO4	-			let- 7	LPHN2	1	81771845	82458120
	1	19630459	19638640	AKR7A2	NO_MIRNA	AKR7A2	-			let- 7	LOR	1	153232176	153234598
	1	19631570	19631676	RNU6-1099P	NO_MIRNA	-	-			let- 7	LMX1A	1	165171104	165325952
	1	19638820	19655794	PQLC2	NO_MIRNA	PQLC2	-			let- 7	LIPH	3	185224050	185270401
	1	19665267	19812066	CAPZB	MIRNA	CAPZB	-			let- 7	LIN28B	6	105404923	105531207
	1	19923473	19984549	MINOS1-NBL1	MIRNA	-	-			let- 7	LIN28A	1	26737269	26756213
	1	19923477	19956314	MINOS1	NO_MIRNA	MINOS1	-			let- 7	LIMD2	17	61773262	61778532
	1	19934608	19935062	RPS14P3	NO_MIRNA	-	-			let- 7	LGR4	11	27387508	27494322
	1	19967048	19984945	NBL1	MIRNA	NBL1	-			let- 7	LEPROTL1	8	29952914	30034724
	1	19991780	20006055	HTR6	NO_MIRNA	HTR6	-			let- 7	LCORL	4	17842822	18023499
	1	20008706	20126438	TMCO4	NO_MIRNA	TMCO4	-			let- 7	KMT2E	7	104654626	104754808
	1	20209006	20239438	OTUD3	NO_MIRNA	OTUD3	-			let- 7	KLHL23	2	170550998	170633499
	1	20487746	20503917	PLA2G2C	NO_MIRNA	PLA2G2C	-			let- 7	KLHDC8B	3	49209044	49213917
	1	20510735	20512979	UBXN10-AS1	NO_MIRNA	-	-			let- 7	KLHDC2	14	50234326	50249909
	1	20617412	20681387	VWA5B1	NO_MIRNA	VWA5B1	-			let- 7	KIF22	16	29802040	29816706
	1	20687072	20757727	LINC01141	NO_MIRNA	-	-			let- 7	KIAA1429	8	95499921	95565757
	1	20808884	20812713	CAMK2N1	MIRNA	CAMK2N1	-			let- 7	KIAA1109	4	123073488	123283913
	1	20825943	20834654	MUL1	NO_MIRNA	MUL1	-			let- 7	KDM3A	2	86667770	86719839
	1	20852482	20853244	RPS4XP4	NO_MIRNA	-	-			let- 7	KCTD21	11	77882295	77899868
	1	20878932	20881512	FAM43B	NO_MIRNA	FAM43B	-			let- 7	KCTD17	22	37447779	37459430
	1	20915441	20945401	CDA	NO_MIRNA	CDA	-			let- 7	KATNBL1	15	34432875	34502297
	1	20959948	20978004	PINK1	NO_MIRNA	PINK1	-			let- 7	JAG2	14	105607318	105635161
	1	20969150	20978686	PINK1-AS	NO_MIRNA	-	-			let- 7	JAG1	20	10618332	10654694
	1	20978270	20988000	DDOST	NO_MIRNA	DDOST	-			let- 7	IVNS1ABP	1	185265520	185286461
	1	20990507	21044510	KIF17	NO_MIRNA	KIF17	-			let- 7	ITGB3	17	45331212	45421658
	1	21046225	21059330	SH2D5	NO_MIRNA	SH2D5	-			let- 7	IRS2	13	110406184	110438915
	1	21069154	21113816	HP1BP3	NO_MIRNA	HP1BP3	-			let- 7	IGF2BP2	3	185361527	185542844
	1	21132963	21503377	EIF4G3	MIRNA	EIF4G3	-			let- 7	IGF2BP1	17	47074774	47133012
	1	21314807	21314925	MIR1256	NO_MIRNA	-	-			let- 7	IGF1R	15	99192200	99507759
	1	21330043	21330427	RPS15AP6	NO_MIRNA	-	-			let- 7	IGDCC4	15	65673802	65715410
	1	21543740	21671997	ECE1	MIRNA	ECE1	-			let- 7	IGDCC3	15	65619465	65670378
	1	21724480	21724855	PPP1R11P1	NO_MIRNA	-	-			let- 7	ID1	20	30193086	30194318
	1	21751118	21754460	NBPF2P	NO_MIRNA	-	-			let- 7	HVCN1	12	111065646	111142755
	1	21754796	21756030	HS6ST1P1	NO_MIRNA	-	-			let- 7	HTR1E	6	87647024	87726349
	1	21760811	21764051	CROCCP5	NO_MIRNA	-	-			let- 7	HOXD1	2	177053307	177055688
	1	21786249	21786575	PFN1P10	NO_MIRNA	-	-			let- 7	HOXA9	7	27202054	27210117
	1	21835858	21904905	ALPL	NO_MIRNA	ALPL	-			let- 7	HOXA1	7	27132612	27135615
	1	21922708	21995801	RAP1GAP	NO_MIRNA	RAP1GAP	-			let- 7	HOOK1	1	60280458	60342050
	1	22004791	22110099	USP48	NO_MIRNA	USP48	-			let- 7	HMGA1	6	34204650	34214008
	1	22148738	22263790	HSPG2	MIRNA	HSPG2	-			let- 7	HIP1	7	75162621	75368280
	1	22351681	22357716	LINC00339	NO_MIRNA	-	-			let- 7	HIC2	22	21771693	21805752
	1	22379120	22419437	CDC42	MIRNA	CDC42	-			let- 7	HECTD2	10	93170096	93274586
	1	22385690	22390692	CDC42-IT1	NO_MIRNA	-	-			let- 7	HDLBP	2	242166679	242256476
	1	22443798	22470462	WNT4	NO_MIRNA	WNT4	-			let- 7	HAT1	2	172778958	172848599
	1	22778344	22857650	ZBTB40	NO_MIRNA	ZBTB40	-			let- 7	GRM3	7	86273230	86494200
	1	22843967	22846201	ZBTB40-IT1	NO_MIRNA	-	-			let- 7	GREB1	2	11674242	11782914
	1	22890057	22930087	EPHA8	MIRNA	EPHA8	-			let- 7	GPX7	1	53068044	53074723
	1	22962999	22966101	C1QA	NO_MIRNA	C1QA	-			let- 7	GNPTAB	12	102139275	102224716
	1	22970123	22974603	C1QC	NO_MIRNA	C1QC	-			let- 7	GNG5	1	84964008	84972248
	1	22979255	22988031	C1QB	NO_MIRNA	C1QB	-			let- 7	GIPC1	19	14588572	14606944
	1	23037332	23241818	EPHB2	NO_MIRNA	EPHB2	-			let- 7	GGA3	17	73232694	73258444
	1	23046010	23046091	MIR4684	NO_MIRNA	-	-			let- 7	GDF6	8	97154562	97173020
	1	23189652	23189719	MIR4253	NO_MIRNA	-	-			let- 7	GDAP2	1	118406107	118472253
	1	23345941	23410182	KDM1A	NO_MIRNA	KDM1A	-			let- 7	GATM	15	45653322	45694525
	1	23370798	23370865	MIR3115	NO_MIRNA	-	-			let- 7	GATA3	10	8095567	8117161
	1	23410516	23504301	LUZP1	MIRNA	LUZP1	-			let- 7	GAS7	17	9813926	10101868
	1	23489197	23489303	RNU6-514P	NO_MIRNA	-	-			let- 7	GALNT2	1	230193536	230417870
	1	23490446	23490546	RNU6-135P	NO_MIRNA	-	-			let- 7	GALNT1	18	33161081	33291798
	1	23516993	23521222	HTR1D	MIRNA	HTR1D	-			let- 7	GALE	1	24122089	24127271
	1	23630264	23670829	HNRNPR	NO_MIRNA	HNRNPR	-			let- 7	GABRA6	5	160974069	161129599
	1	23685941	23695935	ZNF436	NO_MIRNA	ZNF436	-			let- 7	FZD4	11	86656721	86666433
	1	23695490	23698332	C1orf213	NO_MIRNA	C1orf213	-			let- 7	FZD3	8	28351729	28431775
	1	23707554	23751233	TCEA3	NO_MIRNA	TCEA3	-			let- 7	FRAS1	4	78978724	79465423
	1	23755056	23811061	ASAP3	NO_MIRNA	ASAP3	-			let- 7	FOXP2	7	113726382	114333827
	1	23832922	23857712	E2F2	MIRNA	E2F2	-			let- 7	FNIP1	5	130977407	131132710
	1	23884409	23886285	ID3	NO_MIRNA	ID3	-			let- 7	FNDC3A	13	49550048	49783915
	1	24018269	24022915	RPL11	NO_MIRNA	RPL11	-			let- 7	FLT3LG	19	49977464	49989488
	1	24069645	24088549	TCEB3	NO_MIRNA	TCEB3	-			let- 7	FGD6	12	95470525	95611258
	1	24104895	24114722	PITHD1	NO_MIRNA	PITHD1	-			let- 7	FEZF2	3	62355356	62359999
	1	24117460	24122029	LYPLA2	NO_MIRNA	LYPLA2	-			let- 7	FBXO45	3	196295482	196315930
	1	24122089	24127271	GALE	MIRNA	GALE	-			let- 7	FBXO38	5	147763498	147822399
	1	24128375	24165110	HMGCL	NO_MIRNA	HMGCL	-			let- 7	FBXO34	14	55738021	55828636
	1	24171567	24194784	FUCA1	NO_MIRNA	FUCA1	-			let- 7	FBXL12	19	9920943	9938492
	1	24197016	24285549	CNR2	NO_MIRNA	CNR2	-			let- 7	FASLG	1	172628154	172636014
	1	24285599	24289952	PNRC2	MIRNA	PNRC2	-			let- 7	FAM189A1	15	29412457	29862927
	1	24291294	24307417	SRSF10	MIRNA	SRSF10	-			let- 7	FAM104A	17	71203492	71232892
	1	24382525	24438665	MYOM3	NO_MIRNA	MYOM3	-			let- 7	FA2H	16	74746853	74808729
	1	24645812	24690972	GRHL3	MIRNA	GRHL3	-			let- 7	ESPL1	12	53662083	53687427
	1	24683489	24743424	STPG1	NO_MIRNA	STPG1	-			let- 7	ERF	19	42751724	42759309
	1	24742284	24799466	NIPAL3	NO_MIRNA	NIPAL3	-			let- 7	ERCC4	16	14014014	14046202
	1	24829387	24867530	RCAN3	NO_MIRNA	RCAN3	-			let- 7	EMP2	16	10622279	10674555
	1	24882602	24935819	NCMAP	NO_MIRNA	NCMAP	-			let- 7	ELOVL2	6	10980992	11044547
	1	24958207	24999758	SRRM1	NO_MIRNA	SRRM1	-			let- 7	ELF2	4	139949266	140098372
	1	25071848	25170815	CLIC4	NO_MIRNA	CLIC4	-			let- 7	EIF4G3	1	21132963	21503377
	1	25226002	25291612	RUNX3	NO_MIRNA	RUNX3	-			let- 7	EIF4G2	11	10818597	10830657
	1	25549170	25558993	SYF2	NO_MIRNA	SYF2	-			let- 7	EIF4A2	3	186500994	186507689
	1	25568728	25664704	C1orf63	MIRNA	C1orf63	-			let- 7	EEF2K	16	22217603	22298554
	1	25620655	25621134	SDHDP6	NO_MIRNA	-	-			let- 7	EEA1	12	93164413	93323107
	1	25664408	25688852	TMEM50A	NO_MIRNA	TMEM50A	-			let- 7	EDN1	6	12290596	12297427
	1	25667462	25667525	RNU6-1171P	NO_MIRNA	-	-			let- 7	EDEM3	1	184659365	184724047
	1	25757388	25826700	TMEM57	MIRNA	TMEM57	-			let- 7	E2F6	2	11584501	11606297
	1	25870071	25895377	LDLRAP1	MIRNA	LDLRAP1	-			let- 7	E2F5	8	86089460	86129387
	1	25943959	26112698	MAN1C1	MIRNA	MAN1C1	-			let- 7	DZIP1	13	96230457	96296957
	1	26126667	26144713	SEPN1	NO_MIRNA	SEPN1	-			let- 7	DOCK1	10	128593978	129250781
	1	26145131	26159432	MTFR1L	MIRNA	MTFR1L	-			let- 7	DNALI1	1	38022520	38032458
	1	26158414	26185903	AUNIP	NO_MIRNA	AUNIP	-			let- 7	DNAJA2	16	46989299	47007699
	1	26187701	26197744	PAQR7	NO_MIRNA	PAQR7	-			let- 7	DMXL2	15	51739908	51915030
	1	26210672	26233482	STMN1	MIRNA	STMN1	-			let- 7	DLX2	2	172964167	172967628
	1	26213851	26214101	SNRPFP2	NO_MIRNA	-	-			let- 7	DLGAP4	20	34894258	35157040
	1	26286258	26324648	PAFAH2	NO_MIRNA	PAFAH2	-			let- 7	DLC1	8	12940870	13373167
	1	26346375	26362955	EXTL1	NO_MIRNA	EXTL1	-			let- 7	DKK3	11	11984653	12031316
	1	26377795	26394927	TRIM63	MIRNA	TRIM63	-			let- 7	DEK	6	18224099	18265054
	1	26437664	26452034	PDIK1L	MIRNA	PDIK1L	-			let- 7	DDX19B	16	70323566	70369186
	1	26485511	26489119	FAM110D	NO_MIRNA	FAM110D	-			let- 7	DCLK3	3	36753913	36781352
	1	26496362	26498551	ZNF593	NO_MIRNA	ZNF593	-			let- 7	DCAF6	1	167905021	168045081
	1	26503894	26516377	CNKSR1	NO_MIRNA	CNKSR1	-			let- 7	DCAF15	19	14063304	14072254
	1	26560691	26605299	CEP85	NO_MIRNA	CEP85	-			let- 7	DAGLA	11	61447905	61514473
	1	26605667	26608007	SH3BGRL3	NO_MIRNA	SH3BGRL3	-			let- 7	CYP4F2	19	15988833	16008930
	1	26648350	26680621	AIM1L	NO_MIRNA	AIM1L	-			let- 7	CYB561D1	1	110036674	110045554
	1	26737269	26756213	LIN28A	MIRNA	LIN28A	-			let- 7	CUL1	7	148395006	148498128
	1	26758773	26797785	DHDDS	MIRNA	DHDDS	-			let- 7	CRY1	12	107385142	107487607
	1	26798941	26802463	HMGN2	NO_MIRNA	HMGN2	-			let- 7	CRK	17	1323983	1366456
	1	26856252	26901521	RPS6KA1	MIRNA	RPS6KA1	-			let- 7	CRISPLD1	8	75896750	75946793
	1	27022524	27108595	ARID1A	MIRNA	ARID1A	-			let- 7	CRELD2	22	50311815	50321188
	1	27090115	27090393	RN7SL501P	NO_MIRNA	-	-			let- 7	CPNE2	16	57126449	57181878
	1	27113963	27124889	PIGV	NO_MIRNA	PIGV	-			let- 7	CPM	12	69235977	69365350
	1	27141313	27141601	RN7SL165P	NO_MIRNA	-	-			let- 7	CPEB2	4	15004298	15071777
	1	27153201	27184093	ZDHHC18	NO_MIRNA	ZDHHC18	-			let- 7	CPEB1	15	83211951	83317612
	1	27189633	27190947	SFN	NO_MIRNA	SFN	-			let- 7	CPA4	7	129932974	129964020
	1	27202624	27216788	GPN2	NO_MIRNA	GPN2	-			let- 7	CORO1C	12	109038885	109125372
	1	27216979	27226957	GPATCH3	NO_MIRNA	GPATCH3	-			let- 7	COL5A2	2	189896622	190044605
	1	27226729	27273353	NUDC	NO_MIRNA	NUDC	-			let- 7	COL4A3BP	5	74664311	74807963
	1	27237980	27240457	NR0B2	NO_MIRNA	NR0B2	-			let- 7	COL4A2	13	110958159	111165374
	1	27276053	27286897	C1orf172	NO_MIRNA	C1orf172	-			let- 7	COL4A1	13	110801318	110959496
	1	27331511	27339327	FAM46B	NO_MIRNA	FAM46B	-			let- 7	COL3A1	2	189839046	189877472
	1	27425306	27493472	SLC9A1	MIRNA	SLC9A1	-			let- 7	COL1A2	7	94023873	94060544
	1	27527325	27527964	CHCHD3P3	NO_MIRNA	-	-			let- 7	COL15A1	9	101705461	101833069
	1	27533421	27534287	NPM1P39	NO_MIRNA	-	-			let- 7	COL11A1	1	103342023	103574052
	1	27561007	27635110	WDTC1	MIRNA	WDTC1	-			let- 7	COIL	17	55015548	55038415
	1	27648651	27662891	TMEM222	NO_MIRNA	TMEM222	-			let- 7	CLP1	11	57416465	57429340
	1	27651710	27651816	RNU6-48P	NO_MIRNA	-	-			let- 7	CLDN12	7	90013035	90142716
	1	27668513	27680421	SYTL1	NO_MIRNA	SYTL1	-			let- 7	CLASP2	3	33537737	33759848
	1	27681675	27693383	MAP3K6	NO_MIRNA	MAP3K6	-			let- 7	CHRD	3	184097861	184108524
	1	27705666	27709870	CD164L2	NO_MIRNA	CD164L2	-			let- 7	CHD4	12	6679249	6716642
	1	27719148	27722318	GPR3	NO_MIRNA	GPR3	-			let- 7	CERCAM	9	131174030	131199626
	1	27730730	27816669	WASF2	MIRNA	WASF2	-			let- 7	CEP192	18	12991361	13125051
	1	27860546	27930942	AHDC1	MIRNA	AHDC1	-			let- 7	CECR6	22	17597189	17602257
	1	27938575	27961788	FGR	NO_MIRNA	FGR	-			let- 7	CDKN1A	6	36644305	36655116
	1	28052490	28089633	FAM76A	MIRNA	FAM76A	-			let- 7	CDC34	19	531714	542097
	1	28066465	28067140	RPEP3	NO_MIRNA	-	-			let- 7	CDC25A	3	48198636	48229892
	1	28099694	28150963	STX12	MIRNA	STX12	-			let- 7	CD200R1	3	112640056	112693969
	1	28151049	28151154	RNU6-1245P	NO_MIRNA	-	-			let- 7	CCR7	17	38710021	38721724
	1	28157289	28178187	PPP1R8	NO_MIRNA	PPP1R8	-			let- 7	CCNY	10	35535953	35860852
	1	28160912	28161077	SCARNA1	NO_MIRNA	-	-			let- 7	CCNJ	10	97803151	97820627
	1	28218035	28241257	RPA2	NO_MIRNA	RPA2	-			let- 7	CCNA2	4	122737599	122745087
	1	28285973	28294607	XKR8	MIRNA	XKR8	-			let- 7	CCL7	17	32597240	32599261
	1	28296855	28415207	EYA3	NO_MIRNA	EYA3	-			let- 7	CCDC126	7	23636998	23684327
	1	28358397	28358691	RN7SL559P	NO_MIRNA	-	-			let- 7	CBX5	12	54624724	54673886
	1	28421582	28422933	SPCS2P4	NO_MIRNA	-	-			let- 7	CASP3	4	185548850	185570663
	1	28470667	28470728	RNU7-29P	NO_MIRNA	-	-			let- 7	CAMTA1	1	6845384	7829766
	1	28473677	28520447	PTAFR	MIRNA	PTAFR	-			let- 7	CALM3	19	47104331	47114050
	1	28525967	28559536	DNAJC8	NO_MIRNA	DNAJC8	-			let- 7	CALM2	2	47387221	47403740
	1	28586038	28609002	SESN2	NO_MIRNA	SESN2	-			let- 7	CALM1	14	90862846	90874605
	1	28655513	28662476	MED18	NO_MIRNA	MED18	-			let- 7	C8orf58	8	22457114	22461663
	1	28696114	28826881	PHACTR4	NO_MIRNA	PHACTR4	-			let- 7	C5orf51	5	41904290	41921738
	1	28807874	28807992	RNU6ATAC27P	NO_MIRNA	-	-			let- 7	C5orf30	5	102594403	102614361
	1	28832455	28865812	RCC1	MIRNA	RCC1	-			let- 7	C20orf112	20	31030862	31172876
	1	28832492	28837404	SNHG3	NO_MIRNA	-	-			let- 7	C1orf63	1	25568728	25664704
	1	28835071	28835274	SNORA73B	NO_MIRNA	-	-			let- 7	C15orf41	15	36871812	37102449
	1	28852830	28853739	PRDX3P2	NO_MIRNA	-	-			let- 7	C15orf39	15	75487984	75504510
	1	28879597	28905051	TRNAU1AP	NO_MIRNA	TRNAU1AP	-			let- 7	C14orf28	14	45366498	45376460
	1	28905050	28909495	SNHG12	NO_MIRNA	-	-			let- 7	C11orf84	11	63580860	63595190
	1	28905261	28905334	SNORD99	NO_MIRNA	-	-			let- 7	BZW2	7	16685756	16746148
	1	28915835	28969597	TAF12	MIRNA	TAF12	-			let- 7	BZW1	2	201675317	201688569
	1	28918712	28921955	RAB42	NO_MIRNA	RAB42	-			let- 7	BTF3L4	1	52521797	52556388
	1	28975112	28975245	RNU11	NO_MIRNA	-	-			let- 7	BTBD3	20	11871371	11907257
	1	28995244	29045865	GMEB1	NO_MIRNA	GMEB1	-			let- 7	BST1	4	15704573	15739936
	1	29063133	29096287	YTHDF2	MIRNA	YTHDF2	-			let- 7	BEGAIN	14	101003486	101053750
	1	29138654	29190208	OPRD1	NO_MIRNA	OPRD1	-			let- 7	BCL6	3	187439165	187463515
	1	29213603	29446553	EPB41	MIRNA	EPB41	-			let- 7	BCAP29	7	107220422	107269615
	1	29445940	29450447	TMEM200B	NO_MIRNA	TMEM200B	-			let- 7	BASP1	5	17065707	17276943
	1	29474255	29508499	SRSF4	NO_MIRNA	SRSF4	-			let- 7	BACH1-IT1	21	30723955	30734215
	1	29519385	29557454	MECR	NO_MIRNA	MECR	-			let- 7	BACH1	21	30566392	31003071
	1	29563028	29653325	PTPRU	MIRNA	PTPRU	-			let- 7	B3GNT1	11	66112843	66115163
	1	31184124	31196434	MATN1	MIRNA	MATN1	-			let- 7	ATP6V1H	8	54628117	54756118
	1	31191351	31199674	MATN1-AS1	NO_MIRNA	-	-			let- 7	ATP2B1	12	89981828	90103077
	1	31205316	31230667	LAPTM5	NO_MIRNA	LAPTM5	-			let- 7	ATP2A2	12	110718561	110788898
	1	31212003	31212079	MIR4420	NO_MIRNA	-	-			let- 7	ARPP19	15	52839242	52862080
	1	31342314	31381608	SDC3	NO_MIRNA	SDC3	-			let- 7	ARHGEF38	4	106473777	106629250
	1	31404353	31538838	PUM1	MIRNA	PUM1	-			let- 7	ARHGEF15	17	8213559	8225829
	1	31408535	31408620	SNORD103A	NO_MIRNA	-	-			let- 7	ARHGEF10L	1	17866330	18024369
	1	31421964	31422049	SNORD103B	NO_MIRNA	-	-			let- 7	ARHGAP28	18	6729717	6915715
	1	31441011	31441083	SNORD85	NO_MIRNA	-	-			let- 7	ARHGAP20	11	110447766	110583912
	1	31652592	31712401	NKAIN1	MIRNA	NKAIN1	-			let- 7	ARHGAP12	10	32094365	32217742
	1	31732417	31769662	SNRNP40	NO_MIRNA	SNRNP40	-			let- 7	APP	21	27252861	27543446
	1	31769842	31837783	ZCCHC17	MIRNA	ZCCHC17	-			let- 7	APBB3	5	139937853	139973337
	1	31838472	31849697	FABP3	NO_MIRNA	FABP3	-			let- 7	AP1S1	7	100797678	100804877
	1	31882412	31907525	SERINC2	MIRNA	SERINC2	-			let- 7	ANO4	12	101111304	101522419
	1	32042116	32053288	TINAGL1	NO_MIRNA	TINAGL1	-			let- 7	ANKRD49	11	94226795	94232749
	1	32083287	32098119	HCRTR1	NO_MIRNA	HCRTR1	-			let- 7	AHDC1	1	27860546	27930942
	1	32095463	32110497	PEF1	NO_MIRNA	PEF1	-			let- 7	AHCTF1	1	247002400	247095280
	1	32117848	32169920	COL16A1	NO_MIRNA	COL16A1	-			let- 7	ADRB3	8	37820516	37824483
	1	32192718	32230494	BAI2	NO_MIRNA	BAI2	-			let- 7	ADCYAP1	18	904944	912173
	1	32224261	32224336	MIR4254	NO_MIRNA	-	-			let- 7	ADAMTS8	11	130274820	130298888
	1	32372022	32410457	PTP4A2	MIRNA	PTP4A2	-			let- 7	ADAM15	1	155023042	155035252
	1	32479430	32526451	KHDRBS1	MIRNA	KHDRBS1	-			let- 7	ACVR1C	2	158383279	158485517
	1	32537632	32568467	TMEM39B	NO_MIRNA	TMEM39B	-			let- 7	ACVR1	2	158592958	158732374
	1	32552550	32552608	MIR5585	NO_MIRNA	-	-			let- 7	ACTA1	1	229566992	229569845
	1	32573639	32642169	KPNA6	MIRNA	KPNA6	-			let- 7	ABCC5	3	183637722	183735803
	1	32645287	32663886	TXLNA	MIRNA	TXLNA	-			let- 7	ABCC10	6	43395104	43418168
	1	32665987	32670988	CCDC28B	NO_MIRNA	CCDC28B	-			let- 7	ABCB9	12	123405498	123466196
	1	32674695	32681797	DCDC2B	NO_MIRNA	DCDC2B	-			mIR- 124	ZWINT	10	58116989	58121036
	1	32680073	32687972	TMEM234	NO_MIRNA	TMEM234	-			mIR- 124	ZSCAN21	7	99647390	99662661
	1	32687529	32697205	EIF3I	NO_MIRNA	EIF3I	-			mIR- 124	ZRANB2	1	71528974	71546980
	1	32697259	32707221	MTMR9LP	NO_MIRNA	-	-			mIR- 124	ZNF687	1	151254094	151264656
	1	32712834	32714457	FAM167B	NO_MIRNA	FAM167B	-			mIR- 124	ZNF614	19	52516018	52533493
	1	32716840	32751766	LCK	NO_MIRNA	LCK	-			mIR- 124	ZNF608	5	123972608	124084500
	1	32757687	32799236	HDAC1	NO_MIRNA	HDAC1	-			mIR- 124	ZNF503	10	77157588	77161664
	1	32799433	32801980	MARCKSL1	MIRNA	MARCKSL1	-			mIR- 124	ZNF367	9	99148223	99180611
	1	32817122	32829913	TSSK3	NO_MIRNA	TSSK3	-			mIR- 124	ZNF22	10	45495923	45500774
	1	32826871	32829879	FAM229A	NO_MIRNA	FAM229A	-			mIR- 124	ZNF219	14	21558205	21572881
	1	32830704	32860332	BSDC1	MIRNA	BSDC1	-			mIR- 124	ZNF213	16	3179778	3192806
	1	32888815	32892390	LRRC37A12P	NO_MIRNA	-	-			mIR- 124	ZNF205	16	3162561	3170518
	1	32923436	32923733	RN7SL122P	NO_MIRNA	-	-			mIR- 124	ZNF148	3	124944405	125094198
	1	32930670	32962287	ZBTB8B	NO_MIRNA	ZBTB8B	-			mIR- 124	ZMYM6NB	1	35447136	35450954
	1	33005028	33071540	ZBTB8A	NO_MIRNA	ZBTB8A	-			mIR- 124	ZMPSTE24	1	40723779	40759856
	1	33065773	33116504	ZBTB8OS	MIRNA	ZBTB8OS	-			mIR- 124	ZMAT3	3	178735011	178790067
	1	33116743	33151812	RBBP4	NO_MIRNA	RBBP4	-			mIR- 124	ZKSCAN3	6	28317691	28336947
	1	33207486	33240571	KIAA1522	MIRNA	KIAA1522	-			mIR- 124	ZHX1-C8ORF76	8	124238431	124279627
	1	33240840	33283754	YARS	MIRNA	YARS	-			mIR- 124	ZFP36L2	2	43449541	43453748
	1	33282368	33324476	S100PBP	NO_MIRNA	S100PBP	-			mIR- 124	ZFP36L1	14	69254377	69263190
	1	33327869	33338083	FNDC5	MIRNA	FNDC5	-			mIR- 124	ZEB2	2	145141648	145282147
	1	33351595	33364042	HPCA	NO_MIRNA	HPCA	-			mIR- 124	ZCCHC24	10	81142081	81205383
	1	33360195	33367039	TMEM54	NO_MIRNA	TMEM54	-			mIR- 124	ZBTB7B	1	154975127	154990998
	1	33402046	33430286	RNF19B	MIRNA	RNF19B	-			mIR- 124	ZBTB6	9	125670335	125675609
	1	33473585	33546597	AK2	MIRNA	AK2	-			mIR- 124	ZBTB18	1	244214585	244220778
	1	33546705	33586131	ADC	NO_MIRNA	ADC	-			mIR- 124	ZBTB11	3	101367733	101396339
	1	33611003	33647660	TRIM62	NO_MIRNA	TRIM62	-			mIR- 124	YWHAB	20	43514317	43537173
	1	33722146	33766320	ZNF362	MIRNA	ZNF362	-			mIR- 124	YME1L1	10	27399383	27444195
	1	33772367	33786699	A3GALT2	NO_MIRNA	A3GALT2	-			mIR- 124	YEATS2	3	183415606	183530413
	1	33789224	33896653	PHC2	MIRNA	PHC2	-			mIR- 124	XYLT1	16	17195626	17564738
	1	33797994	33798093	MIR3605	NO_MIRNA	-	-			mIR- 124	WRB	21	40752170	40800454
	1	33802167	33802465	RN7SKP16	NO_MIRNA	-	-			mIR- 124	WNK1	12	861759	1020618
	1	33938246	33962107	ZSCAN20	NO_MIRNA	ZSCAN20	-			mIR- 124	WIPF3	7	29846102	29956682
	1	33979609	34631443	CSMD2	NO_MIRNA	CSMD2	-			mIR- 124	WIPF1	2	175424300	175547644
	1	34632484	34684732	C1orf94	NO_MIRNA	C1orf94	-			mIR- 124	WDR81	17	1619817	1641893
	1	35135200	35135295	MIR552	NO_MIRNA	-	-			mIR- 124	WDR48	3	39093489	39138155
	1	35178338	35325417	SMIM12	NO_MIRNA	SMIM12	-			mIR- 124	WDFY3	4	85590704	85887544
	1	35246790	35251970	GJB3	NO_MIRNA	GJB3	-			mIR- 124	WASF2	1	27730730	27816669
	1	35258599	35261348	GJA4	NO_MIRNA	GJA4	-			mIR- 124	VPS54	2	64119280	64246206
	1	35331037	35395186	DLGAP3	NO_MIRNA	DLGAP3	-			mIR- 124	VPS37C	11	60897728	60929089
	1	35449523	35497569	ZMYM6	NO_MIRNA	ZMYM6	-			mIR- 124	VPS37B	12	123349882	123380991
	1	35525387	35581460	ZMYM1	NO_MIRNA	ZMYM1	-			mIR- 124	VIM	10	17270258	17279592
	1	35587623	35588085	EFCAB14P1	NO_MIRNA	-	-			mIR- 124	VCAN	5	82767284	82878122
	1	35641979	35658749	SFPQ	MIRNA	SFPQ	-			mIR- 124	VAT1	17	41166622	41177140
	1	35734568	35887659	ZMYM4	MIRNA	ZMYM4	-			mIR- 124	VASN	16	4421849	4433529
	1	35816323	35817208	RPL5P4	NO_MIRNA	-	-			mIR- 124	VANGL1	1	116184574	116240845
	1	35824423	35831678	ZMYM4-AS1	NO_MIRNA	-	-			mIR- 124	VAMP4	1	171669300	171711387
	1	35893417	35893494	RNY5P1	NO_MIRNA	-	-			mIR- 124	VAMP3	1	7831329	7841492
	1	35899091	36023551	KIAA0319L	MIRNA	KIAA0319L	-			mIR- 124	USP45	6	99880190	99969604
	1	36023074	36032875	NCDN	MIRNA	NCDN	-			mIR- 124	USP38	4	144106070	144144983
	1	36038971	36060929	TFAP2E	NO_MIRNA	TFAP2E	-			mIR- 124	USP30	12	109460894	109525831
	1	36067185	36107445	PSMB2	NO_MIRNA	PSMB2	-			mIR- 124	USP2	11	119225925	119252436
	1	36179476	36185073	C1orf216	NO_MIRNA	C1orf216	-			mIR- 124	USP1	1	62901968	62917475
	1	36185819	36235568	CLSPN	NO_MIRNA	CLSPN	-			mIR- 124	UNC119B	12	121148238	121161443
	1	36273773	36323491	2004-08-01	MIRNA	-	-			mIR- 124	UHRF2	9	6413151	6507054
	1	36335409	36395211	2001-08-01	NO_MIRNA	-	-			mIR- 124	UHMK1	1	162467041	162499419
	1	36396319	36538101	2003-08-01	NO_MIRNA	-	-			mIR- 124	UBR5	8	103265240	103425069
	1	36549676	36553876	TEKT2	NO_MIRNA	TEKT2	-			mIR- 124	UBQLN3	11	5528530	5531215
	1	36554476	36559533	ADPRHL2	NO_MIRNA	ADPRHL2	-			mIR- 124	UBN1	16	4896666	4932361
	1	36560837	36590821	COL8A2	NO_MIRNA	COL8A2	-			mIR- 124	UBE4A	11	118230300	118269926
	1	36602173	36615098	TRAPPC3	MIRNA	TRAPPC3	-			mIR- 124	UBE2H	7	129470572	129592789
	1	36621180	36646450	MAP7D1	NO_MIRNA	MAP7D1	-			mIR- 124	UBE2G1	17	4172554	4269923
	1	36657516	36657769	RN7SL131P	NO_MIRNA	-	-			mIR- 124	UBAP1	9	34179003	34252521
	1	36690017	36770958	THRAP3	NO_MIRNA	THRAP3	-			mIR- 124	TXNRD1	12	104609557	104744061
	1	36787632	36789755	EVA1B	NO_MIRNA	EVA1B	-			mIR- 124	TXLNA	1	32645287	32663886
	1	36805225	36851497	STK40	MIRNA	STK40	-			mIR- 124	TWSG1	18	9334765	9402418
	1	36856839	36863493	LSM10	NO_MIRNA	LSM10	-			mIR- 124	TUB	11	8040791	8127659
	1	36881428	36916086	OSCP1	NO_MIRNA	OSCP1	-			mIR- 124	TTC7A	2	47143296	47303276
	1	36921319	36930038	MRPS15	NO_MIRNA	MRPS15	-			mIR- 124	TTC26	7	138818490	138876732
	1	36931644	36948879	CSF3R	NO_MIRNA	CSF3R	-			mIR- 124	TSPAN8	12	71518865	71835678
	1	37095936	37096458	FTLP18	NO_MIRNA	-	-			mIR- 124	TSEN54	17	73512141	73520820
	1	37261128	37499730	GRIK3	MIRNA	GRIK3	-			mIR- 124	TSC22D4	7	100060982	100076902
	1	37920480	37940012	LINC01137	NO_MIRNA	-	-			mIR- 124	TSC22D1	13	45007655	45151283
	1	37940153	37949980	ZC3H12A	NO_MIRNA	ZC3H12A	-			mIR- 124	TRPS1	8	116420724	116821899
	1	37958176	37980375	MEAF6	NO_MIRNA	MEAF6	-			mIR- 124	TROVE2	1	193028552	193060907
	1	37966536	37966595	MIR5581	NO_MIRNA	-	-			mIR- 124	TRIM49	11	89530823	89541743
	1	38000050	38019903	SNIP1	NO_MIRNA	SNIP1	-			mIR- 124	TRIM45	1	117653682	117665209
	1	38022520	38032458	DNALI1	MIRNA	DNALI1	-			mIR- 124	TRIM39	6	30294256	30311506
	1	38032417	38061536	GNL2	NO_MIRNA	GNL2	-			mIR- 124	TRIM24	7	138145079	138274738
	1	38076951	38100595	RSPO1	NO_MIRNA	RSPO1	-			mIR- 124	TRIB3	20	361261	378203
	1	38147242	38157914	C1orf109	NO_MIRNA	C1orf109	-			mIR- 124	TRAM2	6	52362200	52441713
	1	38158090	38175391	CDCA8	NO_MIRNA	CDCA8	-			mIR- 124	TRAF3	14	103243813	103377837
	1	38179552	38230805	EPHA10	NO_MIRNA	EPHA10	-			mIR- 124	TPST2	22	26921458	26992681
	1	38242342	38245090	ACTN4P2	NO_MIRNA	-	-			mIR- 124	TP53INP2	20	33292094	33301243
	1	38259474	38266809	MANEAL	NO_MIRNA	MANEAL	-			mIR- 124	TP53INP1	8	95938200	95961639
	1	38268616	38273857	YRDC	NO_MIRNA	YRDC	-			mIR- 124	TOX	8	59717977	60031767
	1	38272651	38275126	C1orf122	MIRNA	C1orf122	-			mIR- 124	TOM1L1	17	52976748	53039310
	1	38275239	38325292	MTF1	MIRNA	MTF1	-			mIR- 124	TNFSF15	9	117546915	117568406
	1	38326369	38412729	INPP5B	MIRNA	INPP5B	-			mIR- 124	TNFSF11	13	43136872	43182149
	1	38350695	38350789	RNU6-584P	NO_MIRNA	-	-			mIR- 124	TMTC3	12	88536073	88593664
	1	38422647	38456593	SF3A3	NO_MIRNA	SF3A3	-			mIR- 124	TMEM87B	2	112812800	112876895
	1	38457134	38457241	RNU6-510P	NO_MIRNA	-	-			mIR- 124	TMEM260	14	56955072	57117324
	1	38462442	38471278	FHL3	NO_MIRNA	FHL3	-			mIR- 124	TMEM256-PLSCR3	17	7293046	7307416
	1	38474930	38490496	UTP11L	MIRNA	UTP11L	-			mIR- 124	TMEM248	7	66386212	66423538
	1	38509523	38512450	POU3F1	NO_MIRNA	POU3F1	-			mIR- 124	TMEM184B	22	38615298	38669040
	1	38554903	38555001	MIR3659	NO_MIRNA	-	-			mIR- 124	TMEM170B	6	11537938	11583757
	1	39303870	39325495	RRAGC	NO_MIRNA	RRAGC	-			mIR- 124	TMEM150A	2	85825671	85830319
	1	39328636	39347289	MYCBP	NO_MIRNA	MYCBP	-			mIR- 124	TMEM134	11	67231824	67236743
	1	39330175	39347289	GJA9	NO_MIRNA	-	-			mIR- 124	TMEM109	11	60681346	60690915
	1	39351479	39407471	RHBDL2	NO_MIRNA	RHBDL2	-			mIR- 124	TMEFF1	9	103204560	103339918
	1	39392542	39392649	RNU6-605P	NO_MIRNA	-	-			mIR- 124	TMCO3	13	114145310	114204542
	1	39456895	39471731	AKIRIN1	MIRNA	AKIRIN1	-			mIR- 124	TMCC1	3	129366635	129612419
	1	39491990	39500308	NDUFS5	NO_MIRNA	NDUFS5	-			mIR- 124	TLN1	9	35696945	35732392
	1	39546988	39952849	MACF1	NO_MIRNA	MACF1	-			mIR- 124	TIA1	2	70436576	70475792
	1	39586612	39586715	RNU6-608P	NO_MIRNA	-	-			mIR- 124	THAP4	2	242523820	242576864
	1	39957318	39991607	BMP8A	NO_MIRNA	BMP8A	-			mIR- 124	THAP2	12	72056789	72074419
	1	39980628	39982162	OXCT2P1	NO_MIRNA	-	-			mIR- 124	TFEB	6	41651716	41703997
	1	39997510	40024379	PPIEL	NO_MIRNA	-	-			mIR- 124	TFDP2	3	141663277	141868386
	1	40026488	40042462	PABPC4	MIRNA	PABPC4	-			mIR- 124	TFAP2B	6	50786436	50815326
	1	40033046	40033180	SNORA55	NO_MIRNA	-	-			mIR- 124	TFAP2A	6	10393419	10419892
	1	40089825	40105617	HEYL	NO_MIRNA	HEYL	-			mIR- 124	TET2	4	106067032	106200973
	1	40124793	40137710	NT5C1A	NO_MIRNA	NT5C1A	-			mIR- 124	TENM4	11	78363876	79151992
	1	40144320	40157361	HPCAL4	MIRNA	HPCAL4	-			mIR- 124	TEAD1	11	12695969	12966298
	1	40157854	40229586	PPIE	NO_MIRNA	PPIE	-			mIR- 124	TBX19	1	168250278	168283664
	1	40222854	40254533	BMP8B	NO_MIRNA	BMP8B	-			mIR- 124	TBC1D2B	15	78276378	78370066
	1	40306723	40349183	TRIT1	MIRNA	TRIT1	-			mIR- 124	TARBP1	1	234527059	234614849
	1	40361098	40367928	MYCL	NO_MIRNA	MYCL	-			mIR- 124	TAOK1	17	27717482	27878922
	1	40420802	40435638	MFSD2A	MIRNA	MFSD2A	-			mIR- 124	TAGAP	6	159455500	159466184
	1	40505905	40538321	CAP1	NO_MIRNA	CAP1	-			mIR- 124	SYPL1	7	105730949	105753022
	1	40538379	40563375	PPT1	NO_MIRNA	PPT1	-			mIR- 124	SYNCRIP	6	86318053	86353510
	1	40627045	40706593	RLF	MIRNA	RLF	-			mIR- 124	SYMPK	19	46318668	46366548
	1	40643515	40643621	RNU6-1237P	NO_MIRNA	-	-			mIR- 124	SUZ12	17	30264037	30328064
	1	40711619	40717363	TMCO2	NO_MIRNA	TMCO2	-			mIR- 124	SUMF1	3	3742498	4508965
	1	40723779	40759856	ZMPSTE24	MIRNA	ZMPSTE24	-			mIR- 124	SUCO	1	172501489	172580971
	1	40766159	40783488	COL9A2	NO_MIRNA	COL9A2	-			mIR- 124	STYX	14	53196898	53241716
	1	40810522	40888998	SMAP2	MIRNA	SMAP2	-			mIR- 124	STX12	1	28099694	28150963
	1	40915774	40929390	ZFP69B	NO_MIRNA	ZFP69B	-			mIR- 124	STX10	19	13254872	13261197
	1	40942887	40962015	ZFP69	MIRNA	ZFP69	-			mIR- 124	STT3A	11	125461607	125495110
	1	40974413	40982228	EXO5	MIRNA	EXO5	-			mIR- 124	STRBP	9	125871779	126030855
	1	41059305	41060025	GTF2F2P2	NO_MIRNA	-	-			mIR- 124	STK38	6	36461669	36515247
	1	41086351	41131329	RIMS3	MIRNA	RIMS3	-			mIR- 124	STK35	20	2082257	2157684
	1	41156052	41157738	NFYC-AS1	NO_MIRNA	-	-			mIR- 124	STC2	5	172741716	172756506
	1	41157320	41237275	NFYC	MIRNA	NFYC	-			mIR- 124	STC1	8	23699428	23712320
	1	41222956	41223044	MIR30C1	NO_MIRNA	-	-			mIR- 124	STAT3	17	40465342	40540586
	1	41249684	41306124	KCNQ4	MIRNA	KCNQ4	-			mIR- 124	SSMEM1	7	129847700	129856683
	1	41326729	41328018	CITED4	NO_MIRNA	CITED4	-			mIR- 124	SSFA2	2	182756560	182795465
	1	41445007	41478235	CTPS1	NO_MIRNA	CTPS1	-			mIR- 124	SSBP2	5	80708840	81047616
	1	41481269	41488909	SLFNL1	NO_MIRNA	SLFNL1	-			mIR- 124	SRSF6	20	42086568	42092245
	1	41492872	41707826	SCMH1	MIRNA	SCMH1	-			mIR- 124	SRSF10	1	24291294	24307417
	1	41827594	41849262	FOXO6	NO_MIRNA	FOXO6	-			mIR- 124	SRGAP3	3	9022275	9404737
	1	41944446	41950344	EDN2	NO_MIRNA	EDN2	-			mIR- 124	SREK1	5	65435799	65479443
	1	41972036	42501596	HIVEP3	MIRNA	HIVEP3	-			mIR- 124	SPTY2D1	11	18627948	18656338
	1	42642210	42801548	FOXJ3	MIRNA	FOXJ3	-			mIR- 124	SPTBN1	2	54683422	54896812
	1	42846466	42888249	RIMKLA	NO_MIRNA	RIMKLA	-			mIR- 124	SPOPL	2	139259371	139331117
	1	42896000	42921938	ZMYND12	NO_MIRNA	ZMYND12	-			mIR- 124	SPOCK3	4	167654535	168155947
	1	42921788	42939056	PPCS	NO_MIRNA	PPCS	-			mIR- 124	SPOCK1	5	136310987	136934068
	1	42929001	43120335	CCDC30	NO_MIRNA	CCDC30	-			mIR- 124	SP3	2	174771187	174830430
	1	42965876	42966067	TMSB4XP1	NO_MIRNA	-	-			mIR- 124	SP1	12	53773960	53810230
	1	43124096	43142429	PPIH	NO_MIRNA	PPIH	-			mIR- 124	SOX8	16	1031808	1036979
	1	43148098	43168020	YBX1	MIRNA	YBX1	-			mIR- 124	SOX6	11	15987995	16761138
	1	43198764	43205925	CLDN19	NO_MIRNA	CLDN19	-			mIR- 124	SOS2	14	50583847	50698276
	1	43212006	43232755	LEPRE1	NO_MIRNA	LEPRE1	-			mIR- 124	SOS1	2	39208537	39351486
	1	43232940	43263968	C1orf50	NO_MIRNA	C1orf50	-			mIR- 124	SOCS5	2	46926091	46990268
	1	43272723	43282954	CCDC23	NO_MIRNA	CCDC23	-			mIR- 124	SNX18	5	53813589	53842415
	1	43312280	43318148	ZNF691	NO_MIRNA	ZNF691	-			mIR- 124	SNTB2	16	69221032	69342955
	1	43368903	43369583	ATP6V1E1P1	NO_MIRNA	-	-			mIR- 124	SNTA1	20	31995761	32031698
	1	43391052	43424530	SLC2A1	MIRNA	SLC2A1	-			mIR- 124	SNAI2	8	49830249	49834299
	1	43424720	43449029	SLC2A1-AS1	NO_MIRNA	-	-			mIR- 124	SMOX	20	4101627	4168394
	1	43629846	43736607	EBNA1BP2	MIRNA	EBNA1BP2	-			mIR- 124	SMCO4	11	93211638	93276674
	1	43637820	43720029	WDR65	NO_MIRNA	WDR65	-			mIR- 124	SMAD7	18	46446223	46477081
	1	43662088	43662207	RNA5SP46	NO_MIRNA	-	-			mIR- 124	SMAD5	5	135468534	135524435
	1	43735665	43739673	TMEM125	NO_MIRNA	TMEM125	-			mIR- 124	SLITRK6	13	86366925	86373623
	1	43747554	43751288	C1orf210	NO_MIRNA	C1orf210	-			mIR- 124	SLCO5A1	8	70579282	70747299
	1	43766664	43788779	TIE1	MIRNA	TIE1	-			mIR- 124	SLC9A9	3	142984064	143567373
	1	43803478	43818443	MPL	NO_MIRNA	MPL	-			mIR- 124	SLC9A2	2	103236166	103327777
	1	43824626	43828874	CDC20	NO_MIRNA	CDC20	-			mIR- 124	SLC44A5	1	75667816	76076801
	1	43829068	43833696	ELOVL1	NO_MIRNA	ELOVL1	-			mIR- 124	SLC35G1	10	95653730	95715819
	1	43849588	43855479	MED8	MIRNA	MED8	-			mIR- 124	SLC35F5	2	114462588	114514400
	1	43855553	43918321	SZT2	NO_MIRNA	SZT2	-			mIR- 124	SLC35A4	5	139944041	139948688
	1	43913447	43914315	SZT2-AS1	NO_MIRNA	-	-			mIR- 124	SLC31A2	9	115913222	115926417
	1	43916824	43919660	HYI	NO_MIRNA	HYI	-			mIR- 124	SLC31A1	9	115983808	116028674
	1	43919598	43922666	HYI-AS1	NO_MIRNA	-	-			mIR- 124	SLC30A7	1	101361632	101447309
	1	43990858	44089343	PTPRF	NO_MIRNA	PTPRF	-			mIR- 124	SLC29A1	6	44187242	44201888
	1	44115829	44171186	KDM4A	NO_MIRNA	KDM4A	-			mIR- 124	SLC25A39	17	42396993	42402238
	1	44165436	44173809	KDM4A-AS1	NO_MIRNA	-	-			mIR- 124	SLC17A5	6	74303102	74363878
	1	44171495	44396831	ST3GAL3	MIRNA	ST3GAL3	-			mIR- 124	SLC16A13	17	6939394	6943440
	1	44182138	44182227	RNU6-1058P	NO_MIRNA	-	-			mIR- 124	SLC16A1	1	113454469	113499635
	1	44412611	44433694	IPO13	NO_MIRNA	IPO13	-			mIR- 124	SLC15A4	12	129277739	129308528
	1	44435672	44439041	DPH2	NO_MIRNA	DPH2	-			mIR- 124	SLC12A2	5	127419458	127525380
	1	44440159	44443967	ATP6V0B	MIRNA	ATP6V0B	-			mIR- 124	SIX4	14	61176246	61191066
	1	44444615	44456840	B4GALT2	MIRNA	B4GALT2	-			mIR- 124	SHC4	15	49115932	49255641
	1	44457031	44462200	CCDC24	NO_MIRNA	CCDC24	-			mIR- 124	SH3PXD2A	10	105348285	105615301
	1	44457172	44497139	SLC6A9	NO_MIRNA	SLC6A9	-			mIR- 124	SH2B3	12	111843752	111889427
	1	44679127	44686353	DMAP1	NO_MIRNA	DMAP1	-			mIR- 124	SGPP1	14	64150932	64194757
	1	44686742	44820932	ERI3	MIRNA	ERI3	-			mIR- 124	SGMS1	10	52065360	52384923
	1	44709080	44709945	ERI3-IT1	NO_MIRNA	-	-			mIR- 124	SGCD	5	155297354	156194799
	1	44870866	45117396	RNF220	NO_MIRNA	RNF220	-			mIR- 124	SFRP5	10	99526508	99531709
	1	45100910	45140227	TMEM53	NO_MIRNA	TMEM53	-			mIR- 124	SETD8	12	123868320	123893905
	1	45140364	45191263	C1orf228	NO_MIRNA	C1orf228	-			mIR- 124	SESTD1	2	179966419	180129517
	1	45187458	45187574	RNU5F-1	NO_MIRNA	-	-			mIR- 124	SERTAD2	2	64858755	64978139
	1	45196727	45196842	RNU5D-1	NO_MIRNA	-	-			mIR- 124	SERPINE2	2	224839829	224904036
	1	45205490	45233439	KIF2C	NO_MIRNA	KIF2C	-			mIR- 124	SERP1	3	150259781	150321015
	1	45240923	45244451	RPS8	NO_MIRNA	RPS8	-			mIR- 124	SERINC2	1	31882412	31907525
	1	45242162	45242265	SNORD46	NO_MIRNA	-	-			mIR- 124	SEPSECS	4	25121627	25162204
	1	45243515	45243584	SNORD38A	NO_MIRNA	-	-			mIR- 124	SEPHS1	10	13359424	13390297
	1	45245998	45246387	RPS15AP11	NO_MIRNA	-	-			mIR- 124	SEMA6D	15	47476298	48066420
	1	45249257	45253377	BEST4	NO_MIRNA	BEST4	-			mIR- 124	SEMA6A	5	115779312	115910630
	1	45265897	45271662	PLK3	NO_MIRNA	PLK3	-			mIR- 124	SEH1L	18	12947132	12987535
	1	45274154	45281257	BTBD19	NO_MIRNA	BTBD19	-			mIR- 124	SDF2L1	22	21996550	21998587
	1	45285516	45308735	PTCH2	MIRNA	PTCH2	-			mIR- 124	SCN4B	11	118004092	118023603
	1	45316450	45452282	EIF2B3	NO_MIRNA	EIF2B3	-			mIR- 124	SCG2	2	224461658	224467221
	1	45454377	45457506	MRPS17P1	NO_MIRNA	-	-			mIR- 124	SCD	10	102106881	102124591
	1	45468212	45477001	HECTD3	MIRNA	HECTD3	-			mIR- 124	SBNO2	19	1107636	1174282
	1	45477819	45481247	UROD	NO_MIRNA	UROD	-			mIR- 124	SAMD4A	14	55033815	55260033
	1	45482071	45771881	ZSWIM5	MIRNA	ZSWIM5	-			mIR- 124	SALL1	16	51169886	51185278
	1	45535649	45536101	OSTCP5	NO_MIRNA	-	-			mIR- 124	RYR3	15	33603163	34158303
	1	45792545	45794347	HPDL	NO_MIRNA	HPDL	-			mIR- 124	RYR1	19	38924339	39078204
	1	45794835	45806142	MUTYH	NO_MIRNA	MUTYH	-			mIR- 124	RTTN	18	67671029	67873181
	1	45805342	45809647	TOE1	NO_MIRNA	TOE1	-			mIR- 124	RREB1	6	7107830	7252213
	1	45809555	45956872	TESK2	MIRNA	TESK2	-			mIR- 124	RRAS	19	50138549	50143458
	1	45965725	45976739	MMACHC	NO_MIRNA	MMACHC	-			mIR- 124	RRAGD	6	90074355	90121989
	1	45976708	45988719	PRDX1	NO_MIRNA	PRDX1	-			mIR- 124	RPS6KA1	1	26856252	26901521
	1	46016215	46035721	AKR1A1	NO_MIRNA	AKR1A1	-			mIR- 124	RPIA	2	88991162	89050452
	1	46049518	46084566	NASP	NO_MIRNA	NASP	-			mIR- 124	RNF24	20	3907956	3996229
	1	46092976	46153785	GPBP1L1	MIRNA	GPBP1L1	-			mIR- 124	RNF216	7	5659678	5821370
	1	46111488	46111869	RPS15AP10	NO_MIRNA	-	-			mIR- 124	RNF135	17	29295803	29326929
	1	46152886	46160115	TMEM69	NO_MIRNA	TMEM69	-			mIR- 124	RIMS3	1	41086351	41131329
	1	46159996	46216322	IPP	NO_MIRNA	IPP	-			mIR- 124	RHOU	1	228870824	228882416
	1	46252659	46501796	MAST2	NO_MIRNA	MAST2	-			mIR- 124	RHOG	11	3848208	3862213
	1	46505812	46642160	PIK3R3	MIRNA	PIK3R3	-			mIR- 124	RHOA	3	49396578	49450431
	1	46640745	46651630	TSPAN1	NO_MIRNA	TSPAN1	-			mIR- 124	RHBDF1	16	108058	126354
	1	46654354	46685977	POMGNT1	MIRNA	POMGNT1	-			mIR- 124	RFX4	12	106976685	107156581
	1	46669006	46686933	LURAP1	MIRNA	LURAP1	-			mIR- 124	RFX3	9	3218297	3526004
	1	46713360	46744145	RAD54L	NO_MIRNA	RAD54L	-			mIR- 124	RFFL	17	33333009	33416338
	1	46726868	46769280	LRRC41	NO_MIRNA	LRRC41	-			mIR- 124	REV3L	6	111620234	111804918
	1	46769303	46782448	UQCRH	NO_MIRNA	UQCRH	-			mIR- 124	RELA	11	65421067	65430565
	1	46805849	46830824	NSUN4	NO_MIRNA	NSUN4	-			mIR- 124	RBMS1	2	161128662	161350305
	1	46859937	46879520	FAAH	NO_MIRNA	FAAH	-			mIR- 124	RBM47	4	40425272	40632892
	1	46921495	46948147	LINC00505	NO_MIRNA	-	-			mIR- 124	RBM33	7	155437145	155574179
	1	46972668	46979898	DMBX1	NO_MIRNA	DMBX1	-			mIR- 124	RBM27	5	145583113	145718814
	1	47004368	47035927	MKNK1-AS1	NO_MIRNA	-	-			mIR- 124	RBM24	6	17281577	17294106
	1	47011316	47017199	KNCN	NO_MIRNA	KNCN	-			mIR- 124	RBL1	20	35624752	35724398
	1	47023090	47082515	MKNK1	NO_MIRNA	MKNK1	-			mIR- 124	RB1CC1	8	53535016	53658403
	1	47073387	47082563	MOB3C	MIRNA	MOB3C	-			mIR- 124	RAVER2	1	65210778	65298915
	1	47098409	47139539	ATPAF1	MIRNA	ATPAF1	-			mIR- 124	RASSF3	12	65004293	65091347
	1	47124366	47184824	EFCAB14	MIRNA	EFCAB14	-			mIR- 124	RASSF1	3	50367219	50378411
	1	47134527	47139266	TEX38	NO_MIRNA	TEX38	-			mIR- 124	RASGEF1A	10	43689983	43762367
	1	47139708	47157770	EFCAB14-AS1	NO_MIRNA	-	-			mIR- 124	RARG	12	53604354	53626764
	1	47223510	47285085	CYP4B1	NO_MIRNA	CYP4B1	-			mIR- 124	RARB	3	25215823	25639423
	1	47308767	47366109	CYP4Z2P	NO_MIRNA	-	-			mIR- 124	RAPGEF2	4	160025330	160281321
	1	47427036	47516423	CYP4X1	NO_MIRNA	CYP4X1	-			mIR- 124	RAPGEF1	9	134452157	134615461
	1	47460054	47460174	CYP4A43P	NO_MIRNA	-	-			mIR- 124	RANBP10	16	67757005	67840555
	1	47466570	47466759	CYP4A27P	NO_MIRNA	-	-			mIR- 124	RALGPS1	9	129677053	129985445
	1	47562325	47644943	CYP4A22-AS1	NO_MIRNA	-	-			mIR- 124	RAI14	5	34656342	34832732
	1	47644922	47646011	LINC00853	NO_MIRNA	-	-			mIR- 124	RAD17	5	68665120	68710628
	1	47681962	47697892	TAL1	NO_MIRNA	TAL1	-			mIR- 124	RAB3D	19	11432722	11456946
	1	47715811	47779819	STIL	MIRNA	STIL	-			mIR- 124	RAB38	11	87846410	87908635
	1	47799469	47844511	CMPK1	MIRNA	CMPK1	-			mIR- 124	RAB34	17	27041299	27045447
	1	47881744	47883723	FOXE3	NO_MIRNA	FOXE3	-			mIR- 124	RAB27A	15	55495164	55611311
	1	47897805	47900313	FOXD2-AS1	NO_MIRNA	-	-			mIR- 124	RAB22A	20	56884752	56942563
	1	47901689	47906363	FOXD2	NO_MIRNA	FOXD2	-			mIR- 124	RAB14	9	123940415	123985292
	1	48226200	48462567	TRABD2B	NO_MIRNA	TRABD2B	-			mIR- 124	RAB11FIP1	8	37716136	37756985
	1	48561764	48648100	SKINTL	NO_MIRNA	-	-			mIR- 124	RAB10	2	26256976	26360323
	1	48688357	48714316	SLC5A9	MIRNA	SLC5A9	-			mIR- 124	QSOX1	1	180123969	180173165
	1	48761044	48937845	SPATA6	NO_MIRNA	SPATA6	-			mIR- 124	QSER1	11	32914724	33014862
	1	48790752	48791795	PPP1R8P1	NO_MIRNA	-	-			mIR- 124	QKI	6	163835032	163999628
	1	48998527	50489585	AGBL4	NO_MIRNA	AGBL4	-			mIR- 124	PUS3	11	125763381	125773116
	1	49193195	49242641	BEND5	NO_MIRNA	BEND5	-			mIR- 124	PURB	7	44915896	44924960
	1	49839873	49937757	AGBL4-IT1	NO_MIRNA	-	-			mIR- 124	PTPRZ1	7	121513143	121702090
	1	50307493	50312072	ZNF859P	NO_MIRNA	-	-			mIR- 124	PTPRR	12	71031853	71314623
	1	50513686	50669458	ELAVL4	MIRNA	ELAVL4	-			mIR- 124	PTPRE	10	129705325	129884119
	1	50864497	50865445	HMGB1P45	NO_MIRNA	-	-			mIR- 124	PTPRD	9	8314246	10612723
	1	50871102	50871696	FCF1P6	NO_MIRNA	-	-			mIR- 124	PTPN9	15	75759462	75871630
	1	50883222	50889172	DMRTA2	NO_MIRNA	DMRTA2	-			mIR- 124	PTPN12	7	77166592	77269388
	1	50905150	51425935	FAF1	NO_MIRNA	FAF1	-			mIR- 124	PTPN11	12	112856155	112947717
	1	51246012	51246822	PHBP12	NO_MIRNA	-	-			mIR- 124	PTN	7	136912088	137028611
	1	51426417	51440305	CDKN2C	NO_MIRNA	CDKN2C	-			mIR- 124	PTBP3	9	114980715	115095947
	1	51623460	51624143	CFL1P2	NO_MIRNA	-	-			mIR- 124	PTBP2	1	97187221	97289294
	1	51701943	51739127	RNF11	MIRNA	RNF11	-			mIR- 124	PTBP1	19	797075	812327
	1	51752930	51810788	TTC39A	MIRNA	TTC39A	-			mIR- 124	PSKH1	16	67927175	67963581
	1	51819935	51985000	EPS15	NO_MIRNA	EPS15	-			mIR- 124	PRTG	15	55903744	56035288
	1	52027538	52060569	CALR4P	NO_MIRNA	-	-			mIR- 124	PRRX1	1	170631869	170708560
	1	52042851	52254889	OSBPL9	NO_MIRNA	OSBPL9	-			mIR- 124	PRR14L	22	32072242	32146126
	1	52174734	52175612	SLC25A6P3	NO_MIRNA	-	-			mIR- 124	PRPF38B	1	109234945	109244425
	1	52254863	52344477	NRD1	NO_MIRNA	NRD1	-			mIR- 124	PROX1	1	214156524	214214595
	1	52373628	52456436	RAB3B	MIRNA	RAB3B	-			mIR- 124	PRLR	5	35048861	35230794
	1	52485803	52521843	TXNDC12	MIRNA	TXNDC12	-			mIR- 124	PRKG1	10	52750945	54058110
	1	52521797	52556388	BTF3L4	MIRNA	BTF3L4	-			mIR- 124	PRKD1	14	30045687	30661104
	1	52608046	52812358	ZFYVE9	MIRNA	ZFYVE9	-			mIR- 124	PRKAG2	7	151253197	151574210
	1	52615777	52616089	RN7SL788P	NO_MIRNA	-	-			mIR- 124	PRKAA2	1	57110995	57181008
	1	52645520	52646225	PDCL3P6	NO_MIRNA	-	-			mIR- 124	PRDM1	6	106534195	106557814
	1	52719293	52719848	ANAPC10P1	NO_MIRNA	-	-			mIR- 124	PQLC3	2	11295324	11319000
	1	52811395	52831865	CC2D1B	MIRNA	CC2D1B	-			mIR- 124	PPP2R5D	6	42952237	42980080
	1	52834349	52834916	PLA2G12AP1	NO_MIRNA	-	-			mIR- 124	PPP1R3B	8	8993765	9009084
	1	52838501	52870131	ORC1	NO_MIRNA	ORC1	-			mIR- 124	PPP1R13L	19	45882892	45909607
	1	52870236	52886511	PRPF38A	NO_MIRNA	PRPF38A	-			mIR- 124	PPM1F	22	22273793	22307209
	1	52873954	53019159	ZCCHC11	MIRNA	ZCCHC11	-			mIR- 124	PPIF	10	81107225	81115093
	1	53038786	53039488	EEF1GP7	NO_MIRNA	-	-			mIR- 124	PPFIBP2	11	7534529	7678358
	1	53068044	53074723	GPX7	MIRNA	GPX7	-			mIR- 124	PPFIA1	11	70116806	70230509
	1	53099016	53135355	FAM159A	NO_MIRNA	FAM159A	-			mIR- 124	PPARGC1A	4	23756664	23905712
	1	53152508	53164038	COA7	NO_MIRNA	COA7	-			mIR- 124	POLR3G	5	89767565	89810370
	1	53192126	53293014	ZYG11B	NO_MIRNA	ZYG11B	-			mIR- 124	POGLUT1	3	119187785	119213555
	1	53270780	53270884	RNU6-969P	NO_MIRNA	-	-			mIR- 124	PNPLA2	11	818902	825573
	1	53308183	53360670	ZYG11A	MIRNA	ZYG11A	-			mIR- 124	PLXNC1	12	94542499	94701451
	1	53361656	53392884	ECHDC2	NO_MIRNA	ECHDC2	-			mIR- 124	PLXNB2	22	50713408	50746056
	1	53392901	53517375	SCP2	MIRNA	SCP2	-			mIR- 124	PLOD3	7	100849258	100861701
	1	53394346	53394444	MIR1273F	NO_MIRNA	-	-			mIR- 124	PLEKHH1	14	68000018	68056329
	1	53460398	53461698	TUBBP10	NO_MIRNA	-	-			mIR- 124	PLEC	8	144989321	145050902
	1	53527854	53551174	PODN	MIRNA	PODN	-			mIR- 124	PLCB1	20	8112824	8949003
	1	53552855	53608289	SLC1A7	NO_MIRNA	SLC1A7	-			mIR- 124	PKN2	1	89149905	89301938
	1	53662101	53679869	CPT2	NO_MIRNA	CPT2	-			mIR- 124	PITPNA	17	1421012	1466110
	1	53679771	53686289	C1orf123	NO_MIRNA	C1orf123	-			mIR- 124	PIP5K1B	9	71320575	71624092
	1	53692564	53704282	MAGOH	NO_MIRNA	MAGOH	-			mIR- 124	PIP5K1A	1	151170425	151222012
	1	53711217	53793742	LRP8	NO_MIRNA	LRP8	-			mIR- 124	PIP4K2C	12	57984957	57997198
	1	53878821	53905693	SLC25A3P1	NO_MIRNA	-	-			mIR- 124	PIM3	22	50354161	50357728
	1	53971910	54199877	GLIS1	MIRNA	GLIS1	-			mIR- 124	PIM1	6	37137979	37143202
	1	54231133	54304533	NDC1	MIRNA	NDC1	-			mIR- 124	PIK3CB	3	138372860	138553780
	1	54317392	54356407	YIPF1	NO_MIRNA	YIPF1	-			mIR- 124	PIK3C2G	12	18400548	18801348
	1	54356912	54376759	DIO1	NO_MIRNA	DIO1	-			mIR- 124	PIK3C2A	11	17099277	17229530
	1	54382247	54411602	HSPB11	NO_MIRNA	HSPB11	-			mIR- 124	PID1	2	229715242	230136001
	1	54411750	54433841	LRRC42	NO_MIRNA	LRRC42	-			mIR- 124	PIAS3	1	145575233	145586546
	1	54440642	54441704	HNRNPA3P12	NO_MIRNA	-	-			mIR- 124	PI4K2B	4	25162263	25280714
	1	54497347	54519177	TMEM59	NO_MIRNA	TMEM59	-			mIR- 124	PHF19	9	123617977	123639606
	1	54519260	54578192	TCEANC2	NO_MIRNA	TCEANC2	-			mIR- 124	PHACTR2	6	143857982	144152322
	1	54598747	54619443	CDCP2	NO_MIRNA	CDCP2	-			mIR- 124	PGRMC2	4	129190397	129209984
	1	54638009	54665709	CYB5RL	NO_MIRNA	CYB5RL	-			mIR- 124	PGM1	1	64058947	64125916
	1	54649714	54691137	MRPL37	NO_MIRNA	MRPL37	-			mIR- 124	PGF	14	75408537	75422487
	1	54691105	54879152	SSBP3	MIRNA	SSBP3	-			mIR- 124	PECR	2	216861052	216947678
	1	55007930	55104865	ACOT11	MIRNA	ACOT11	-			mIR- 124	PDIK1L	1	26437664	26452034
	1	55107459	55207981	MROH7-TTC4	NO_MIRNA	-	-			mIR- 124	PDE7B	6	136172834	136516712
	1	55107463	55175939	MROH7	NO_MIRNA	MROH7	-			mIR- 124	PDE4B	1	66258197	66840259
	1	55181495	55208330	TTC4	NO_MIRNA	TTC4	-			mIR- 124	PDCD6	5	271736	353971
	1	55222571	55230187	PARS2	MIRNA	PARS2	-			mIR- 124	PCDH8	13	53418109	53422775
	1	55245385	55266940	TTC22	NO_MIRNA	TTC22	-			mIR- 124	PCDH17	13	58205944	58303445
	1	55315306	55352891	DHCR24	MIRNA	DHCR24	-			mIR- 124	PARP9	3	122246771	122283424
	1	55505221	55530525	PCSK9	NO_MIRNA	PCSK9	-			mIR- 124	PARP16	15	65526798	65592956
	1	55532032	55680786	USP24	MIRNA	USP24	-			mIR- 124	PARD3	10	34398488	35104253
	1	55688052	55689045	GYG1P3	NO_MIRNA	-	-			mIR- 124	PAQR8	6	52226219	52272575
	1	56960419	57110974	PPAP2B	MIRNA	PPAP2B	-			mIR- 124	PAPSS2	10	89419370	89507462
	1	57110995	57181008	PRKAA2	MIRNA	PRKAA2	-			mIR- 124	PANK1	10	91342745	91405215
	1	57320479	57383894	C8A	NO_MIRNA	C8A	-			mIR- 124	PAM	5	102089685	102366809
	1	57394883	57431813	C8B	NO_MIRNA	C8B	-			mIR- 124	PALM2-AKAP2	9	112542589	112934792
	1	57460451	59012406	DAB1	NO_MIRNA	DAB1	-			mIR- 124	PALM	19	708953	748329
	1	58071519	58071878	RPS20P5	NO_MIRNA	-	-			mIR- 124	PAIP2B	2	71409869	71454213
	1	58326204	58346577	DAB1-AS1	NO_MIRNA	-	-			mIR- 124	PAFAH1B1	17	2496504	2588909
	1	58513847	58514963	HNRNPA1P6	NO_MIRNA	-	-			mIR- 124	PABPC4L	4	135117488	135122903
	1	58521805	58522152	RPS26P15	NO_MIRNA	-	-			mIR- 124	P4HB	17	79801035	79818570
	1	59041099	59043166	TACSTD2	NO_MIRNA	TACSTD2	-			mIR- 124	P4HA1	10	74766975	74856732
	1	59120411	59165764	MYSM1	MIRNA	MYSM1	-			mIR- 124	OVOL2	20	17937623	18039832
	1	59246465	59249785	JUN	MIRNA	JUN	-			mIR- 124	OTUD4	4	146031990	146101313
	1	59250823	59365384	LINC01135	NO_MIRNA	-	-			mIR- 124	OTUD1	10	23728198	23731308
	1	59762310	60233347	FGGY	NO_MIRNA	FGGY	-			mIR- 124	OSBPL8	12	76745577	76953589
	1	60280458	60342050	HOOK1	MIRNA	HOOK1	-			mIR- 124	OSBPL6	2	179059208	179264160
	1	60358980	60392462	CYP2J2	NO_MIRNA	CYP2J2	-			mIR- 124	OSBPL11	3	125247702	125313934
	1	60440431	60440726	RN7SL475P	NO_MIRNA	-	-			mIR- 124	OSBP	11	59341871	59383617
	1	60452941	60539442	C1orf87	NO_MIRNA	C1orf87	-			mIR- 124	OLFM1	9	137967268	138013025
	1	61330931	61928465	NFIA	MIRNA	NFIA	-			mIR- 124	OGFOD3	17	80347099	80376513
	1	62146718	62191095	TM2D1	NO_MIRNA	TM2D1	-			mIR- 124	NYNRIN	14	24867992	24888494
	1	62208149	62629592	INADL	MIRNA	INADL	-			mIR- 124	NUPL1	13	25875662	25923938
	1	62282091	62282194	RNU6-414P	NO_MIRNA	-	-			mIR- 124	NUFIP2	17	27582854	27621136
	1	62504514	62504783	LAMTOR5P1	NO_MIRNA	-	-			mIR- 124	NSUN2	5	6599352	6633404
	1	62538120	62538411	RN7SL180P	NO_MIRNA	-	-			mIR- 124	NRP2	2	206546714	206662857
	1	62654803	62655625	PIGPP2	NO_MIRNA	-	-			mIR- 124	NRP1	10	33466420	33625190
	1	62702651	62785085	KANK4	NO_MIRNA	KANK4	-			mIR- 124	NRCAM	7	107788068	108097161
	1	62901968	62917475	USP1	MIRNA	USP1	-			mIR- 124	NR4A1	12	52416616	52453291
	1	62920399	63153969	DOCK7	MIRNA	DOCK7	-			mIR- 124	NR3C1	5	142657496	142815077
	1	63063158	63071830	ANGPTL3	NO_MIRNA	ANGPTL3	-			mIR- 124	NPLOC4	17	79523913	79615495
	1	63249806	63331184	ATG4C	MIRNA	ATG4C	-			mIR- 124	NME4	16	446725	460367
	1	63788730	63790797	FOXD3	NO_MIRNA	FOXD3	-			mIR- 124	NLRX1	11	119037277	119054725
	1	63833261	63904233	ALG6	NO_MIRNA	ALG6	-			mIR- 124	NKAIN1	1	31652592	31712401
	1	63906441	64059392	ITGB3BP	NO_MIRNA	ITGB3BP	-			mIR- 124	NIPA1	15	23043277	23100005
	1	63989043	64038364	EFCAB7	NO_MIRNA	EFCAB7	-			mIR- 124	NFIA	1	61330931	61928465
	1	63995288	63995569	RN7SL488P	NO_MIRNA	-	-			mIR- 124	NFATC2	20	50003494	50179370
	1	64002382	64002441	RNU7-123P	NO_MIRNA	-	-			mIR- 124	NEURL1B	5	172068269	172118543
	1	64058947	64125916	PGM1	MIRNA	PGM1	-			mIR- 124	NEO1	15	73344051	73597547
	1	64121414	64121716	RN7SL130P	NO_MIRNA	-	-			mIR- 124	NEGR1	1	71861623	72748417
	1	64239693	64647181	ROR1	MIRNA	ROR1	-			mIR- 124	NDFIP1	5	141488070	141534005
	1	64936428	65158741	CACHD1	MIRNA	CACHD1	-			mIR- 124	NCOA1	2	24714783	24993571
	1	65210778	65298915	RAVER2	MIRNA	RAVER2	-			mIR- 124	NARG2	15	60711808	60771359
	1	65298912	65432187	JAK1	NO_MIRNA	JAK1	-			mIR- 124	NAP1L5	4	89617066	89619386
	1	65450291	65451770	SLC2A3P2	NO_MIRNA	-	-			mIR- 124	NAMPT	7	105888731	105926772
	1	65488651	65488757	RNU6-1176P	NO_MIRNA	-	-			mIR- 124	NACC1	19	13228917	13251955
	1	65523438	65523525	MIR3671	NO_MIRNA	-	-			mIR- 124	NAA15	4	140222609	140341187
	1	65524117	65524191	MIR101-1	NO_MIRNA	-	-			mIR- 124	MYRF	11	61520114	61555990
	1	65613232	65697828	AK4	MIRNA	AK4	-			mIR- 124	MYO10	5	16665395	16936372
	1	65713902	65881552	DNAJC6	MIRNA	DNAJC6	-			mIR- 124	MYLK2	20	30407111	30422492
	1	65764438	65764663	COX6CP13	NO_MIRNA	-	-			mIR- 124	MYH9	22	36677327	36784063
	1	65881499	65881689	RNU2-15P	NO_MIRNA	-	-			mIR- 124	MYH11	16	15797029	15950890
	1	65886248	66107242	LEPR	MIRNA	LEPR	-			mIR- 124	MYH10	17	8377523	8534079
	1	65886270	65901690	LEPROT	NO_MIRNA	LEPROT	-			mIR- 124	MYADM	19	54369477	54379691
	1	66258197	66840259	PDE4B	MIRNA	PDE4B	-			mIR- 124	MTDH	8	98656407	98740998
	1	66999066	67213982	SGIP1	NO_MIRNA	SGIP1	-			mIR- 124	MRPS33	7	140705854	140715028
	1	67094123	67094200	MIR3117	NO_MIRNA	-	-			mIR- 124	MRI1	19	13875346	13885096
	1	67218142	67244470	TCTEX1D1	NO_MIRNA	TCTEX1D1	-			mIR- 124	MPZ	1	161274525	161279762
	1	67390578	67454302	MIER1	MIRNA	MIER1	-			mIR- 124	MLLT3	9	20341663	20622542
	1	67465015	67519782	SLC35D1	MIRNA	SLC35D1	-			mIR- 124	MIB1	18	19284918	19450918
	1	67873493	67896098	SERBP1	MIRNA	SERBP1	-			mIR- 124	MGAT4A	2	99235569	99347589
	1	67882897	67883001	RNU6-387P	NO_MIRNA	-	-			mIR- 124	METAP2	12	95867296	95909615
	1	68150744	68154021	GADD45A	NO_MIRNA	GADD45A	-			mIR- 124	MEF2A	15	100017370	100256671
	1	68167149	68299150	GNG12	NO_MIRNA	GNG12	-			mIR- 124	MDK	11	46402306	46405375
	1	68297986	68668670	GNG12-AS1	NO_MIRNA	-	-			mIR- 124	MDGA2	14	47308826	48144157
	1	68515043	68515428	ARL5AP3	NO_MIRNA	-	-			mIR- 124	MDGA2	14	47311134	48143999
	1	68564142	68698803	WLS	MIRNA	WLS	-			mIR- 124	MDC1	6	30667584	30685666
	1	68627444	68628773	CTBP2P8	NO_MIRNA	-	-			mIR- 124	MCU	10	74451889	74647452
	1	68649201	68649293	MIR1262	NO_MIRNA	-	-			mIR- 124	MAPK8	10	49514698	49647403
	1	68708157	68708738	RPS7P4	NO_MIRNA	-	-			mIR- 124	MAPK14	6	35995488	36079013
	1	68894505	68915642	RPE65	MIRNA	RPE65	-			mIR- 124	MAP3K2	2	128056306	128146041
	1	68939835	68962904	DEPDC1	NO_MIRNA	DEPDC1	-			mIR- 124	MAP3K13	3	185000729	185206885
	1	68980058	68980352	TXNP2	NO_MIRNA	-	-			mIR- 124	MAP3K1	5	56111401	56191979
	1	70034081	70617628	LRRC7	MIRNA	LRRC7	-			mIR- 124	MAP1B	5	71403061	71505395
	1	70345275	70345577	RN7SL538P	NO_MIRNA	-	-			mIR- 124	MANBAL	20	35918041	35945663
	1	70385005	70386000	PIN1P1	NO_MIRNA	-	-			mIR- 124	MACROD2	20	13976015	16033842
	1	70610488	70671303	LRRC40	MIRNA	LRRC40	-			mIR- 124	LUC7L	16	238968	279462
	1	70645829	70646123	RN7SL242P	NO_MIRNA	-	-			mIR- 124	LRRFIP2	3	37094117	37225180
	1	70671365	70718735	SRSF11	MIRNA	SRSF11	-			mIR- 124	LRRC58	3	120043356	120068186
	1	70726271	70820417	ANKRD13C	NO_MIRNA	ANKRD13C	-			mIR- 124	LRRC57	15	42834720	42841000
	1	70876901	70905534	CTH	MIRNA	CTH	-			mIR- 124	LRRC16A	6	25279306	25620758
	1	71318036	71513491	PTGER3	NO_MIRNA	PTGER3	-			mIR- 124	LRRC1	6	53659295	53788919
	1	71514538	71532867	ZRANB2-AS1	NO_MIRNA	-	-			mIR- 124	LRP6	12	12268959	12419946
	1	71528974	71546980	ZRANB2	MIRNA	ZRANB2	-			mIR- 124	LPP	3	187871072	188608460
	1	71533314	71533399	MIR186	NO_MIRNA	-	-			mIR- 124	LMO4	1	87794151	87814606
	1	71547007	71955652	ZRANB2-AS2	NO_MIRNA	-	-			mIR- 124	LMO3	12	16701307	16763528
	1	71861623	72748417	NEGR1	MIRNA	NEGR1	-			mIR- 124	LMNB1	5	126112315	126172712
	1	72259915	72302695	NEGR1-IT1	NO_MIRNA	-	-			mIR- 124	LMF2	22	50941376	50946135
	1	72740235	72740842	GDI2P2	NO_MIRNA	-	-			mIR- 124	LMBRD1	6	70385694	70507003
	1	72767155	72767512	RPL31P12	NO_MIRNA	-	-			mIR- 124	LIPE	19	42905659	42931578
	1	74663896	74699770	FPGT	NO_MIRNA	FPGT	-			mIR- 124	LIN7C	11	27516123	27528320
	1	74663919	75009666	FPGT-TNNI3K	NO_MIRNA	-	-			mIR- 124	LIN28B	6	105404923	105531207
	1	74663947	75010112	TNNI3K	NO_MIRNA	TNNI3K	-			mIR- 124	LIMS1	2	109150857	109303702
	1	74935562	74978298	LRRC53	NO_MIRNA	LRRC53	-			mIR- 124	LIMD2	17	61773262	61778532
	1	75033795	75139422	C1orf173	NO_MIRNA	C1orf173	-			mIR- 124	LIMCH1	4	41361624	41702061
	1	75171170	75199092	CRYZ	NO_MIRNA	CRYZ	-			mIR- 124	LHX2	9	126763949	126795580
	1	75198836	75232362	TYW3	NO_MIRNA	TYW3	-			mIR- 124	LEMD3	12	65563351	65642107
	1	75594119	75627218	LHX8	MIRNA	LHX8	-			mIR- 124	LCORL	4	17842822	18023499
	1	75667816	76076801	SLC44A5	MIRNA	SLC44A5	-			mIR- 124	LCLAT1	2	30670092	30867091
	1	76003700	76003804	RNU6-503P	NO_MIRNA	-	-			mIR- 124	LBH	2	30454397	30546596
	1	76190036	76253260	ACADM	NO_MIRNA	ACADM	-			mIR- 124	LARP1	5	154092462	154197167
	1	76251879	76260764	RABGGTB	MIRNA	RABGGTB	-			mIR- 124	LAMC1	1	182992595	183114727
	1	76262567	76378923	MSH4	NO_MIRNA	MSH4	-			mIR- 124	KPNA4	3	160212783	160283376
	1	76540404	77100286	ST6GALNAC3	NO_MIRNA	ST6GALNAC3	-			mIR- 124	KPNA3	13	50273447	50367057
	1	77165474	77166223	TPI1P1	NO_MIRNA	-	-			mIR- 124	KLHL7	7	23145353	23217533
	1	77218820	77218925	RNU6-161P	NO_MIRNA	-	-			mIR- 124	KLHDC10	7	129710350	129775560
	1	77333126	77531396	ST6GALNAC5	NO_MIRNA	ST6GALNAC5	-			mIR- 124	KLF6	10	3818188	3827473
	1	77554675	77685115	PIGK	NO_MIRNA	PIGK	-			mIR- 124	KIF3A	5	132028320	132073330
	1	77747736	78025651	AK5	NO_MIRNA	AK5	-			mIR- 124	KIF26B	1	245318287	245872733
	1	77886010	77886071	RNU7-8P	NO_MIRNA	-	-			mIR- 124	KIF24	9	34252379	34329198
	1	78028101	78149104	ZZZ3	MIRNA	ZZZ3	-			mIR- 124	KIAA2013	1	11979648	11986485
	1	78080554	78080637	RNA5SP20	NO_MIRNA	-	-			mIR- 124	KIAA1671	22	25348697	25593415
	1	78111009	78111301	RN7SL370P	NO_MIRNA	-	-			mIR- 124	KIAA1468	18	59854491	59974355
	1	78161672	78225537	USP33	NO_MIRNA	USP33	-			mIR- 124	KIAA1024	15	79724858	79764632
	1	78245309	78344106	FAM73A	MIRNA	FAM73A	-			mIR- 124	KIAA0355	19	34745442	34846491
	1	78312795	78314487	NSRP1P1	NO_MIRNA	-	-			mIR- 124	KIAA0247	14	70078313	70181859
	1	78319040	78319578	HSPE1P25	NO_MIRNA	-	-			mIR- 124	KDM3B	5	137688285	137772717
	1	78347033	78355224	NEXN-AS1	NO_MIRNA	-	-			mIR- 124	KCNK2	1	215179118	215410436
	1	78354198	78409580	NEXN	MIRNA	NEXN	-			mIR- 124	KCNK10	14	88649113	88793251
	1	78409740	78444794	FUBP1	MIRNA	FUBP1	-			mIR- 124	KCNJ2	17	68164814	68176189
	1	78444859	78483648	DNAJB4	NO_MIRNA	DNAJB4	-			mIR- 124	KCMF1	2	85198216	85286595
	1	78445226	78604133	GIPC2	NO_MIRNA	GIPC2	-			mIR- 124	KATNBL1	15	34432875	34502297
	1	78769568	79005434	PTGFR	NO_MIRNA	PTGFR	-			mIR- 124	KATNA1	6	149916009	149970108
	1	79355449	79472403	ELTD1	MIRNA	ELTD1	-			mIR- 124	KAT7	17	47865917	47906458
	1	79520630	79521740	PSAT1P3	NO_MIRNA	-	-			mIR- 124	KANK1	9	470291	746105
	1	80916768	80917689	HNRNPA1P64	NO_MIRNA	-	-			mIR- 124	JAZF1	7	27870192	28220362
	1	81771845	82458120	LPHN2	MIRNA	LPHN2	-			mIR- 124	JAM2	21	27011584	27089874
	1	81892141	81893290	HNRNPA3P14	NO_MIRNA	-	-			mIR- 124	JAKMIP3	10	133918175	133998313
	1	82187378	82188753	ST13P20	NO_MIRNA	-	-			mIR- 124	JAG1	20	10618332	10654694
	1	84330711	84464833	TTLL7	NO_MIRNA	TTLL7	-			mIR- 124	JADE1	4	129730779	129796379
	1	84444801	84449983	TTLL7-IT1	NO_MIRNA	-	-			mIR- 124	ITSN2	2	24425733	24583583
	1	84543745	84704181	PRKACB	NO_MIRNA	PRKACB	-			mIR- 124	ITGB8	7	20370325	20455377
	1	84764049	84855640	SAMD13	NO_MIRNA	SAMD13	-			mIR- 124	ITGB1	10	33189247	33294720
	1	84831111	84863514	UOX	NO_MIRNA	-	-			mIR- 124	ITGA7	12	56078352	56109827
	1	84864215	84880701	DNASE2B	NO_MIRNA	DNASE2B	-			mIR- 124	ITGA3	17	48133332	48167845
	1	84944942	84963473	RPF1	NO_MIRNA	RPF1	-			mIR- 124	ITFG3	16	284545	319942
	1	84964008	84972248	GNG5	MIRNA	GNG5	-			mIR- 124	IRF2BPL	14	77490888	77495034
	1	84971974	85031877	SPATA1	NO_MIRNA	-	-			mIR- 124	IQGAP1	15	90931450	91045475
	1	85015289	85040163	CTBS	NO_MIRNA	CTBS	-			mIR- 124	IPO8	12	30781922	30848920
	1	85093913	85100703	C1orf180	NO_MIRNA	C1orf180	-			mIR- 124	INO80C	18	33032194	33077955
	1	85109390	85156486	SSX2IP	MIRNA	SSX2IP	-			mIR- 124	IMPAD1	8	57870492	57906403
	1	85277285	85358896	LPAR3	NO_MIRNA	LPAR3	-			mIR- 124	IMPACT	18	22006580	22033499
	1	85391268	85462796	MCOLN2	MIRNA	MCOLN2	-			mIR- 124	IL6R	1	154377669	154441926
	1	85464830	85598821	WDR63	NO_MIRNA	WDR63	-			mIR- 124	IER3	6	30710976	30712331
	1	85483765	85514182	MCOLN3	NO_MIRNA	MCOLN3	-			mIR- 124	HTATIP2	11	20385231	20405329
	1	85622556	85666729	SYDE2	MIRNA	SYDE2	-			mIR- 124	HRCT1	9	35906189	35907138
	1	85715639	85725355	C1orf52	NO_MIRNA	C1orf52	-			mIR- 124	HOXA9	7	27202054	27210117
	1	85731931	85742773	BCL10	NO_MIRNA	BCL10	-			mIR- 124	HNRNPK	9	86582998	86595569
	1	85784164	86043933	DDAH1	MIRNA	DDAH1	-			mIR- 124	HNRNPF	10	43881065	43904614
	1	86046444	86049645	CYR61	MIRNA	CYR61	-			mIR- 124	HNRNPA2B1	7	26229547	26241149
	1	86115106	86174116	ZNHIT6	NO_MIRNA	ZNHIT6	-			mIR- 124	HMGXB4	22	35653445	35691800
	1	86194916	86622626	COL24A1	NO_MIRNA	COL24A1	-			mIR- 124	HLF	17	53342373	53402426
	1	86814344	86862023	ODF2L	NO_MIRNA	ODF2L	-			mIR- 124	HIVEP3	1	41972036	42501596
	1	86889769	86922241	CLCA2	NO_MIRNA	CLCA2	-			mIR- 124	HIVEP2	6	143072604	143266338
	1	86934051	86965972	CLCA1	NO_MIRNA	CLCA1	-			mIR- 124	HIVEP1	6	12008995	12165232
	1	87170259	87213867	SH3GLB1	NO_MIRNA	SH3GLB1	-			mIR- 124	HIPK3	11	33278218	33378569
	1	87380331	87602334	HS2ST1	MIRNA	HS2ST1	-			mIR- 124	HIPK1	1	114471814	114520426
	1	87595448	87634881	LINC01140	NO_MIRNA	-	-			mIR- 124	HIC1	17	1957448	1962981
	1	87794151	87814606	LMO4	MIRNA	LMO4	-			mIR- 124	HEMGN	9	100689073	100707138
	1	89149905	89301938	PKN2	MIRNA	PKN2	-			mIR- 124	HECTD2	10	93170096	93274586
	1	89282462	89282568	RNU6-125P	NO_MIRNA	-	-			mIR- 124	HEATR1	1	236712305	236767804
	1	89294785	89295102	TCEB1P19	NO_MIRNA	-	-			mIR- 124	HDAC5	17	42154114	42201070
	1	89318615	89357627	GTF2B	NO_MIRNA	GTF2B	-			mIR- 124	HADHA	2	26413504	26467594
	1	89401456	89458636	CCBL2	MIRNA	CCBL2	-			mIR- 124	GZF1	20	23342787	23353700
	1	89518002	89531043	GBP1	NO_MIRNA	GBP1	-			mIR- 124	GXYLT1	12	42475647	42538681
	1	89569968	89570450	PTGES3P1	NO_MIRNA	-	-			mIR- 124	GSK3B	3	119540170	119813264
	1	89873238	89891802	GBP1P1	NO_MIRNA	-	-			mIR- 124	GRID1	10	87359312	88126250
	1	89990395	90063423	LRRC8B	MIRNA	LRRC8B	-			mIR- 124	GRIA4	11	105480721	105852819
	1	90098631	90235462	LRRC8C	NO_MIRNA	LRRC8C	-			mIR- 124	GRIA2	4	158125334	158287227
	1	90286573	90402170	LRRC8D	MIRNA	LRRC8D	-			mIR- 124	GRASP	12	52400724	52409673
	1	90453272	90453503	RN7SKP272	NO_MIRNA	-	-			mIR- 124	GRAMD3	5	125695824	125832186
	1	90459152	90459880	GEMIN8P4	NO_MIRNA	-	-			mIR- 124	GRAMD1B	11	123396344	123498482
	1	90460671	90501090	ZNF326	MIRNA	ZNF326	-			mIR- 124	GPR85	7	112718386	112727833
	1	91177096	91182794	BARHL2	NO_MIRNA	BARHL2	-			mIR- 124	GPD2	2	157291802	157470247
	1	91358549	91359169	PHKA1P1	NO_MIRNA	-	-			mIR- 124	GPAM	10	113909624	113975135
	1	91380859	91487829	ZNF644	MIRNA	ZNF644	-			mIR- 124	GNG10	9	114423615	114432526
	1	91489476	91490361	RPL5P6	NO_MIRNA	-	-			mIR- 124	GNAL	18	11688955	11885684
	1	91726323	91870426	HFM1	NO_MIRNA	HFM1	-			mIR- 124	GNAI2	3	50263724	50296787
	1	91793926	91795070	FEN1P1	NO_MIRNA	-	-			mIR- 124	GNAI1	7	79763271	79848718
	1	91966408	91991321	CDC7	NO_MIRNA	CDC7	-			mIR- 124	GNA14	9	80037995	80263223
	1	92145902	92371892	TGFBR3	NO_MIRNA	TGFBR3	-			mIR- 124	GMFB	14	54941202	54955914
	1	92495539	92529093	EPHX4	MIRNA	EPHX4	-			mIR- 124	GLUD1	10	88810243	88854623
	1	92531863	92533396	LPCAT2BP	NO_MIRNA	-	-			mIR- 124	GLRB	4	157997209	158093242
	1	92540090	92540968	SETSIP	NO_MIRNA	-	-			mIR- 124	GLIS2	16	4364762	4389598
	1	92545862	92613393	BTBD8	NO_MIRNA	BTBD8	-			mIR- 124	GLI3	7	42000548	42277469
	1	92590858	92592019	PRKAR1AP	NO_MIRNA	-	-			mIR- 124	GLCE	15	69452923	69564556
	1	92632542	92650280	KIAA1107	NO_MIRNA	KIAA1107	-			mIR- 124	GGA2	16	23474863	23533316
	1	92683497	92711370	C1orf146	NO_MIRNA	C1orf146	-			mIR- 124	GFPT2	5	179727690	179780387
	1	92694138	92694992	ACTBP12	NO_MIRNA	-	-			mIR- 124	GDAP2	1	118406107	118472253
	1	92711959	92764544	GLMN	NO_MIRNA	GLMN	-			mIR- 124	GDAP1L1	20	42875887	42909013
	1	92764522	92867613	RPAP2	NO_MIRNA	RPAP2	-			mIR- 124	GCOM1	15	57884106	58006943
	1	92940319	92952433	GFI1	NO_MIRNA	GFI1	-			mIR- 124	GCDH	19	13001840	13025021
	1	92974253	93257961	EVI5	MIRNA	EVI5	-			mIR- 124	GATAD2B	1	153777201	153895451
	1	93112605	93113187	HMGB3P9	NO_MIRNA	-	-			mIR- 124	GATA6	18	19749404	19782491
	1	93297582	93307481	RPL5	NO_MIRNA	RPL5	-			mIR- 124	GAREM	18	29704840	30050447
	1	93306276	93306408	SNORA66	NO_MIRNA	-	-			mIR- 124	GALNT4	12	89913185	89920039
	1	93307724	93427057	FAM69A	NO_MIRNA	FAM69A	-			mIR- 124	G3BP2	4	76567966	76649709
	1	93544792	93604638	MTF2	MIRNA	MTF2	-			mIR- 124	G3BP1	5	151150606	151192346
	1	93615299	93646285	TMED5	MIRNA	TMED5	-			mIR- 124	FZD5	2	208627310	208634287
	1	93645476	93744287	CCDC18	NO_MIRNA	CCDC18	-			mIR- 124	FZD4	11	86656721	86666433
	1	93811445	93835055	DR1	NO_MIRNA	DR1	-			mIR- 124	FXR2	17	7494548	7518189
	1	93913688	94020218	FNBP1L	NO_MIRNA	FNBP1L	-			mIR- 124	FXR1	3	180585929	180700541
	1	94027347	94312706	BCAR3	MIRNA	BCAR3	-			mIR- 124	FSTL5	4	162305049	163085187
	1	94312388	94312467	MIR760	NO_MIRNA	-	-			mIR- 124	FRMD4A	10	13685706	14504141
	1	94350761	94374966	GCLM	NO_MIRNA	GCLM	-			mIR- 124	FPGS	9	130556876	130576606
	1	94458393	94586688	ABCA4	NO_MIRNA	ABCA4	-			mIR- 124	FNIP2	4	159690290	159829201
	1	94614544	94740624	ARHGAP29	NO_MIRNA	ARHGAP29	-			mIR- 124	FLRT3	20	14303634	14318262
	1	94883933	94984222	ABCD3	NO_MIRNA	ABCD3	-			mIR- 124	FLOT2	17	27206353	27224697
	1	94994781	95007356	F3	NO_MIRNA	F3	-			mIR- 124	FLOT1	6	30695486	30710510
	1	95104017	95285837	LINC01057	NO_MIRNA	-	-			mIR- 124	FERMT2	14	53323986	53419153
	1	95138474	95139717	PGBD4P7	NO_MIRNA	-	-			mIR- 124	FCHSD2	11	72547790	72853306
	1	95285898	95360802	SLC44A3	NO_MIRNA	SLC44A3	-			mIR- 124	FBXO38	5	147763498	147822399
	1	95362507	95392834	CNN3	NO_MIRNA	CNN3	-			mIR- 124	FBXO32	8	124510129	124553446
	1	95439963	95538501	ALG14	NO_MIRNA	ALG14	-			mIR- 124	FBXO28	1	224301789	224349749
	1	95582894	95663163	TMEM56	NO_MIRNA	TMEM56	-			mIR- 124	FBLN5	14	92335756	92414331
	1	95583479	95712781	TMEM56-RWDD3	NO_MIRNA	-	-			mIR- 124	FAR1	11	13690217	13753893
	1	95699711	95712781	RWDD3	NO_MIRNA	RWDD3	-			mIR- 124	FAM78A	9	134133463	134151934
	1	96912486	96913874	EEF1A1P11	NO_MIRNA	-	-			mIR- 124	FAM76B	11	95502106	95523573
	1	97144430	97145176	RPL7P9	NO_MIRNA	-	-			mIR- 124	FAM57A	17	635652	646206
	1	97187221	97289294	PTBP2	MIRNA	PTBP2	-			mIR- 124	FAM219A	9	34398182	34458568
	1	97543299	98386605	DPYD	NO_MIRNA	DPYD	-			mIR- 124	FAM210A	18	13663346	13726662
	1	97561479	97788511	DPYD-AS1	NO_MIRNA	-	-			mIR- 124	FAM19A2	12	62102040	62672931
	1	97859710	97885697	DPYD-IT1	NO_MIRNA	-	-			mIR- 124	FAM19A1	3	68053359	68594776
	1	98011257	98012514	SEC63P1	NO_MIRNA	-	-			mIR- 124	FAM196A	10	128933694	128994422
	1	98453556	98515419	MIR137HG	NO_MIRNA	-	-			mIR- 124	FAM178A	10	102672326	102724893
	1	98542556	98543024	NFU1P2	NO_MIRNA	-	-			mIR- 124	FAM177A1	14	35514113	35582336
	1	99127236	99226056	SNX7	NO_MIRNA	SNX7	-			mIR- 124	FAM171A1	10	15253642	15413061
	1	100111499	100160097	PALMD	NO_MIRNA	PALMD	-			mIR- 124	FAM134B	5	16473147	16617167
	1	100163798	100164734	HMGB3P10	NO_MIRNA	-	-			mIR- 124	FAM133B	7	92190107	92219708
	1	100174259	100232187	FRRS1	MIRNA	FRRS1	-			mIR- 124	FAM129B	9	130267618	130341268
	1	100250296	100250441	RNU4-75P	NO_MIRNA	-	-			mIR- 124	FADS1	11	61567099	61596790
	1	100315640	100389579	AGL	NO_MIRNA	AGL	-			mIR- 124	FA2H	16	74746853	74808729
	1	100435345	100492535	SLC35A3	MIRNA	SLC35A3	-			mIR- 124	EYA4	6	133561736	133853258
	1	100503653	100548933	HIAT1	NO_MIRNA	HIAT1	-			mIR- 124	EYA2	20	45523263	45817492
	1	100549119	100598511	SASS6	NO_MIRNA	SASS6	-			mIR- 124	EYA1	8	72109668	72274467
	1	100598706	100616053	TRMT13	NO_MIRNA	TRMT13	-			mIR- 124	EVI5	1	92974253	93257961
	1	100614409	100643771	LRRC39	NO_MIRNA	LRRC39	-			mIR- 124	ETS1	11	128328656	128457453
	1	100652475	100715390	DBT	MIRNA	DBT	-			mIR- 124	ESYT2	7	158523686	158622944
	1	100678849	100679226	BRI3P1	NO_MIRNA	-	-			mIR- 124	ERF	19	42751724	42759309
	1	100731763	100758325	RTCA	NO_MIRNA	RTCA	-			mIR- 124	EPS8	12	15773092	16035263
	1	100746797	100746864	MIR553	NO_MIRNA	-	-			mIR- 124	EPHX4	1	92495539	92529093
	1	100810584	100985833	CDC14A	MIRNA	CDC14A	-			mIR- 124	EPB41L1	20	34679426	34820721
	1	100858589	100859582	BCAS2P2	NO_MIRNA	-	-			mIR- 124	ENY2	8	110346553	110358182
	1	101003693	101007574	GPR88	NO_MIRNA	GPR88	-			mIR- 124	ENPP4	6	46097730	46114436
	1	101185298	101204601	VCAM1	NO_MIRNA	VCAM1	-			mIR- 124	EML6	2	54950636	55199157
	1	101337943	101361554	EXTL2	MIRNA	EXTL2	-			mIR- 124	EML1	14	100204030	100408397
	1	101361632	101447309	SLC30A7	MIRNA	SLC30A7	-			mIR- 124	ELOVL5	6	53132196	53213947
	1	101406573	101407551	HNRNPA1P68	NO_MIRNA	-	-			mIR- 124	ELMSAN1	14	74181825	74256988
	1	101455179	101491644	DPH5	NO_MIRNA	DPH5	-			mIR- 124	ELK4	1	205577071	205601090
	1	101702444	101707074	S1PR1	MIRNA	S1PR1	-			mIR- 124	ELK3	12	96588160	96663613
	1	102194198	102194293	RNU6-965P	NO_MIRNA	-	-			mIR- 124	ELF2	4	139949266	140098372
	1	102268130	102462586	OLFM3	MIRNA	OLFM3	-			mIR- 124	EIF4A1	17	7476024	7482323
	1	103342023	103574052	COL11A1	MIRNA	COL11A1	-			mIR- 124	EIF3J	15	44829255	44855227
	1	103565699	103566260	SOD2P1	NO_MIRNA	-	-			mIR- 124	EIF3B	7	2393721	2420380
	1	104068313	104097861	RNPC3	NO_MIRNA	RNPC3	-			mIR- 124	EGR1	5	137801179	137805004
	1	104096437	104122156	AMY2B	NO_MIRNA	AMY2B	-			mIR- 124	EDRF1	10	127408084	127452712
	1	104256345	104262493	AMYP1	NO_MIRNA	-	-			mIR- 124	EDNRB	13	78469616	78493903
	1	104695928	104696452	FTLP17	NO_MIRNA	-	-			mIR- 124	EDEM1	3	5229331	5261642
	1	106240661	106240840	SEPT2P1	NO_MIRNA	-	-			mIR- 124	ECI2	6	4115923	4135831
	1	107599267	107601916	PRMT6	NO_MIRNA	PRMT6	-			mIR- 124	EBF3	10	131633547	131762105
	1	107682629	108026080	NTNG1	MIRNA	NTNG1	-			mIR- 124	EBF2	8	25699246	25902913
	1	108113782	108507766	VAV3	MIRNA	VAV3	-			mIR- 124	EBF1	5	158122928	158526769
	1	108676658	108743471	SLC25A24	MIRNA	SLC25A24	-			mIR- 124	EAF1	3	15468862	15484120
	1	108815565	108918572	SLC25A24P1	NO_MIRNA	-	-			mIR- 124	E2F5	8	86089460	86129387
	1	108926358	108963917	SLC25A24P2	NO_MIRNA	-	-			mIR- 124	DYNC1I1	7	95401866	95739634
	1	109102711	109187522	FAM102B	NO_MIRNA	FAM102B	-			mIR- 124	DUSP3	17	41843489	41856356
	1	109234945	109244425	PRPF38B	MIRNA	PRPF38B	-			mIR- 124	DUSP15	20	30435440	30458550
	1	109255279	109285365	FNDC7	NO_MIRNA	FNDC7	-			mIR- 124	DSG2	18	29078006	29128971
	1	109289296	109352148	STXBP3	NO_MIRNA	STXBP3	-			mIR- 124	DPYSL3	5	146770374	146889619
	1	109399839	109401146	SPATA42	NO_MIRNA	-	-			mIR- 124	DNASE2	19	12986025	12992282
	1	109417972	109477167	GPSM2	NO_MIRNA	GPSM2	-			mIR- 124	DLX5	7	96649704	96654409
	1	109472130	109506111	CLCC1	MIRNA	CLCC1	-			mIR- 124	DLGAP1	18	3496030	4455335
	1	109512836	109584850	WDR47	MIRNA	WDR47	-			mIR- 124	DIP2C	10	320130	735683
	1	109605108	109618624	TAF13	NO_MIRNA	TAF13	-			mIR- 124	DHX40	17	57642886	57685706
	1	109632425	109639556	TMEM167B	NO_MIRNA	TMEM167B	-			mIR- 124	DHRS1	14	24759804	24769039
	1	109642815	109643241	SCARNA2	NO_MIRNA	-	-			mIR- 124	DHCR24	1	55315306	55352891
	1	109648573	109656479	C1orf194	NO_MIRNA	C1orf194	-			mIR- 124	DGKG	3	185823457	186080026
	1	109656301	109749401	KIAA1324	NO_MIRNA	KIAA1324	-			mIR- 124	DGCR14	22	19117792	19132197
	1	109750416	109750470	RNU7-122P	NO_MIRNA	-	-			mIR- 124	DGAT2	11	75470557	75512579
	1	109756540	109780791	SARS	NO_MIRNA	SARS	-			mIR- 124	DESI2	1	244816237	244872335
	1	109792641	109818372	CELSR2	MIRNA	CELSR2	-			mIR- 124	DENND6A	3	57611184	57678816
	1	109822178	109825808	PSRC1	MIRNA	PSRC1	-			mIR- 124	DENND1B	1	197473878	197744826
	1	109834987	109849663	MYBPHL	NO_MIRNA	MYBPHL	-			mIR- 124	DEDD	1	161090764	161102478
	1	109852192	109940573	SORT1	MIRNA	SORT1	-			mIR- 124	DDX6	11	118620034	118661858
	1	109941653	109969062	PSMA5	MIRNA	PSMA5	-			mIR- 124	DDRGK1	20	3170996	3185331
	1	110009180	110024759	SYPL2	NO_MIRNA	SYPL2	-			mIR- 124	DACT1	14	59100685	59115039
	1	110026101	110035426	ATXN7L2	MIRNA	ATXN7L2	-			mIR- 124	CYB5A	18	71920530	71959251
	1	110036674	110045554	CYB561D1	MIRNA	CYB561D1	-			mIR- 124	CXADR	21	18884700	18965897
	1	110046797	110052360	AMIGO1	NO_MIRNA	AMIGO1	-			mIR- 124	CTNND1	11	57520715	57587018
	1	110082494	110091028	GPR61	NO_MIRNA	GPR61	-			mIR- 124	CTDSPL	3	37903451	38025960
	1	110091233	110136975	GNAI3	NO_MIRNA	GNAI3	-			mIR- 124	CTDSP2	12	58213710	58240522
	1	110134156	110134262	RNU6V	NO_MIRNA	-	-			mIR- 124	CTDSP1	2	219262979	219270664
	1	110141515	110141589	MIR197	NO_MIRNA	-	-			mIR- 124	CSPP1	8	67974661	68108498
	1	110145889	110155679	GNAT2	NO_MIRNA	GNAT2	-			mIR- 124	CSNK1G3	5	122847793	122952739
	1	110158726	110174673	AMPD2	NO_MIRNA	AMPD2	-			mIR- 124	CSDE1	1	115259534	115301297
	1	110193992	110194721	RPL7P8	NO_MIRNA	-	-			mIR- 124	CRTC3	15	91073157	91188577
	1	110230436	110251661	GSTM1	NO_MIRNA	GSTM1	-			mIR- 124	CRKL	22	21271714	21308037
	1	110276554	110284384	GSTM3	NO_MIRNA	GSTM3	-			mIR- 124	CRIM1	2	36583069	36778278
	1	110353264	110353620	NDUFA5P10	NO_MIRNA	-	-			mIR- 124	CREBRF	5	172483355	172566291
	1	110452864	110473614	CSF1	MIRNA	CSF1	-			mIR- 124	CRAT	9	131857089	131873468
	1	110527308	110566357	AHCYL1	NO_MIRNA	AHCYL1	-			mIR- 124	CPT1A	11	68522088	68611878
	1	110574199	110617263	STRIP1	NO_MIRNA	STRIP1	-			mIR- 124	CPEB2	4	15004298	15071777
	1	110602616	110613322	ALX3	NO_MIRNA	ALX3	-			mIR- 124	CPEB1	15	83211951	83317612
	1	110693108	110744824	SLC6A17	NO_MIRNA	SLC6A17	-			mIR- 124	CPD	17	28705923	28797007
	1	110751456	110752609	KCNC4-AS1	NO_MIRNA	-	-			mIR- 124	COL4A1	13	110801318	110959496
	1	110753965	110825722	KCNC4	NO_MIRNA	KCNC4	-			mIR- 124	COL12A1	6	75794042	75915767
	1	110881128	110889299	RBM15	NO_MIRNA	RBM15	-			mIR- 124	CMTM7	3	32433163	32524559
	1	110905470	110933704	SLC16A4	NO_MIRNA	SLC16A4	-			mIR- 124	CMPK1	1	47799469	47844511
	1	110925441	110974982	LAMTOR5-AS1	NO_MIRNA	-	-			mIR- 124	CLNK	4	10488019	10686489
	1	110943871	110950564	LAMTOR5	NO_MIRNA	LAMTOR5	-			mIR- 124	CLIC6	21	36041688	36090525
	1	110993822	110999976	PROK1	NO_MIRNA	PROK1	-			mIR- 124	CLDND1	3	98216756	98241910
	1	111136202	111174096	KCNA2	MIRNA	KCNA2	-			mIR- 124	CLCN3	4	170533784	170644824
	1	111214310	111217655	KCNA3	MIRNA	KCNA3	-			mIR- 124	CIC	19	42772689	42799949
	1	111390699	111391563	NRBF2P3	NO_MIRNA	-	-			mIR- 124	CHTOP	1	153606525	153618782
	1	111415775	111442550	CD53	NO_MIRNA	CD53	-			mIR- 124	CHTF8	16	69151913	69166487
	1	111489807	111506701	LRIF1	NO_MIRNA	LRIF1	-			mIR- 124	CHSY1	15	101715928	101792137
	1	111659955	111682838	DRAM2	NO_MIRNA	DRAM2	-			mIR- 124	CHP1	15	41523037	41574043
	1	111682249	111727724	CEPT1	NO_MIRNA	CEPT1	-			mIR- 124	CHODL	21	19273580	19639690
	1	111729796	111747157	DENND2D	NO_MIRNA	DENND2D	-			mIR- 124	CHIC2	4	54875956	54930857
	1	111895897	111910031	CHIAP3	NO_MIRNA	-	-			mIR- 124	CGN	1	151482986	151511168
	1	111925482	111934441	PGCP1	NO_MIRNA	-	-			mIR- 124	CEP85L	6	118781935	119031238
	1	111980136	111980659	UBE2FP3	NO_MIRNA	-	-			mIR- 124	CELF2	10	11047259	11378674
	1	111982512	111991998	WDR77	NO_MIRNA	WDR77	-			mIR- 124	CELF1	11	47487496	47587121
	1	111991486	112005395	ATP5F1	NO_MIRNA	ATP5F1	-			mIR- 124	CEBPA	19	33790840	33793470
	1	112084840	112259313	RAP1A	NO_MIRNA	RAP1A	-			mIR- 124	CDR2L	17	72983727	73001895
	1	112142277	112151345	LINC01160	NO_MIRNA	-	-			mIR- 124	CDK6	7	92234235	92465908
	1	112223252	112298446	FAM212B	MIRNA	FAM212B	-			mIR- 124	CDK17	12	96672039	96794338
	1	112282463	112290420	FAM212B-AS1	NO_MIRNA	-	-			mIR- 124	CDH9	5	26880709	27121257
	1	112297867	112310638	DDX20	NO_MIRNA	DDX20	-			mIR- 124	CDH2	18	25530930	25757410
	1	112313284	112531777	KCND3	MIRNA	KCND3	-			mIR- 124	CDC73	1	193091147	193223031
	1	112396384	112399527	KCND3-IT1	NO_MIRNA	-	-			mIR- 124	CDC42BPA	1	227177566	227506175
	1	112938803	113006078	CTTNBP2NL	MIRNA	CTTNBP2NL	-			mIR- 124	CDC27	17	45195069	45266788
	1	113009163	113072787	WNT2B	NO_MIRNA	WNT2B	-			mIR- 124	CDC14A	1	100810584	100985833
	1	113066140	113163447	ST7L	NO_MIRNA	ST7L	-			mIR- 124	CD164	6	109687717	109703762
	1	113161795	113214241	CAPZA1	MIRNA	CAPZA1	-			mIR- 124	CD151	11	832843	839831
	1	113215763	113243368	MOV10	NO_MIRNA	MOV10	-			mIR- 124	CCNY	10	35535953	35860852
	1	113243728	113250056	RHOC	MIRNA	RHOC	-			mIR- 124	CCND2	12	4382938	4414516
	1	113252616	113258099	PPM1J	NO_MIRNA	PPM1J	-			mIR- 124	CCDC117	22	29168662	29185283
	1	113263041	113269857	FAM19A3	NO_MIRNA	FAM19A3	-			mIR- 124	CC2D1B	1	52811395	52831865
	1	113454469	113499635	SLC16A1	MIRNA	SLC16A1	-			mIR- 124	CBX2	17	77751931	77761782
	1	113466045	113466959	AKR7A2P1	NO_MIRNA	-	-			mIR- 124	CBL	11	119076752	119178859
	1	113499037	113542118	SLC16A1-AS1	NO_MIRNA	-	-			mIR- 124	CBFB	16	67063019	67134961
	1	113615831	113674882	LRIG2	NO_MIRNA	LRIG2	-			mIR- 124	CAV1	7	116164839	116201233
	1	113667943	113669505	RLIMP2	NO_MIRNA	-	-			mIR- 124	CASQ2	1	116242628	116311402
	1	113933371	114228545	MAGI3	MIRNA	MAGI3	-			mIR- 124	CARM1	19	10982189	11033453
	1	114239453	114302111	PHTF1	NO_MIRNA	PHTF1	-			mIR- 124	CAPN9	1	230883130	230937749
	1	114304454	114355098	RSBN1	MIRNA	RSBN1	-			mIR- 124	CAPN1	11	64948037	64979477
	1	114356433	114414381	PTPN22	NO_MIRNA	PTPN22	-			mIR- 124	CALCOCO1	12	54104903	54121529
	1	114399257	114443859	AP4B1-AS1	NO_MIRNA	-	-			mIR- 124	CADM1	11	115039938	115375675
	1	114437370	114447823	AP4B1	NO_MIRNA	AP4B1	-			mIR- 124	CACNB4	2	152689290	152955593
	1	114447763	114456708	DCLRE1B	NO_MIRNA	DCLRE1B	-			mIR- 124	C9orf72	9	27546544	27573864
	1	114471814	114520426	HIPK1	MIRNA	HIPK1	-			mIR- 124	C5orf24	5	134181370	134195427
	1	114522063	114524876	OLFML3	NO_MIRNA	OLFML3	-			mIR- 124	C3orf58	3	143690640	143767561
	1	114631913	114696541	SYT6	NO_MIRNA	SYT6	-			mIR- 124	C3orf38	3	88198893	88217879
	1	114935399	115053781	TRIM33	MIRNA	TRIM33	-			mIR- 124	C2orf69	2	200775979	200820658
	1	115078616	115080461	PKMP1	NO_MIRNA	-	-			mIR- 124	C21orf91	21	19161284	19191703
	1	115110178	115124260	BCAS2	NO_MIRNA	BCAS2	-			mIR- 124	C20orf85	20	56725960	56736206
	1	115125469	115213043	DENND2C	NO_MIRNA	DENND2C	-			mIR- 124	C1orf21	1	184356192	184598154
	1	115247090	115259515	NRAS	MIRNA	NRAS	-			mIR- 124	C1GALT1	7	7196565	7288282
	1	115259534	115301297	CSDE1	MIRNA	CSDE1	-			mIR- 124	C17orf80	17	71228372	71245091
	1	115312100	115323306	SIKE1	NO_MIRNA	SIKE1	-			mIR- 124	C15orf41	15	36871812	37102449
	1	115397424	115537991	SYCP1	NO_MIRNA	SYCP1	-			mIR- 124	C11orf87	11	109292846	109299840
	1	115572415	115576941	TSHB	NO_MIRNA	TSHB	-			mIR- 124	C11orf82	11	82611017	82669319
	1	115590632	115632121	TSPAN2	NO_MIRNA	TSPAN2	-			mIR- 124	C10orf12	10	98741041	98745582
	1	115828539	115880857	NGF	MIRNA	NGF	-			mIR- 124	BTG2	1	203274619	203278730
	1	116184574	116240845	VANGL1	MIRNA	VANGL1	-			mIR- 124	BMP6	6	7727030	7881655
	1	116242628	116311402	CASQ2	MIRNA	CASQ2	-			mIR- 124	BLOC1S6	15	45879321	45908197
	1	116378998	116386538	NHLH2	MIRNA	NHLH2	-			mIR- 124	BIRC6	2	32582096	32843966
	1	116519119	116612675	SLC22A15	MIRNA	SLC22A15	-			mIR- 124	BICD2	9	95473645	95527094
	1	116915290	116952883	ATP1A1	MIRNA	ATP1A1	-			mIR- 124	BHLHE40	3	5020801	5027008
	1	116934869	116961244	ATP1A1OS	NO_MIRNA	-	-			mIR- 124	BCL6	3	187439165	187463515
	1	116956388	116956491	RNU6-817P	NO_MIRNA	-	-			mIR- 124	BCL11B	14	99635624	99737861
	1	117075558	117076714	NAP1L4P1	NO_MIRNA	-	-			mIR- 124	BCAT1	12	24964295	25102393
	1	117102646	117102733	MIR548AC	NO_MIRNA	-	-			mIR- 124	BAZ2B	2	160175490	160473203
	1	117117031	117210375	IGSF3	MIRNA	IGSF3	-			mIR- 124	BACH2	6	90636248	91006627
	1	117256455	117257457	GAPDHP64	NO_MIRNA	-	-			mIR- 124	B4GALT6	18	29202210	29265799
	1	117317726	117318245	FTH1P22	NO_MIRNA	-	-			mIR- 124	B4GALT3	1	161141100	161147287
	1	117452679	117532980	PTGFRN	NO_MIRNA	PTGFRN	-			mIR- 124	B4GALT1	9	33104080	33167354
	1	117602925	117650075	TTF2	NO_MIRNA	TTF2	-			mIR- 124	AUTS2	7	69063905	70258054
	1	117637265	117637350	MIR942	NO_MIRNA	-	-			mIR- 124	ATXN2	12	111890018	112037480
	1	117653682	117665209	TRIM45	MIRNA	TRIM45	-			mIR- 124	ATXN1L	16	71879894	71919171
	1	117680851	117681231	RPS15AP9	NO_MIRNA	-	-			mIR- 124	ATP6V0A2	12	124196865	124246302
	1	117686209	117753556	VTCN1	NO_MIRNA	VTCN1	-			mIR- 124	ATP1B1	1	169074935	169101960
	1	117910071	118071494	MAN1A2	NO_MIRNA	MAN1A2	-			mIR- 124	ATP1A1	1	116915290	116952883
	1	118092037	118092544	VPS25P1	NO_MIRNA	-	-			mIR- 124	ATL3	11	63391559	63439393
	1	118148556	118170994	FAM46C	NO_MIRNA	FAM46C	-			mIR- 124	ATF7IP	12	14518610	14651697
	1	118406107	118472253	GDAP2	MIRNA	GDAP2	-			mIR- 124	ATAD2B	2	23971534	24149984
	1	118472343	118509165	WDR3	NO_MIRNA	WDR3	-			mIR- 124	ASIC1	12	50451331	50477394
	1	118496484	118727846	SPAG17	NO_MIRNA	SPAG17	-			mIR- 124	ASCC2	22	30184597	30234271
	1	119425669	119532179	TBX15	NO_MIRNA	TBX15	-			mIR- 124	ASB4	7	95107756	95169544
	1	119573839	119683294	WARS2	NO_MIRNA	WARS2	-			mIR- 124	ARMC1	8	66514694	66546442
	1	119590028	119607408	WARS2-IT1	NO_MIRNA	-	-			mIR- 124	ARL6IP1	16	18802991	18813000
	1	119627621	119628577	RBMX2P3	NO_MIRNA	-	-			mIR- 124	ARHGEF37	5	148931510	149014531
	1	119669162	119669914	RPS3AP12	NO_MIRNA	-	-			mIR- 124	ARHGEF3	3	56761446	57113357
	1	119874020	119874148	RNU1-75P	NO_MIRNA	-	-			mIR- 124	ARFIP1	4	153701089	153839615
	1	119911402	119936753	HAO2	NO_MIRNA	HAO2	-			mIR- 124	AQP1	7	30893010	30965131
	1	119911569	119912954	HAO2-IT1	NO_MIRNA	-	-			mIR- 124	APH1B	15	63568217	63601325
	1	120004652	120005644	GAPDHP23	NO_MIRNA	-	-			mIR- 124	APBA3	19	3750817	3761697
	1	120049821	120057681	HSD3B1	NO_MIRNA	HSD3B1	-			mIR- 124	AP1M2	19	10683347	10697991
	1	120076372	120077369	GAPDHP32	NO_MIRNA	-	-			mIR- 124	ANXA11	10	81910645	81965328
	1	120081132	120088536	HSD3BP3	NO_MIRNA	-	-			mIR- 124	ANTXR2	4	80822303	81046608
	1	120101378	120102397	GAPDHP27	NO_MIRNA	-	-			mIR- 124	ANKRD52	12	56631591	56652175
	1	120138790	120139802	GAPDHP33	NO_MIRNA	-	-			mIR- 124	ANKRD10	13	111530887	111567416
	1	120140325	120141894	LINC00622	NO_MIRNA	-	-			mIR- 124	ANKLE2	12	133302254	133338474
	1	120143963	120151873	HSD3BP5	NO_MIRNA	-	-			mIR- 124	AMOTL1	11	94439597	94609918
	1	120162045	120190396	ZNF697	NO_MIRNA	ZNF697	-			mIR- 124	AMMECR1L	2	128619204	128643496
	1	120202421	120286838	PHGDH	NO_MIRNA	PHGDH	-			mIR- 124	ALOX15	17	4534197	4545589
	1	120290619	120311528	HMGCS2	NO_MIRNA	HMGCS2	-			mIR- 124	ALDH9A1	1	165631453	165668100
	1	120454176	120612240	NOTCH2	MIRNA	NOTCH2	-			mIR- 124	ALDH1L2	12	105413568	105478355
	1	120837756	120855681	FAM72B	NO_MIRNA	FAM72B	-			mIR- 124	AKT3	1	243651535	244014381
	1	120904675	120905090	HIST2H3DP1	NO_MIRNA	-	-			mIR- 124	AKT1S1	19	50372295	50381716
	1	120906028	120915073	HIST2H2BA	NO_MIRNA	-	-			mIR- 124	AKAP2	9	112542769	112934792
	1	121107124	121129949	SRGAP2C	NO_MIRNA	-	-			mIR- 124	AK2	1	33473585	33546597
	1	121261143	121310591	EMBP1	NO_MIRNA	-	-			mIR- 124	AIF1L	9	133971863	133998539
	1	142667289	142667363	MIR3118-1	NO_MIRNA	-	-			mIR- 124	AHSG	3	186330712	186339107
	1	142667289	142667363	MIR3118-2	NO_MIRNA	-	-			mIR- 124	AHR	7	17338246	17385776
	1	142667289	142667363	MIR3118-3	NO_MIRNA	-	-			mIR- 124	ADAMTS19	5	128795958	129074376
	1	142799587	142799739	ASNSP5	NO_MIRNA	-	-			mIR- 124	ADAMTS1	21	28208066	28217728
	1	142803532	142827235	ANKRD20A14P	NO_MIRNA	-	-			mIR- 124	ADAM19	5	156822542	157002783
	1	143163750	143163822	MIR3118-2	NO_MIRNA	-	-			mIR- 124	ACVR2A	2	148602086	148688393
	1	143896452	143913143	FAM72D	NO_MIRNA	FAM72D	-			mIR- 124	ACVR1	2	158592958	158732374
	1	143913615	144094424	SRGAP2B	NO_MIRNA	-	-			mIR- 124	ACADVL	17	7120444	7128592
	1	144275918	144341756	LINC00623	NO_MIRNA	-	-			mIR- 124	ABHD17B	9	74477368	74525847
	1	144534038	144534199	RNU1-59P	NO_MIRNA	-	-			mIR- 124	ABCC4	13	95672083	95953687
	1	144612266	144612683	PFN1P2	NO_MIRNA	-	-			mIR- 124	SEPT11	4	77870856	77961537
	1	144836157	145076186	PDE4DIP	MIRNA	PDE4DIP	-			mIR- 124	SEPT10	2	110300559	110371783
	1	144944672	144944750	RNU2-38P	NO_MIRNA	-	-			mIR- 124	SEPT3	22	42372276	42394225
	1	145044651	145044900	RN7SKP88	NO_MIRNA	-	-			mIR- 129	ZYX	7	143078173	143088204
	1	145096220	145116922	SEC22B	NO_MIRNA	-	-			mIR- 129	ZSWIM4	19	13906274	13943044
	1	145139025	145139569	NUDT4P1	NO_MIRNA	-	-			mIR- 129	ZSCAN2	15	85144217	85171027
	1	145209119	145291972	NOTCH2NL	NO_MIRNA	-	-			mIR- 129	ZNRF3	22	29279580	29453475
	1	145382757	145382920	RNVU1-6	NO_MIRNA	-	-			mIR- 129	ZNF835	19	57174020	57183151
	1	145413095	145417545	HFE2	NO_MIRNA	HFE2	-			mIR- 129	ZNF655	7	99156029	99174076
	1	145438469	145442635	TXNIP	NO_MIRNA	-	-			mIR- 129	ZNF644	1	91380859	91487829
	1	145456236	145470388	POLR3GL	NO_MIRNA	POLR3GL	-			mIR- 129	ZNF609	15	64752941	64978264
	1	145470508	145475646	ANKRD34A	NO_MIRNA	-	-			mIR- 129	ZNF608	5	123972608	124084500
	1	145477085	145501669	LIX1L	NO_MIRNA	-	-			mIR- 129	ZNF521	18	22641890	22932154
	1	145507598	145513536	RBM8A	NO_MIRNA	-	-			mIR- 129	ZNF516	18	74069644	74207146
	1	145509752	145516076	GNRHR2	NO_MIRNA	-	-			mIR- 129	ZNF503	10	77157588	77161664
	1	145516252	145523730	PEX11B	NO_MIRNA	PEX11B	-			mIR- 129	ZNF451	6	56951642	57035105
	1	145524891	145543868	ITGA10	MIRNA	ITGA10	-			mIR- 129	ZNF423	16	49521435	49891830
	1	145549230	145568526	ANKRD35	NO_MIRNA	ANKRD35	-			mIR- 129	ZNF410	14	74353320	74399214
	1	145575233	145586546	PIAS3	MIRNA	PIAS3	-			mIR- 129	ZNF33B	10	43084555	43133992
	1	145592605	145611025	POLR3C	NO_MIRNA	POLR3C	-			mIR- 129	ZNF33A	10	38299578	38354016
	1	145611036	145696218	RNF115	NO_MIRNA	-	-			mIR- 129	ZNF326	1	90460671	90501090
	1	145726918	145764074	PDZK1	MIRNA	PDZK1	-			mIR- 129	ZNF292	6	87862551	87973914
	1	145764411	145827103	GPR89A	MIRNA	GPR89A	-			mIR- 129	ZNF207	17	30677136	30708905
	1	146310555	146349531	HYDIN2	NO_MIRNA	-	-			mIR- 129	ZNF148	3	124944405	125094198
	1	146392310	146392852	PFN1P8	NO_MIRNA	-	-			mIR- 129	ZMYND11	10	180405	300577
	1	146490895	146596107	NBPF13P	NO_MIRNA	-	-			mIR- 129	ZMYM4	1	35734568	35887659
	1	146626685	146644129	PRKAB2	MIRNA	PRKAB2	-			mIR- 129	ZMAT3	3	178735011	178790067
	1	146646930	146714700	FMO5	NO_MIRNA	FMO5	-			mIR- 129	ZMAT2	5	140078265	140086248
	1	146649692	146651206	PDIA3P1	NO_MIRNA	-	-			mIR- 129	ZKSCAN8	6	28109688	28127250
	1	146674857	146676513	CCT8P1	NO_MIRNA	-	-			mIR- 129	ZFP36L1	14	69254377	69263190
	1	146714291	146767443	CHD1L	NO_MIRNA	CHD1L	-			mIR- 129	ZFHX2	14	23990066	24025401
	1	146986158	146989699	LINC00624	NO_MIRNA	-	-			mIR- 129	ZDHHC21	9	14611069	14693469
	1	147013182	147098017	BCL9	MIRNA	BCL9	-			mIR- 129	ZDHHC20	13	21950263	22033509
	1	147101453	147142618	ACP6	NO_MIRNA	ACP6	-			mIR- 129	ZCCHC24	10	81142081	81205383
	1	147228332	147245484	GJA5	NO_MIRNA	-	-			mIR- 129	ZCCHC2	18	60190240	60254942
	1	147400506	147465753	GPR89B	MIRNA	GPR89B	-			mIR- 129	ZC3H7B	22	41697526	41756151
	1	147574428	147634886	NBPF24	NO_MIRNA	-	-			mIR- 129	ZBTB7A	19	4044362	4066943
	1	147601780	147602181	PFN1P4	NO_MIRNA	-	-			mIR- 129	ZBTB44	11	130096572	130184581
	1	147735751	147735907	RNU1-120P	NO_MIRNA	-	-			mIR- 129	ZBTB4	17	7362685	7387582
	1	147806736	147806886	RNU1-122P	NO_MIRNA	-	-			mIR- 129	YWHAH	22	32340447	32353590
	1	147835127	147931933	LINC01138	NO_MIRNA	-	-			mIR- 129	YWHAE	17	1247566	1303672
	1	147994146	147994313	RNVU1-13	NO_MIRNA	-	-			mIR- 129	YOD1	1	207217194	207226325
	1	148241465	148241628	RNVU1-14	NO_MIRNA	-	-			mIR- 129	YAF2	12	42550906	42632151
	1	148349256	148349657	PFN1P3	NO_MIRNA	-	-			mIR- 129	XPR1	1	180601140	180859387
	1	148574653	148575051	PFN1P7	NO_MIRNA	-	-			mIR- 129	XIRP2	2	167744997	168116263
	1	148604908	148605072	RNVU1-15	NO_MIRNA	-	-			mIR- 129	WRNIP1	6	2765648	2787186
	1	148739443	148758311	NBPF16	NO_MIRNA	-	-			mIR- 129	WNK1	12	861759	1020618
	1	148900615	148903715	DRD5P2	NO_MIRNA	-	-			mIR- 129	WDR26	1	224572845	224624735
	1	148913273	148913382	RNA5SP59	NO_MIRNA	-	-			mIR- 129	WDFY4	10	49892921	50191001
	1	149089875	149130302	NBPF23	NO_MIRNA	-	-			mIR- 129	VTI1A	10	114206756	114578503
	1	149146714	149146879	RNU1-114P	NO_MIRNA	-	-			mIR- 129	VPS45	1	150039369	150117505
	1	149224058	149224221	RNVU1-18	NO_MIRNA	-	-			mIR- 129	VPS26A	10	70883268	70932617
	1	149284645	149286975	LINC00869	NO_MIRNA	-	-			mIR- 129	VGLL3	3	86987119	87040269
	1	149369294	149378365	FCGR1C	NO_MIRNA	-	-			mIR- 129	VDR	12	48235320	48336831
	1	149369722	149399226	HIST2H2BB	NO_MIRNA	-	-			mIR- 129	VCP	9	35056061	35073246
	1	149514090	149514256	RNVU1-19	NO_MIRNA	-	-			mIR- 129	VANGL2	1	160370376	160398468
	1	149605917	149606079	RNVU1-20	NO_MIRNA	-	-			mIR- 129	VAMP1	12	6571403	6580153
	1	149675978	149676609	FAM231D	NO_MIRNA	-	-			mIR- 129	USP6	17	5019733	5078329
	1	149754245	149783928	HIST2H2BF	NO_MIRNA	HIST2H2BF	-			mIR- 129	USP37	2	219314974	219433084
	1	149784826	149785236	HIST2H3D	NO_MIRNA	HIST2H3D	-			mIR- 129	USP31	16	23072727	23160591
	1	149804221	149811339	HIST2H4A	NO_MIRNA	-	-			mIR- 129	USP3	15	63796793	63886839
	1	149811110	149812765	HIST2H3C	NO_MIRNA	-	-			mIR- 129	USP13	3	179370543	179507189
	1	149814608	149815100	HIST2H2BD	NO_MIRNA	-	-			mIR- 129	USP12	13	27640293	27746033
	1	149821760	149822339	HIST2H2BC	NO_MIRNA	-	-			mIR- 129	UQCRC1	3	48636435	48648409
	1	149825607	149832714	HIST2H4B	NO_MIRNA	-	-			mIR- 129	UNK	17	73780681	73821886
	1	149856010	149858232	HIST2H2BE	MIRNA	HIST2H2BE	-			mIR- 129	UNC13D	17	73823306	73840798
	1	149858525	149858961	HIST2H2AC	NO_MIRNA	HIST2H2AC	-			mIR- 129	UNC13A	19	17712137	17799401
	1	149859019	149859466	HIST2H2AB	NO_MIRNA	HIST2H2AB	-			mIR- 129	UBTD2	5	171636644	171711075
	1	149859440	149872351	BOLA1	NO_MIRNA	BOLA1	-			mIR- 129	UBN2	7	138915102	138992982
	1	149874870	149889434	SV2A	MIRNA	SV2A	-			mIR- 129	UBE2Z	17	46985731	47006418
	1	149895209	149900236	SF3B4	NO_MIRNA	SF3B4	-			mIR- 129	UBE2R2	9	33817565	33920402
	1	149900543	149908791	MTMR11	NO_MIRNA	MTMR11	-			mIR- 129	UBE2K	4	39699664	39784412
	1	149909705	149982625	OTUD7B	NO_MIRNA	-	-			mIR- 129	UBE2J1	6	90036344	90062567
	1	150039369	150117505	VPS45	MIRNA	VPS45	-			mIR- 129	UBE2H	7	129470572	129592789
	1	150121373	150136916	PLEKHO1	MIRNA	PLEKHO1	-			mIR- 129	UBE2G1	17	4172554	4269923
	1	150190717	150208504	ANP32E	MIRNA	ANP32E	-			mIR- 129	U2SURP	3	142683339	142779567
	1	150209315	150209504	RNU2-17P	NO_MIRNA	-	-			mIR- 129	TWF1	12	44187526	44200178
	1	150229554	150237478	CA14	NO_MIRNA	CA14	-			mIR- 129	TTC13	1	231041989	231114621
	1	150237804	150241980	APH1A	MIRNA	APH1A	-			mIR- 129	TSHZ2	20	51588946	52111869
	1	150240600	150253327	C1orf54	NO_MIRNA	C1orf54	-			mIR- 129	TSFM	12	58176372	58201854
	1	150254953	150259505	C1orf51	NO_MIRNA	C1orf51	-			mIR- 129	TRPC3	4	122800182	122872909
	1	150266289	150281414	MRPS21	NO_MIRNA	-	-			mIR- 129	TRIP12	2	230628554	230787955
	1	150293925	150325671	PRPF3	NO_MIRNA	PRPF3	-			mIR- 129	TRIM4	7	99474581	99517223
	1	150335567	150449042	RPRD2	NO_MIRNA	RPRD2	-			mIR- 129	TRIM2	4	154073494	154260472
	1	150459887	150480078	TARS2	NO_MIRNA	TARS2	-			mIR- 129	TRIB2	2	12857015	12882860
	1	150480538	150486265	ECM1	NO_MIRNA	ECM1	-			mIR- 129	TRIB1	8	126442563	126450647
	1	150488233	150490508	LINC00568	NO_MIRNA	-	-			mIR- 129	TRAF4	17	27071002	27077974
	1	150521884	150533413	ADAMTSL4	NO_MIRNA	ADAMTSL4	-			mIR- 129	TRAF3IP1	2	239229082	239309541
	1	150539040	150539336	RN7SL473P	NO_MIRNA	-	-			mIR- 129	TRABD	22	50624344	50638027
	1	150541449	150541745	RN7SL600P	NO_MIRNA	-	-			mIR- 129	TPM3	1	154127784	154167124
	1	150547032	150552066	MCL1	MIRNA	MCL1	-			mIR- 129	TPD52	8	80870571	81143467
	1	150573327	150602088	ENSA	NO_MIRNA	ENSA	-			mIR- 129	TP53INP2	20	33292094	33301243
	1	150618701	150669630	GOLPH3L	NO_MIRNA	GOLPH3L	-			mIR- 129	TP53INP1	8	95938200	95961639
	1	150670536	150693364	HORMAD1	NO_MIRNA	HORMAD1	-			mIR- 129	TOMM20	1	235272651	235292251
	1	150674342	150674448	RNU6-1042P	NO_MIRNA	-	-			mIR- 129	TOB1	17	48939584	48945339
	1	150702672	150738433	CTSS	NO_MIRNA	CTSS	-			mIR- 129	TNKS2	10	93558069	93625033
	1	150768684	150780799	CTSK	NO_MIRNA	CTSK	-			mIR- 129	TNFSF11	13	43136872	43182149
	1	150782181	150849244	ARNT	MIRNA	ARNT	-			mIR- 129	TNFRSF11A	18	59992520	60058516
	1	150898739	150937213	SETDB1	NO_MIRNA	SETDB1	-			mIR- 129	TMTC4	13	101256181	101327347
	1	150933059	150947479	CERS2	NO_MIRNA	CERS2	-			mIR- 129	TMF1	3	69068978	69101484
	1	150954493	150968110	ANXA9	NO_MIRNA	ANXA9	-			mIR- 129	TMEM64	8	91634223	91803860
	1	150969025	150980851	FAM63A	MIRNA	FAM63A	-			mIR- 129	TMEM57	1	25757388	25826700
	1	150980896	151008189	PRUNE	NO_MIRNA	PRUNE	-			mIR- 129	TMEM43	3	14166440	14185179
	1	150995222	150995328	RNU6-884P	NO_MIRNA	-	-			mIR- 129	TMEM33	4	41937137	41962589
	1	151009046	151020076	BNIPL	MIRNA	BNIPL	-			mIR- 129	TMEM260	14	56955072	57117324
	1	151023447	151042801	CDC42SE1	MIRNA	CDC42SE1	-			mIR- 129	TMEM248	7	66386212	66423538
	1	151030234	151040970	MLLT11	NO_MIRNA	MLLT11	-			mIR- 129	TMEM2	9	74298282	74431606
	1	151043054	151098018	GABPB2	NO_MIRNA	GABPB2	-			mIR- 129	TMEM196	7	19758933	19813221
	1	151104161	151119104	SEMA6C	NO_MIRNA	SEMA6C	-			mIR- 129	TMEM184B	22	38615298	38669040
	1	151129105	151132225	TNFAIP8L2	NO_MIRNA	TNFAIP8L2	-			mIR- 129	TMEM178B	7	140774032	141180180
	1	151129140	151142773	SCNM1	NO_MIRNA	SCNM1	-			mIR- 129	TMEM161B	5	87485450	87565293
	1	151132224	151138424	LYSMD1	NO_MIRNA	LYSMD1	-			mIR- 129	TMEM136	11	120195838	120204391
	1	151142463	151167797	VPS72	NO_MIRNA	VPS72	-			mIR- 129	TMC7	16	18995256	19075264
	1	151170425	151222012	PIP5K1A	MIRNA	PIP5K1A	-			mIR- 129	TM9SF3	10	98277866	98347209
	1	151227179	151239955	PSMD4	NO_MIRNA	PSMD4	-			mIR- 129	TM4SF18	3	149036285	149052201
	1	151254094	151264656	ZNF687	MIRNA	ZNF687	-			mIR- 129	TLR10	4	38773860	38784611
	1	151264273	151300191	PI4KB	MIRNA	PI4KB	-			mIR- 129	TIMP3	22	33197687	33259030
	1	151273143	151273439	RN7SL444P	NO_MIRNA	-	-			mIR- 129	TIAM1	21	32490734	32932290
	1	151313116	151319833	RFX5	MIRNA	RFX5	-			mIR- 129	TGFBR1	9	101866320	101916474
	1	151336778	151345209	SELENBP1	NO_MIRNA	SELENBP1	-			mIR- 129	TGFB2	1	218519577	218617961
	1	151372010	151374420	PSMB4	NO_MIRNA	PSMB4	-			mIR- 129	TFAP2B	6	50786436	50815326
	1	151375200	151431941	POGZ	MIRNA	POGZ	-			mIR- 129	TFAP2A	6	10393419	10419892
	1	151411476	151411571	RNY4P25	NO_MIRNA	-	-			mIR- 129	TENM2	5	166711804	167691162
	1	151482986	151511168	CGN	MIRNA	CGN	-			mIR- 129	TEAD3	6	35441374	35464853
	1	151512781	151556059	TUFT1	NO_MIRNA	TUFT1	-			mIR- 129	TEAD2	19	49843852	49865714
	1	151584541	151671567	SNX27	NO_MIRNA	SNX27	-			mIR- 129	TDRD7	9	100174232	100258407
	1	151601800	151601906	RNU6-1062P	NO_MIRNA	-	-			mIR- 129	TCF7L1	2	85360533	85537511
	1	151674880	151689290	CELF3	NO_MIRNA	CELF3	-			mIR- 129	TCF20	22	42556019	42739622
	1	151682909	151702281	RIIAD1	NO_MIRNA	RIIAD1	-			mIR- 129	TBC1D30	12	65174589	65274812
	1	151720073	151720176	RNU6-662P	NO_MIRNA	-	-			mIR- 129	TBC1D22B	6	37225548	37300746
	1	151732119	151736040	MRPL9	NO_MIRNA	MRPL9	-			mIR- 129	TAF12	1	28915835	28969597
	1	151735445	151743808	OAZ3	NO_MIRNA	OAZ3	-			mIR- 129	SZRD1	1	16679070	16724640
	1	151742583	151763892	TDRKH	MIRNA	TDRKH	-			mIR- 129	SYT4	18	40847843	40857615
	1	151772740	151778630	LINGO4	NO_MIRNA	LINGO4	-			mIR- 129	SYT2	1	202559724	202679545
	1	151778547	151804348	RORC	NO_MIRNA	RORC	-			mIR- 129	SYT1	12	79257773	79845788
	1	151819739	151826173	THEM5	NO_MIRNA	THEM5	-			mIR- 129	SYNCRIP	6	86318053	86353510
	1	151955391	151966866	S100A10	NO_MIRNA	S100A10	-			mIR- 129	SYDE2	1	85622556	85666729
	1	151967007	152015250	NBPF18P	NO_MIRNA	-	-			mIR- 129	SURF4	9	136228325	136242970
	1	152004982	152020383	S100A11	NO_MIRNA	S100A11	-			mIR- 129	SUPT3H	6	44777054	45345690
	1	152050428	152050687	SPTLC1P4	NO_MIRNA	-	-			mIR- 129	SUN2	22	39130730	39190148
	1	152078793	152086556	TCHH	MIRNA	TCHH	-			mIR- 129	SULF2	20	46285092	46415360
	1	152140601	152339163	FLG-AS1	NO_MIRNA	-	-			mIR- 129	SUCLG2	3	67410884	67705038
	1	152372053	152372245	HMGN3P1	NO_MIRNA	-	-			mIR- 129	STYX	14	53196898	53241716
	1	152769227	152770657	LCE1D	NO_MIRNA	LCE1D	-			mIR- 129	STXBP5L	3	120626919	121143608
	1	153232176	153234598	LOR	MIRNA	LOR	-			mIR- 129	STRADB	2	202252581	202345569
	1	153507075	153508720	S100A6	NO_MIRNA	S100A6	-			mIR- 129	STK4	20	43595115	43708600
	1	153516089	153522612	S100A4	NO_MIRNA	S100A4	-			mIR- 129	STK39	2	168810530	169104651
	1	153519805	153521848	S100A3	NO_MIRNA	S100A3	-			mIR- 129	STK17A	7	43622357	43666385
	1	153533584	153540366	S100A2	NO_MIRNA	S100A2	-			mIR- 129	ST6GALNAC6	9	130647600	130667687
	1	153579362	153585621	S100A16	NO_MIRNA	S100A16	-			mIR- 129	SS18L1	20	60718822	60757540
	1	153586731	153589462	S100A14	NO_MIRNA	S100A14	-			mIR- 129	SRSF9	12	120899471	120907596
	1	153591263	153606568	S100A13	NO_MIRNA	S100A13	-			mIR- 129	SRSF6	20	42086568	42092245
	1	153600402	153604513	S100A1	NO_MIRNA	S100A1	-			mIR- 129	SRPK1	6	35800743	35889119
	1	153606525	153618782	CHTOP	MIRNA	CHTOP	-			mIR- 129	SRP19	5	112196919	112205485
	1	153631130	153634306	SNAPIN	NO_MIRNA	SNAPIN	-			mIR- 129	SPTSSA	14	34901995	34931562
	1	153634512	153643524	ILF2	NO_MIRNA	ILF2	-			mIR- 129	SPSB4	3	140770244	140867453
	1	153651113	153666468	NPR1	NO_MIRNA	NPR1	-			mIR- 129	SPOP	17	47676246	47755596
	1	153700543	153746555	INTS3	MIRNA	INTS3	-			mIR- 129	SPCS3	4	177241115	177253396
	1	153746830	153752633	SLC27A3	NO_MIRNA	SLC27A3	-			mIR- 129	SP4	7	21467652	21554440
	1	153777201	153895451	GATAD2B	MIRNA	GATAD2B	-			mIR- 129	SP3	2	174771187	174830430
	1	153901977	153919172	DENND4B	MIRNA	DENND4B	-			mIR- 129	SOX4	6	21593972	21598847
	1	153920145	153931101	CRTC2	MIRNA	CRTC2	-			mIR- 129	SORL1	11	121322912	121504402
	1	153931575	153940188	SLC39A1	MIRNA	SLC39A1	-			mIR- 129	SORCS1	10	108333421	108924292
	1	153940010	153946839	CREB3L4	NO_MIRNA	CREB3L4	-			mIR- 129	SON	21	34914924	34949812
	1	153946745	153950164	JTB	NO_MIRNA	JTB	-			mIR- 129	SOCS4	14	55493948	55516206
	1	153954127	153958834	RAB13	NO_MIRNA	RAB13	-			mIR- 129	SNX6	14	35030300	35099389
	1	153963235	153964626	RPS27	NO_MIRNA	RPS27	-			mIR- 129	SNX30	9	115513118	115643951
	1	153965161	154127592	NUP210L	NO_MIRNA	NUP210L	-			mIR- 129	SNN	16	11762270	11773015
	1	154127784	154167124	TPM3	MIRNA	TPM3	-			mIR- 129	SMG7	1	183441351	183567381
	1	154138723	154139025	RN7SL431P	NO_MIRNA	-	-			mIR- 129	SMAP2	1	40810522	40888998
	1	154171848	154178809	C1orf189	NO_MIRNA	C1orf189	-			mIR- 129	SLITRK3	3	164904508	164914897
	1	154179182	154193104	C1orf43	NO_MIRNA	C1orf43	-			mIR- 129	SLC7A6	16	68298433	68335722
	1	154192655	154243986	UBAP2L	NO_MIRNA	UBAP2L	-			mIR- 129	SLC7A11	4	139085251	139163503
	1	154244987	154248351	HAX1	NO_MIRNA	HAX1	-			mIR- 129	SLC6A6	3	14444076	14530857
	1	154293566	154297801	AQP10	NO_MIRNA	AQP10	-			mIR- 129	SLC41A1	1	205758221	205782876
	1	154298029	154323783	ATP8B2	MIRNA	ATP8B2	-			mIR- 129	SLC39A5	12	56623833	56631630
	1	154311219	154311278	RNU7-57P	NO_MIRNA	-	-			mIR- 129	SLC38A2	12	46751972	46766650
	1	154442248	154474589	SHE	NO_MIRNA	SHE	-			mIR- 129	SLC27A2	15	50474393	50528592
	1	154521053	154531504	UBE2Q1	NO_MIRNA	UBE2Q1	-			mIR- 129	SLC25A36	3	140660672	140698775
	1	154526085	154527493	UBE2Q1-AS1	NO_MIRNA	-	-			mIR- 129	SLC25A25	9	130830480	130871524
	1	154540257	154552502	CHRNB2	NO_MIRNA	CHRNB2	-			mIR- 129	SLC25A20	3	48894369	48936426
	1	154554538	154600475	ADAR	NO_MIRNA	ADAR	-			mIR- 129	SLC24A4	14	92788925	92962596
	1	154669931	154842756	KCNN3	MIRNA	KCNN3	-			mIR- 129	SLC22A23	6	3269196	3457256
	1	154897210	154909467	PMVK	NO_MIRNA	PMVK	-			mIR- 129	SLC1A1	9	4490444	4587469
	1	154929502	154936329	PYGO2	NO_MIRNA	PYGO2	-			mIR- 129	SLC19A2	1	169433147	169455241
	1	154934774	154946871	SHC1	MIRNA	SHC1	-			mIR- 129	SLC16A7	12	59989848	60176395
	1	154947129	154951725	CKS1B	NO_MIRNA	CKS1B	-			mIR- 129	SLC16A14	2	230899698	230933715
	1	154948169	154948259	MIR4258	NO_MIRNA	-	-			mIR- 129	SLBP	4	1694527	1714282
	1	154955814	154965587	FLAD1	NO_MIRNA	FLAD1	-			mIR- 129	SLAIN2	4	48343339	48428229
	1	154966062	154966791	LENEP	MIRNA	LENEP	-			mIR- 129	SKIL	3	170075466	170114623
	1	154975127	154990998	ZBTB7B	MIRNA	ZBTB7B	-			mIR- 129	SIRT3	11	215458	236931
	1	154990996	155006257	DCST2	NO_MIRNA	DCST2	-			mIR- 129	SIAH1	16	48390275	48482313
	1	155006300	155023406	DCST1	NO_MIRNA	DCST1	-			mIR- 129	SHISA6	17	11144580	11467380
	1	155023042	155035252	ADAM15	MIRNA	ADAM15	-			mIR- 129	SHANK2	11	70313961	70963623
	1	155036207	155042029	EFNA4	NO_MIRNA	EFNA4	-			mIR- 129	SH3RF1	4	170015407	170192256
	1	155036224	155060014	EFNA3	MIRNA	EFNA3	-			mIR- 129	SH2B1	16	28857921	28885526
	1	155099936	155107333	EFNA1	MIRNA	EFNA1	-			mIR- 129	SGTA	19	2754712	2783369
	1	155107820	155111329	SLC50A1	MIRNA	SLC50A1	-			mIR- 129	SFPQ	1	35641979	35658749
	1	155112367	155113071	DPM3	NO_MIRNA	DPM3	-			mIR- 129	SF1	11	64532078	64546258
	1	155115747	155115808	RNU7-150P	NO_MIRNA	-	-			mIR- 129	SEZ6	17	27281919	27333458
	1	155121020	155121295	HMGN2P18	NO_MIRNA	-	-			mIR- 129	SESTD1	2	179966419	180129517
	1	155141884	155145951	KRTCAP2	NO_MIRNA	KRTCAP2	-			mIR- 129	SESN3	11	94898704	94965705
	1	155145873	155157447	TRIM46	NO_MIRNA	TRIM46	-			mIR- 129	SERPINF2	17	1646130	1658562
	1	155158300	155162707	MUC1	NO_MIRNA	MUC1	-			mIR- 129	SERP1	3	150259781	150321015
	1	155164968	155165063	MIR92B	NO_MIRNA	-	-			mIR- 129	SERBP1	1	67873493	67896098
	1	155165379	155178842	THBS3	NO_MIRNA	THBS3	-			mIR- 129	SEPHS1	10	13359424	13390297
	1	155178490	155183615	MTX1	NO_MIRNA	MTX1	-			mIR- 129	SENP5	3	196594727	196661585
	1	155183616	155197214	GBAP1	NO_MIRNA	-	-			mIR- 129	SEMA6D	15	47476298	48066420
	1	155200766	155204116	MTX1P1	NO_MIRNA	-	-			mIR- 129	SEMA6A	5	115779312	115910630
	1	155204243	155214490	GBA	NO_MIRNA	GBA	-			mIR- 129	SEC24C	10	75504120	75531919
	1	155216996	155225274	FAM189B	NO_MIRNA	FAM189B	-			mIR- 129	SEC24A	5	133984479	134063513
	1	155225770	155232221	SCAMP3	NO_MIRNA	SCAMP3	-			mIR- 129	SEC14L1	17	75082798	75213179
	1	155232659	155248282	CLK2	MIRNA	CLK2	-			mIR- 129	SCN8A	12	51984050	52206648
	1	155247374	155259639	HCN3	MIRNA	HCN3	-			mIR- 129	SCN3B	11	123499895	123525952
	1	155259630	155271225	PKLR	NO_MIRNA	PKLR	-			mIR- 129	SCD	10	102106881	102124591
	1	155278539	155290457	FDPS	NO_MIRNA	FDPS	-			mIR- 129	SBK1	16	28303840	28335170
	1	155286654	155293967	RUSC1-AS1	NO_MIRNA	-	-			mIR- 129	SASH1	6	148593440	148873186
	1	155290687	155300905	RUSC1	NO_MIRNA	RUSC1	-			mIR- 129	SAMSN1	21	15857549	15955723
	1	155305059	155532598	ASH1L	MIRNA	ASH1L	-			mIR- 129	SALL1	16	51169886	51185278
	1	155316141	155316236	MIR555	NO_MIRNA	-	-			mIR- 129	SACS	13	23902965	24007841
	1	155328503	155328609	RNU6-106P	NO_MIRNA	-	-			mIR- 129	RYR2	1	237205505	237997288
	1	155365801	155366769	ASH1L-IT1	NO_MIRNA	-	-			mIR- 129	RYK	3	133784147	133969689
	1	155531821	155533775	ASH1L-AS1	NO_MIRNA	-	-			mIR- 129	RUNX1	21	36160098	37376965
	1	155556435	155571988	DAP3P1	NO_MIRNA	-	-			mIR- 129	RUFY2	10	70100864	70167051
	1	155581011	155720105	MSTO2P	NO_MIRNA	-	-			mIR- 129	RTN1	14	60062694	60337684
	1	155657751	155708801	DAP3	NO_MIRNA	DAP3	-			mIR- 129	RTKN2	10	63942794	64028466
	1	155719508	155829191	GON4L	NO_MIRNA	GON4L	-			mIR- 129	RSBN1L	7	77325760	77412339
	1	155829300	155854990	SYT11	NO_MIRNA	SYT11	-			mIR- 129	RRAS	19	50138549	50143458
	1	155864072	155864177	RNU4-19P	NO_MIRNA	-	-			mIR- 129	RPS6KB1	17	57970447	58027925
	1	155867599	155881195	RIT1	MIRNA	RIT1	-			mIR- 129	ROBO2	3	75955846	77699115
	1	155882834	155904191	KIAA0907	NO_MIRNA	KIAA0907	-			mIR- 129	ROBO1	3	78646390	79816965
	1	155889700	155889836	SNORA42	NO_MIRNA	-	-			mIR- 129	RNF6	13	26706253	26796791
	1	155895749	155895877	SCARNA4	NO_MIRNA	-	-			mIR- 129	RNF34	12	121837844	121868389
	1	155911480	155912625	RXFP4	NO_MIRNA	RXFP4	-			mIR- 129	RNF207	1	6265535	6281359
	1	155916630	155976861	ARHGEF2	NO_MIRNA	ARHGEF2	-			mIR- 129	RNF20	9	104296133	104325622
	1	155978839	155990750	SSR2	NO_MIRNA	SSR2	-			mIR- 129	RNF170	8	42704780	42752433
	1	156005092	156023585	UBQLN4	NO_MIRNA	UBQLN4	-			mIR- 129	RND3	2	151324709	151395525
	1	156024543	156028301	LAMTOR2	NO_MIRNA	LAMTOR2	-			mIR- 129	RIPPLY3	21	38378450	38391959
	1	156030951	156040295	RAB25	NO_MIRNA	RAB25	-			mIR- 129	RIMS3	1	41086351	41131329
	1	156041804	156051789	MEX3A	NO_MIRNA	MEX3A	-			mIR- 129	RHOU	1	228870824	228882416
	1	156052364	156109880	LMNA	NO_MIRNA	LMNA	-			mIR- 129	RHOBTB1	10	62629196	62761198
	1	156117157	156147543	SEMA4A	MIRNA	SEMA4A	-			mIR- 129	RGS4	1	163038565	163046592
	1	156163880	156182587	SLC25A44	NO_MIRNA	SLC25A44	-			mIR- 129	REST	4	57774075	57802010
	1	156182773	156213123	PMF1-BGLAP	NO_MIRNA	-	-			mIR- 129	REEP4	8	21995533	21999464
	1	156182784	156212874	PMF1	NO_MIRNA	PMF1	-			mIR- 129	REEP3	10	65281123	65384883
	1	156211753	156213112	BGLAP	NO_MIRNA	BGLAP	-			mIR- 129	REEP2	5	137774706	137782658
	1	156213206	156217881	PAQR6	NO_MIRNA	PAQR6	-			mIR- 129	REEP1	2	86441116	86565206
	1	156219015	156252620	SMG5	NO_MIRNA	SMG5	-			mIR- 129	RCOR1	14	103058998	103196913
	1	156252726	156262976	TMEM79	MIRNA	TMEM79	-			mIR- 129	RCBTB1	13	50106082	50159719
	1	156259880	156265463	C1orf85	NO_MIRNA	C1orf85	-			mIR- 129	RCAN2	6	46188475	46459709
	1	156278759	156337664	CCT3	NO_MIRNA	CCT3	-			mIR- 129	RBMS2	12	56915713	56984745
	1	156307105	156316786	TSACC	NO_MIRNA	TSACC	-			mIR- 129	RBMS1	2	161128662	161350305
	1	156339003	156355011	RHBG	NO_MIRNA	RHBG	-			mIR- 129	RBM24	6	17281577	17294106
	1	156390123	156390230	MIR9-1	NO_MIRNA	-	-			mIR- 129	RBM17	10	6130950	6159420
	1	156433519	156470620	MEF2D	MIRNA	MEF2D	-			mIR- 129	RBFOX2	22	36134783	36424473
	1	156495197	156542396	IQGAP3	NO_MIRNA	IQGAP3	-			mIR- 129	RB1	13	48877887	49056122
	1	156561554	156564091	APOA1BP	NO_MIRNA	APOA1BP	-			mIR- 129	RASSF1	3	50367219	50378411
	1	156589086	156595517	HAPLN2	NO_MIRNA	HAPLN2	-			mIR- 129	RASGEF1A	10	43689983	43762367
	1	156611182	156629324	BCAN	MIRNA	BCAN	-			mIR- 129	RAP1B	12	69004619	69054372
	1	156638555	156647189	NES	NO_MIRNA	NES	-			mIR- 129	RANBP9	6	13621730	13711796
	1	156669398	156675608	CRABP2	NO_MIRNA	CRABP2	-			mIR- 129	RANBP10	16	67757005	67840555
	1	156691683	156698591	ISG20L2	NO_MIRNA	ISG20L2	-			mIR- 129	RALGPS1	9	129677053	129985445
	1	156698234	156706752	RRNAD1	NO_MIRNA	RRNAD1	-			mIR- 129	RALGDS	9	135973107	136039301
	1	156707095	156711382	MRPL24	NO_MIRNA	MRPL24	-			mIR- 129	RALGAPB	20	37101459	37207504
	1	156711899	156736717	HDGF	MIRNA	HDGF	-			mIR- 129	RAF1	3	12625100	12705725
	1	156720402	156770607	PRCC	NO_MIRNA	PRCC	-			mIR- 129	RAD51B	14	68286496	69196935
	1	156785432	156851642	NTRK1	NO_MIRNA	NTRK1	-			mIR- 129	RAB8B	15	63481668	63559981
	1	156809855	156828810	INSRR	NO_MIRNA	INSRR	-			mIR- 129	RAB3B	1	52373628	52456436
	1	156863490	156886226	PEAR1	NO_MIRNA	PEAR1	-			mIR- 129	RAB31	18	9708162	9862548
	1	156890442	156902886	LRRC71	NO_MIRNA	LRRC71	-			mIR- 129	RAB2A	8	61429416	61536186
	1	156904632	157015162	ARHGEF11	MIRNA	ARHGEF11	-			mIR- 129	PURB	7	44915896	44924960
	1	156905923	156906036	MIR765	NO_MIRNA	-	-			mIR- 129	PTPN9	15	75759462	75871630
	1	156955549	156955841	RN7SL612P	NO_MIRNA	-	-			mIR- 129	PTPN4	2	120517207	120741394
	1	157043049	157044495	KRT8P45	NO_MIRNA	-	-			mIR- 129	PTP4A1	6	64231666	64293492
	1	157061836	157069600	ETV3L	NO_MIRNA	ETV3L	-			mIR- 129	PTGS2	1	186640923	186649559
	1	157090983	157108266	ETV3	NO_MIRNA	ETV3	-			mIR- 129	PTER	10	16478942	16555736
	1	157098154	157098463	CYCSP52	NO_MIRNA	-	-			mIR- 129	PSD3	8	18384811	18942240
	1	157963063	158070052	KIRREL	NO_MIRNA	KIRREL	-			mIR- 129	PRRX1	1	170631869	170708560
	1	157995340	158000956	KIRREL-IT1	NO_MIRNA	-	-			mIR- 129	PRPF39	14	45553302	45585485
	1	158145640	158147545	ELL2P1	NO_MIRNA	-	-			mIR- 129	PRKD3	2	37477645	37551951
	1	158423988	158425063	EI24P2	NO_MIRNA	-	-			mIR- 129	PRKCE	2	45878484	46415129
	1	158580496	158656488	SPTA1	NO_MIRNA	SPTA1	-			mIR- 129	PRKCD	3	53190025	53226733
	1	158711936	158713205	OR6K5P	NO_MIRNA	-	-			mIR- 129	PRKAG1	12	49396057	49412980
	1	159050923	159051585	RAD1P2	NO_MIRNA	-	-			mIR- 129	PRKACA	19	14202500	14228896
	1	159141399	159173103	CADM3	MIRNA	CADM3	-			mIR- 129	PREP	6	105725440	105850959
	1	159148263	159148349	RNA5SP60	NO_MIRNA	-	-			mIR- 129	PRDM5	4	121606074	121844025
	1	159173097	159176290	DARC	NO_MIRNA	DARC	-			mIR- 129	PPP6C	9	127908852	127952218
	1	159283460	159284449	OR10J3	NO_MIRNA	-	-			mIR- 129	PPP3CB	10	75196186	75255782
	1	159682079	159684379	CRP	NO_MIRNA	CRP	-			mIR- 129	PPP2R4	9	131873229	131911225
	1	159750722	159752333	DUSP23	NO_MIRNA	DUSP23	-			mIR- 129	PPP2R3C	14	35554673	35591723
	1	159796540	159807039	SLAMF8	NO_MIRNA	SLAMF8	-			mIR- 129	PPP1R14C	6	150464212	150571493
	1	159824106	159832447	VSIG8	MIRNA	VSIG8	-			mIR- 129	PPARGC1B	5	149109861	149234585
	1	159842154	159869953	CCDC19	NO_MIRNA	CCDC19	-			mIR- 129	PPARGC1A	4	23756664	23905712
	1	159887897	159895522	TAGLN2	NO_MIRNA	TAGLN2	-			mIR- 129	PON2	7	95034175	95064510
	1	159896829	159915386	IGSF9	NO_MIRNA	IGSF9	-			mIR- 129	PNRC1	6	89790470	89794879
	1	159931008	159948851	LINC01133	NO_MIRNA	-	-			mIR- 129	PNMAL2	19	46990163	46999755
	1	159997462	160001783	PIGM	MIRNA	PIGM	-			mIR- 129	PNISR	6	99845927	99873207
	1	160007257	160040038	KCNJ10	NO_MIRNA	KCNJ10	-			mIR- 129	PMEPA1	20	56223448	56286592
	1	160051360	160060353	KCNJ9	NO_MIRNA	KCNJ9	-			mIR- 129	PLXNB2	22	50713408	50746056
	1	160061130	160068733	IGSF8	NO_MIRNA	IGSF8	-			mIR- 129	PLXNA2	1	208195587	208417665
	1	160085549	160113381	ATP1A2	NO_MIRNA	ATP1A2	-			mIR- 129	PLOD2	3	145787227	145881440
	1	160121360	160156767	ATP1A4	NO_MIRNA	ATP1A4	-			mIR- 129	PLEKHG4B	5	140373	190085
	1	160160285	160171676	CASQ1	NO_MIRNA	CASQ1	-			mIR- 129	PLEKHA8	7	30067020	30170096
	1	160175127	160185166	PEA15	MIRNA	PEA15	-			mIR- 129	PLAG1	8	57073463	57123883
	1	160185505	160254920	DCAF8	NO_MIRNA	DCAF8	-			mIR- 129	PLA2G3	22	31530795	31536593
	1	160246602	160256138	PEX19	NO_MIRNA	PEX19	-			mIR- 129	PKP1	1	201252580	201302121
	1	160259063	160313190	COPA	NO_MIRNA	COPA	-			mIR- 129	PKNOX2	11	125034583	125303285
	1	160287193	160287496	SUMO1P3	NO_MIRNA	-	-			mIR- 129	PKIA	8	79428374	79517502
	1	160313062	160328742	NCSTN	NO_MIRNA	NCSTN	-			mIR- 129	PITPNC1	17	65373575	65693372
	1	160336857	160342638	NHLH1	NO_MIRNA	NHLH1	-			mIR- 129	PITPNA	17	1421012	1466110
	1	160362558	160362699	RNU4-42P	NO_MIRNA	-	-			mIR- 129	PIP4K2C	12	57984957	57997198
	1	160370376	160398468	VANGL2	MIRNA	VANGL2	-			mIR- 129	PIM1	6	37137979	37143202
	1	161007421	161008780	TSTD1	NO_MIRNA	TSTD1	-			mIR- 129	PIKFYVE	2	209130991	209223475
	1	161009041	161015767	USF1	MIRNA	USF1	-			mIR- 129	PIK3CB	3	138372860	138553780
	1	161016736	161039760	ARHGAP30	NO_MIRNA	ARHGAP30	-			mIR- 129	PIGF	2	46808076	46844258
	1	161040785	161059389	PVRL4	MIRNA	PVRL4	-			mIR- 129	PHTF2	7	77428122	77586818
	1	161068151	161070136	KLHDC9	NO_MIRNA	KLHDC9	-			mIR- 129	PHOX2A	11	71950121	71956708
	1	161070346	161087901	PFDN2	NO_MIRNA	PFDN2	-			mIR- 129	PHLDB2	3	111451344	111695364
	1	161087876	161095235	NIT1	NO_MIRNA	NIT1	-			mIR- 129	PHF23	17	7138347	7143041
	1	161090764	161102478	DEDD	MIRNA	DEDD	-			mIR- 129	PGR	11	100900355	101001255
	1	161122566	161128646	UFC1	NO_MIRNA	UFC1	-			mIR- 129	PFKFB3	10	6186881	6277495
	1	161129240	161135513	USP21	MIRNA	USP21	-			mIR- 129	PELI2	14	56584532	56768244
	1	161136200	161147803	PPOX	NO_MIRNA	PPOX	-			mIR- 129	PDZRN3	3	73431584	73674091
	1	161141100	161147287	B4GALT3	MIRNA	B4GALT3	-			mIR- 129	PDPK1	16	2587965	2653189
	1	161154098	161168846	ADAMTS4	NO_MIRNA	ADAMTS4	-			mIR- 129	PDIA3	15	44038590	44065477
	1	161166894	161184185	NDUFS2	NO_MIRNA	NDUFS2	-			mIR- 129	PDHX	11	34937376	35042138
	1	161185024	161190489	FCER1G	NO_MIRNA	FCER1G	-			mIR- 129	PDE4D	5	58264865	59817947
	1	161192082	161193421	APOA2	NO_MIRNA	APOA2	-			mIR- 129	PCDH9	13	66876967	67804468
	1	161195793	161200408	TOMM40L	MIRNA	TOMM40L	-			mIR- 129	PCBP2	12	53835525	53874946
	1	161196976	161197051	MIR5187	NO_MIRNA	-	-			mIR- 129	PBX1	1	164524821	164868533
	1	161199456	161208092	NR1I3	NO_MIRNA	NR1I3	-			mIR- 129	PAXBP1	21	34106210	34144169
	1	161228517	161255240	PCP4L1	NO_MIRNA	PCP4L1	-			mIR- 129	PAQR3	4	79808281	79860592
	1	161274525	161279762	MPZ	MIRNA	MPZ	-			mIR- 129	PAPPA	9	118916083	119164601
	1	161284047	161332984	SDHC	NO_MIRNA	SDHC	-			mIR- 129	PALM3	19	14164177	14169971
	1	161334521	161337664	C1orf192	NO_MIRNA	C1orf192	-			mIR- 129	PAK2	3	196466728	196559518
	1	161348497	161349148	RRM2P2	NO_MIRNA	-	-			mIR- 129	PAIP1	5	43526369	43557860
	1	161371079	161371185	RNU6-481P	NO_MIRNA	-	-			mIR- 129	PAG1	8	81880045	82024303
	1	161494036	161496681	HSPA6	NO_MIRNA	HSPA6	-			mIR- 129	OXR1	8	107282473	107764922
	1	161576081	161578007	HSPA7	NO_MIRNA	-	-			mIR- 129	OTX1	2	63277192	63284971
	1	161691353	161697933	FCRLB	NO_MIRNA	FCRLB	-			mIR- 129	OSBPL6	2	179059208	179264160
	1	161719548	161727028	DUSP12	NO_MIRNA	DUSP12	-			mIR- 129	OSBPL11	3	125247702	125313934
	1	161736084	161933860	ATF6	MIRNA	ATF6	-			mIR- 129	ONECUT2	18	55102917	55158529
	1	161952982	161993644	OLFML2B	MIRNA	OLFML2B	-			mIR- 129	OAZ2	15	64979772	64995480
	1	162039564	162353321	NOS1AP	MIRNA	NOS1AP	-			mIR- 129	NUP98	11	3692313	3819022
	1	162126897	162126972	MIR4654	NO_MIRNA	-	-			mIR- 129	NUP50	22	45559722	45583896
	1	162308433	162308532	RNA5SP61	NO_MIRNA	-	-			mIR- 129	NUMBL	19	41172596	41196877
	1	162312336	162312430	MIR556	NO_MIRNA	-	-			mIR- 129	NUFIP2	17	27582854	27621136
	1	162336698	162356600	C1orf226	NO_MIRNA	C1orf226	-			mIR- 129	NUCKS1	1	205681947	205719404
	1	162342993	162346660	C1orf111	NO_MIRNA	C1orf111	-			mIR- 129	NRXN3	14	78708734	80330762
	1	162467041	162499419	UHMK1	MIRNA	UHMK1	-			mIR- 129	NRIP1	21	16333556	16437321
	1	162531323	162569627	UAP1	MIRNA	UAP1	-			mIR- 129	NRG2	5	139226364	139422884
	1	162601163	162757190	DDR2	NO_MIRNA	DDR2	-			mIR- 129	NRAS	1	115247090	115259515
	1	162747520	162747802	RN7SL861P	NO_MIRNA	-	-			mIR- 129	NR4A2	2	157180944	157198860
	1	162760492	162782607	HSD17B7	NO_MIRNA	HSD17B7	-			mIR- 129	NR3C1	5	142657496	142815077
	1	163038565	163046592	RGS4	MIRNA	RGS4	-			mIR- 129	NPTN	15	73852355	73926475
	1	163080911	163291577	RGS5	MIRNA	RGS5	-			mIR- 129	NMNAT2	1	183217372	183387737
	1	163236366	163325554	NUF2	NO_MIRNA	NUF2	-			mIR- 129	NFIC	19	3359561	3469215
	1	164326004	164326601	HMGB3P6	NO_MIRNA	-	-			mIR- 129	NFIB	9	14081842	14398982
	1	164524821	164868533	PBX1	MIRNA	PBX1	-			mIR- 129	NFE2L3	7	26191860	26226745
	1	164608802	164608908	RNU6-171P	NO_MIRNA	-	-			mIR- 129	NEFM	8	24770525	24776607
	1	165171104	165325952	LMX1A	MIRNA	LMX1A	-			mIR- 129	NECAB3	20	32244893	32262269
	1	165370159	165414433	RXRG	MIRNA	RXRG	-			mIR- 129	NDST3	4	118954773	119179803
	1	165600098	165631033	MGST3	NO_MIRNA	MGST3	-			mIR- 129	NDFIP2	13	80055287	80130210
	1	165631453	165668100	ALDH9A1	MIRNA	ALDH9A1	-			mIR- 129	NDFIP1	5	141488070	141534005
	1	165696032	165796992	TMCO1	MIRNA	TMCO1	-			mIR- 129	NCR3LG1	11	17373273	17398888
	1	165796768	165880855	UCK2	NO_MIRNA	UCK2	-			mIR- 129	NCAM1	11	112831997	113149158
	1	166026674	166136206	FAM78B	MIRNA	FAM78B	-			mIR- 129	NAP1L5	4	89617066	89619386
	1	166443982	166450802	FMO7P	NO_MIRNA	-	-			mIR- 129	NAMPT	7	105888731	105926772
	1	166535415	166549942	FMO8P	NO_MIRNA	-	-			mIR- 129	NAB1	2	191511472	191557492
	1	166572912	166600637	FMO9P	NO_MIRNA	-	-			mIR- 129	N4BP1	16	48572637	48654059
	1	166635122	166651433	FMO10P	NO_MIRNA	-	-			mIR- 129	MXI1	10	111967363	112047123
	1	166732571	166762004	FMO11P	NO_MIRNA	-	-			mIR- 129	MTX2	2	177134123	177202753
	1	166808681	166825581	POGK	NO_MIRNA	POGK	-			mIR- 129	MTMR4	17	56566898	56595266
	1	166825747	166845564	TADA1	NO_MIRNA	TADA1	-			mIR- 129	MRVI1	11	10594638	10715535
	1	166837985	166838446	DUTP6	NO_MIRNA	-	-			mIR- 129	MRPL35	2	86426478	86440917
	1	166882443	166944719	ILDR2	NO_MIRNA	ILDR2	-			mIR- 129	MRO	18	48324574	48351772
	1	166958346	166991451	MAEL	NO_MIRNA	MAEL	-			mIR- 129	MRAS	3	138066539	138124375
	1	166975196	166975314	RNA5SP65	NO_MIRNA	-	-			mIR- 129	MPZL1	1	167690429	167761156
	1	167063282	167098402	DUSP27	NO_MIRNA	DUSP27	-			mIR- 129	MME	3	154741913	154901497
	1	167190066	167396582	POU2F1	MIRNA	POU2F1	-			mIR- 129	MIEF1	22	39895437	39914137
	1	167399877	167487847	CD247	MIRNA	CD247	-			mIR- 129	MGAT4A	2	99235569	99347589
	1	167498914	167523004	CREG1	NO_MIRNA	CREG1	-			mIR- 129	MFAP3L	4	170907748	170954182
	1	167690429	167761156	MPZL1	MIRNA	MPZL1	-			mIR- 129	MEIS2	15	37181406	37393504
	1	167778625	167883453	ADCY10	NO_MIRNA	ADCY10	-			mIR- 129	MEF2D	1	156433519	156470620
	1	167885967	167906278	MPC2	NO_MIRNA	MPC2	-			mIR- 129	MEF2C	5	88013975	88199922
	1	167905021	168045081	DCAF6	MIRNA	DCAF6	-			mIR- 129	MEF2A	15	100017370	100256671
	1	168025139	168025660	GCSHP5	NO_MIRNA	-	-			mIR- 129	MDGA2	14	47308826	48144157
	1	168053997	168106821	GPR161	MIRNA	GPR161	-			mIR- 129	MDGA2	14	47311134	48143999
	1	168148171	168169950	TIPRL	NO_MIRNA	TIPRL	-			mIR- 129	MCU	10	74451889	74647452
	1	168195176	168222263	SFT2D2	NO_MIRNA	SFT2D2	-			mIR- 129	MCC	5	112357796	112824527
	1	168214803	168216581	ANKRD36BP1	NO_MIRNA	-	-			mIR- 129	MAT2A	2	85766288	85772403
	1	168250278	168283664	TBX19	MIRNA	TBX19	-			mIR- 129	MARCKSL1	1	32799433	32801980
	1	168418910	168420449	QRSL1P1	NO_MIRNA	-	-			mIR- 129	MAPRE2	18	32556892	32723434
	1	168664697	168698502	DPT	NO_MIRNA	DPT	-			mIR- 129	MAPRE1	20	31407699	31438211
	1	168756177	168762124	LINC00626	NO_MIRNA	-	-			mIR- 129	MAP7	6	136663875	136871957
	1	168867374	168867677	SUMO1P2	NO_MIRNA	-	-			mIR- 129	MAP3K7	6	91223292	91296764
	1	168873143	169056243	LINC00970	NO_MIRNA	-	-			mIR- 129	MAP3K13	3	185000729	185206885
	1	169074935	169101960	ATP1B1	MIRNA	ATP1B1	-			mIR- 129	MAP3K1	5	56111401	56191979
	1	169101769	169337205	NME7	NO_MIRNA	NME7	-			mIR- 129	MAP1B	5	71403061	71505395
	1	169337208	169365778	BLZF1	NO_MIRNA	BLZF1	-			mIR- 129	MAN1A1	6	119498374	119670926
	1	169364108	169429907	CCDC181	NO_MIRNA	CCDC181	-			mIR- 129	MAF	16	79619740	79634611
	1	169433147	169455241	SLC19A2	MIRNA	SLC19A2	-			mIR- 129	LRRTM4	2	76974845	77820445
	1	169483404	169555826	F5	NO_MIRNA	F5	-			mIR- 129	LRRC16A	6	25279306	25620758
	1	169558087	169599431	SELP	NO_MIRNA	SELP	-			mIR- 129	LRP6	12	12268959	12419946
	1	169631245	169823221	C1orf112	NO_MIRNA	C1orf112	-			mIR- 129	LNX2	13	28120050	28194541
	1	169659808	169680839	SELL	NO_MIRNA	SELL	-			mIR- 129	LNPEP	5	96271098	96373219
	1	169691781	169733846	SELE	NO_MIRNA	SELE	-			mIR- 129	LMOD1	1	201865580	201915715
	1	169761670	169764107	METTL18	NO_MIRNA	METTL18	-			mIR- 129	LMLN	3	197687071	197770591
	1	169818772	169863408	SCYL3	MIRNA	SCYL3	-			mIR- 129	LINGO2	9	27948076	28670283
	1	169828897	169829193	RN7SL333P	NO_MIRNA	-	-			mIR- 129	LINGO1	15	77905369	78113242
	1	169890467	170054349	KIFAP3	NO_MIRNA	KIFAP3	-			mIR- 129	LGR4	11	27387508	27494322
	1	169927085	169927387	RN7SL269P	NO_MIRNA	-	-			mIR- 129	LASP1	17	37026112	37078023
	1	170115142	170136931	METTL11B	NO_MIRNA	METTL11B	-			mIR- 129	KPNA6	1	32573639	32642169
	1	170120519	170120603	MIR3119-1	NO_MIRNA	-	-			mIR- 129	KPNA4	3	160212783	160283376
	1	170120519	170120603	MIR3119-2	NO_MIRNA	-	-			mIR- 129	KMT2D	12	49412758	49453557
	1	170240744	170253349	LINC01142	NO_MIRNA	-	-			mIR- 129	KLHL42	12	27932953	27955973
	1	170501270	170522587	GORAB	MIRNA	GORAB	-			mIR- 129	KLHL32	6	97372605	97588630
	1	170631869	170708560	PRRX1	MIRNA	PRRX1	-			mIR- 129	KLHDC8B	3	49209044	49213917
	1	171060018	171086959	FMO3	NO_MIRNA	FMO3	-			mIR- 129	KLHDC10	7	129710350	129775560
	1	171154347	171181822	FMO2	NO_MIRNA	FMO2	-			mIR- 129	KLF7	2	207938861	208031991
	1	171217638	171255117	FMO1	NO_MIRNA	FMO1	-			mIR- 129	KIF21B	1	200938520	200992828
	1	171283347	171311223	FMO4	NO_MIRNA	FMO4	-			mIR- 129	KIAA2013	1	11979648	11986485
	1	171454651	171562650	PRRC2C	NO_MIRNA	PRRC2C	-			mIR- 129	KIAA1551	12	32112304	32146039
	1	171461550	171461858	RN7SL425P	NO_MIRNA	-	-			mIR- 129	KIAA1429	8	95499921	95565757
	1	171604557	171621823	MYOC	NO_MIRNA	MYOC	-			mIR- 129	KIAA1217	10	23983675	24836772
	1	171639657	171640079	PFN1P1	NO_MIRNA	-	-			mIR- 129	KIAA1033	12	105501102	105562912
	1	171652268	171653578	RPL4P3	NO_MIRNA	-	-			mIR- 129	KIAA1024	15	79724858	79764632
	1	171669300	171711387	VAMP4	MIRNA	VAMP4	-			mIR- 129	KIAA0247	14	70078313	70181859
	1	171750788	171783163	METTL13	NO_MIRNA	METTL13	-			mIR- 129	KDM3B	5	137688285	137772717
	1	171810621	172387606	DNM3	NO_MIRNA	DNM3	-			mIR- 129	KCTD21	11	77882295	77899868
	1	171833327	171833827	DNM3-IT1	NO_MIRNA	-	-			mIR- 129	KCTD17	22	37447779	37459430
	1	172107938	172108047	MIR214	NO_MIRNA	-	-			mIR- 129	KCTD1	18	24034874	24237365
	1	172109461	172113934	DNM3OS	NO_MIRNA	-	-			mIR- 129	KCNQ4	1	41249684	41306124
	1	172335680	172335786	RNU6-157P	NO_MIRNA	-	-			mIR- 129	KCNK1	1	233749750	233808258
	1	172339329	172413230	PIGC	NO_MIRNA	PIGC	-			mIR- 129	KCNIP1	5	169780491	170163636
	1	172501489	172580971	SUCO	MIRNA	SUCO	-			mIR- 129	KCNAB2	1	6051526	6161253
	1	172628154	172636014	FASLG	MIRNA	FASLG	-			mIR- 129	KCNA1	12	5019071	5040527
	1	172717700	172718642	SLC25A38P1	NO_MIRNA	-	-			mIR- 129	KBTBD8	3	67048727	67061634
	1	173110239	173111489	GOT2P2	NO_MIRNA	-	-			mIR- 129	KAT6B	10	76585340	76792380
	1	173446405	173457946	PRDX6	NO_MIRNA	PRDX6	-			mIR- 129	JPH4	14	24037244	24048009
	1	173578700	173639001	ANKRD45	NO_MIRNA	ANKRD45	-			mIR- 129	JAM2	21	27011584	27089874
	1	173684080	173755840	KLHL20	NO_MIRNA	KLHL20	-			mIR- 129	JAKMIP3	10	133918175	133998313
	1	173760686	173761025	RN7SKP160	NO_MIRNA	-	-			mIR- 129	ITCH	20	32951041	33099198
	1	173768688	173793858	CENPL	NO_MIRNA	CENPL	-			mIR- 129	IRF2BPL	14	77490888	77495034
	1	173793641	173827684	DARS2	NO_MIRNA	DARS2	-			mIR- 129	IPMK	10	59951278	60027694
	1	173832386	173833079	GAS5-AS1	NO_MIRNA	-	-			mIR- 129	INPP5B	1	38326369	38412729
	1	173833038	173838020	GAS5	NO_MIRNA	-	-			mIR- 129	INPP5A	10	134351324	134596979
	1	173834760	173834824	SNORD78	NO_MIRNA	-	-			mIR- 129	INHBB	2	121103719	121109384
	1	173837220	173872687	ZBTB37	MIRNA	ZBTB37	-			mIR- 129	ILF3	19	10764937	10803093
	1	173872947	173886516	SERPINC1	NO_MIRNA	SERPINC1	-			mIR- 129	IL8	4	74606223	74609433
	1	173890208	173890338	RNA5SP67	NO_MIRNA	-	-			mIR- 129	IL6R	1	154377669	154441926
	1	173900352	173991435	RC3H1	NO_MIRNA	RC3H1	-			mIR- 129	IGIP	5	139505521	139508391
	1	173978405	173985344	RC3H1-IT1	NO_MIRNA	-	-			mIR- 129	IGF1	12	102789645	102874423
	1	174128548	174964445	RABGAP1L	MIRNA	RABGAP1L	-			mIR- 129	IGDCC3	15	65619465	65670378
	1	174417212	174418683	GPR52	NO_MIRNA	GPR52	-			mIR- 129	ICK	6	52866077	52926600
	1	174866095	174867133	RABGAP1L-IT1	NO_MIRNA	-	-			mIR- 129	ICAM4	19	10397643	10399198
	1	174968300	174980851	CACYBP	NO_MIRNA	CACYBP	-			mIR- 129	IARS	9	94972489	95056038
	1	174979925	174992561	MRPS14	NO_MIRNA	MRPS14	-			mIR- 129	HSPH1	13	31710762	31736525
	1	175013762	175014784	SDCCAG3P2	NO_MIRNA	-	-			mIR- 129	HSPA13	21	15743436	15755805
	1	175036994	175117202	TNN	NO_MIRNA	TNN	-			mIR- 129	HS6ST1	2	128994290	129076151
	1	175126123	175162135	KIAA0040	MIRNA	KIAA0040	-			mIR- 129	HS3ST2	16	22825498	22927659
	1	175284330	175712906	TNR	MIRNA	TNR	-			mIR- 129	HRASLS5	11	63228876	63258666
	1	175913967	176176629	RFWD2	MIRNA	RFWD2	-			mIR- 129	HPGD	4	175411328	175444305
	1	175937534	175937676	SCARNA3	NO_MIRNA	-	-			mIR- 129	HOXD3	2	177001340	177037830
	1	176432307	176814735	PAPPA2	NO_MIRNA	PAPPA2	-			mIR- 129	HOXC6	12	54384408	54424607
	1	176826438	177134109	ASTN1	MIRNA	ASTN1	-			mIR- 129	HOXC10	12	54378849	54384063
	1	177140633	177251558	BRINP2	NO_MIRNA	BRINP2	-			mIR- 129	HOXA9	7	27202054	27210117
	1	177893091	177953438	SEC16B	NO_MIRNA	SEC16B	-			mIR- 129	HOMER2	15	83509838	83654661
	1	178060643	178063119	RASAL2-AS1	NO_MIRNA	-	-			mIR- 129	HNRNPUL1	19	41768401	41813503
	1	178062864	178448644	RASAL2	NO_MIRNA	RASAL2	-			mIR- 129	HNRNPU	1	245014468	245027844
	1	178530048	178530164	RNA5SP69	NO_MIRNA	-	-			mIR- 129	HNRNPA3	2	178077291	178088686
	1	178646884	178646969	MIR4424	NO_MIRNA	-	-			mIR- 129	HMGA2	12	66217911	66360075
	1	178694300	178889238	RALGPS2	MIRNA	RALGPS2	-			mIR- 129	HMGA1	6	34204650	34214008
	1	178715818	178716889	PTPN2P1	NO_MIRNA	-	-			mIR- 129	HIVEP3	1	41972036	42501596
	1	178818840	178840187	ANGPTL1	NO_MIRNA	ANGPTL1	-			mIR- 129	HIST2H2BE	1	149856010	149858232
	1	178994939	179045697	FAM20B	MIRNA	FAM20B	-			mIR- 129	HIF3A	19	46800303	46846690
	1	179068462	179198819	ABL2	MIRNA	ABL2	-			mIR- 129	HIC2	22	21771693	21805752
	1	179262925	179327815	SOAT1	NO_MIRNA	SOAT1	-			mIR- 129	HGF	7	81328322	81399754
	1	179519674	179545087	NPHS2	NO_MIRNA	NPHS2	-			mIR- 129	HES5	1	2460184	2461684
	1	179560748	179660407	TDRD5	NO_MIRNA	TDRD5	-			mIR- 129	HECTD4	12	112597992	112819896
	1	179712298	179785333	FAM163A	NO_MIRNA	FAM163A	-			mIR- 129	HECTD1	14	31569318	31677010
	1	179809102	179846938	TOR1AIP2	NO_MIRNA	TOR1AIP2	-			mIR- 129	HCN4	15	73612200	73661605
	1	179851177	179894135	TOR1AIP1	NO_MIRNA	TOR1AIP1	-			mIR- 129	HAS3	16	69139467	69152622
	1	179869397	179869697	RN7SL230P	NO_MIRNA	-	-			mIR- 129	HAO1	20	7863628	7921121
	1	179923873	180084015	CEP350	MIRNA	CEP350	-			mIR- 129	GXYLT1	12	42475647	42538681
	1	180199421	180249380	LHX4	NO_MIRNA	LHX4	-			mIR- 129	GTPBP1	22	39101728	39134304
	1	180244515	180472089	ACBD6	NO_MIRNA	-	-			mIR- 129	GTDC1	2	144695635	145090135
	1	180601140	180859387	XPR1	MIRNA	XPR1	-			mIR- 129	GSE1	16	85645015	85709810
	1	180941861	180992047	STX6	MIRNA	STX6	-			mIR- 129	GRIA4	11	105480721	105852819
	1	181057638	181059977	IER5	NO_MIRNA	IER5	-			mIR- 129	GRHL3	1	24645812	24690972
	1	181382238	181777219	CACNA1E	MIRNA	CACNA1E	-			mIR- 129	GPSM1	9	139221932	139254057
	1	182350839	182361341	GLUL	NO_MIRNA	GLUL	-			mIR- 129	GPR161	1	168053997	168106821
	1	182376756	182383950	LINC00272	NO_MIRNA	-	-			mIR- 129	GPR110	6	46965440	47010099
	1	182419256	182529734	RGSL1	NO_MIRNA	RGSL1	-			mIR- 129	GPCPD1	20	5525085	5591672
	1	182567758	182573543	RGS16	MIRNA	RGS16	-			mIR- 129	GORASP2	2	171784974	171823639
	1	182615239	182653711	RGS8	NO_MIRNA	RGS8	-			mIR- 129	GORAB	1	170501270	170522587
	1	182758428	182799519	NPL	NO_MIRNA	NPL	-			mIR- 129	GNPNAT1	14	53241912	53258386
	1	182808504	182856886	DHX9	MIRNA	DHX9	-			mIR- 129	GMFB	14	54941202	54955914
	1	182869000	182922660	SHCBP1L	NO_MIRNA	SHCBP1L	-			mIR- 129	GMDS	6	1624041	2245926
	1	182911250	182911539	HMGN1P4	NO_MIRNA	-	-			mIR- 129	GM2A	5	150591711	150650001
	1	182913500	182913625	RNA5SP71	NO_MIRNA	-	-			mIR- 129	GLCCI1	7	8008425	8133902
	1	182992595	183114727	LAMC1	MIRNA	LAMC1	-			mIR- 129	GJB7	6	87992696	88038996
	1	183155373	183214035	LAMC2	NO_MIRNA	LAMC2	-			mIR- 129	GIT1	17	27900487	27921072
	1	183217372	183387737	NMNAT2	MIRNA	NMNAT2	-			mIR- 129	GDNF	5	37812779	37839788
	1	183430009	183440881	SMG7-AS1	NO_MIRNA	-	-			mIR- 129	GATAD2B	1	153777201	153895451
	1	183441351	183567381	SMG7	MIRNA	SMG7	-			mIR- 129	GALNT10	5	153570290	153800544
	1	183524698	183560011	NCF2	NO_MIRNA	NCF2	-			mIR- 129	GALNT1	18	33161081	33291798
	1	183592401	183604892	ARPC5	NO_MIRNA	ARPC5	-			mIR- 129	GABRB2	5	160715436	160976050
	1	183605220	183897665	RGL1	NO_MIRNA	RGL1	-			mIR- 129	GABRA4	4	46920917	46996424
	1	183615541	183622451	APOBEC4	NO_MIRNA	APOBEC4	-			mIR- 129	GABRA1	5	161274197	161326975
	1	183898796	184006863	COLGALT2	MIRNA	COLGALT2	-			mIR- 129	G3BP2	4	76567966	76649709
	1	184020811	184043346	TSEN15	NO_MIRNA	TSEN15	-			mIR- 129	FZD4	11	86656721	86666433
	1	184356192	184598154	C1orf21	MIRNA	C1orf21	-			mIR- 129	FZD3	8	28351729	28431775
	1	184659365	184724047	EDEM3	MIRNA	EDEM3	-			mIR- 129	FXR2	17	7494548	7518189
	1	184759858	184943682	FAM129A	NO_MIRNA	FAM129A	-			mIR- 129	FUS	16	31191431	31203127
	1	185014496	185071740	RNF2	MIRNA	RNF2	-			mIR- 129	FRYL	4	48499378	48782339
	1	185040699	185041167	FTH1P25	NO_MIRNA	-	-			mIR- 129	FRMD3	9	85857905	86153461
	1	185087220	185126204	TRMT1L	NO_MIRNA	TRMT1L	-			mIR- 129	FRAT2	10	99092255	99094458
	1	185126212	185260897	SWT1	MIRNA	SWT1	-			mIR- 129	FRAT1	10	99079022	99081672
	1	185195940	185196832	RPL5P5	NO_MIRNA	-	-			mIR- 129	FOXP2	7	113726382	114333827
	1	185265520	185286461	IVNS1ABP	MIRNA	IVNS1ABP	-			mIR- 129	FOXJ2	12	8185299	8208099
	1	185703683	186160085	HMCN1	MIRNA	HMCN1	-			mIR- 129	FNDC5	1	33327869	33338083
	1	186280784	186344825	TPR	NO_MIRNA	TPR	-			mIR- 129	FNDC3B	3	171757418	172119455
	1	186344890	186390510	C1orf27	NO_MIRNA	C1orf27	-			mIR- 129	FNDC3A	13	49550048	49783915
	1	186412698	186430254	PDC	NO_MIRNA	PDC	-			mIR- 129	FMNL2	2	153191751	153506348
	1	186640923	186649559	PTGS2	MIRNA	PTGS2	-			mIR- 129	FLVCR1	1	213031597	213072705
	1	186798085	186958113	PLA2G4A	NO_MIRNA	PLA2G4A	-			mIR- 129	FLRT3	20	14303634	14318262
	1	187061974	187329455	LINC01036	NO_MIRNA	-	-			mIR- 129	FGF12	3	191857184	192485553
	1	187412738	187446354	LINC01037	NO_MIRNA	-	-			mIR- 129	FBXW5	9	139834887	139839148
	1	187532193	187533263	FDPSP1	NO_MIRNA	-	-			mIR- 129	FBXO36	2	230787018	230877825
	1	190066792	190446759	BRINP3	NO_MIRNA	BRINP3	-			mIR- 129	FBRS	16	30669752	30682135
	1	192127587	192154945	RGS18	NO_MIRNA	RGS18	-			mIR- 129	FAXC	6	99719045	99797938
	1	192286122	192336415	RGS21	NO_MIRNA	RGS21	-			mIR- 129	FAM98B	15	38746328	38779911
	1	192544857	192549161	RGS1	MIRNA	RGS1	-			mIR- 129	FAM98A	2	33808725	33824449
	1	192605275	192629390	RGS13	NO_MIRNA	RGS13	-			mIR- 129	FAM89B	11	65339820	65341669
	1	192685313	192685783	MIR4426	NO_MIRNA	-	-			mIR- 129	FAM84A	2	14772810	14790933
	1	192778169	192781403	RGS2	NO_MIRNA	RGS2	-			mIR- 129	FAM71C	12	100041531	100043824
	1	192906430	192917387	LINC01032	NO_MIRNA	-	-			mIR- 129	FAM63B	15	59063391	59154099
	1	192962579	192963807	ZNF101P2	NO_MIRNA	-	-			mIR- 129	FAM53C	5	137667624	137685416
	1	192981380	193029237	UCHL5	MIRNA	UCHL5	-			mIR- 129	FAM222B	17	27082996	27182250
	1	193028552	193060907	TROVE2	MIRNA	TROVE2	-			mIR- 129	FAM214B	9	35104109	35116338
	1	193065598	193075244	GLRX2	NO_MIRNA	GLRX2	-			mIR- 129	FAM19A5	22	48885272	49246724
	1	193091147	193223031	CDC73	MIRNA	CDC73	-			mIR- 129	FAM136A	2	70523107	70529222
	1	193105633	193105713	MIR1278	NO_MIRNA	-	-			mIR- 129	FAM135B	8	139142266	139509065
	1	193148175	193155784	B3GALT2	MIRNA	B3GALT2	-			mIR- 129	FAM120A	9	96214004	96328397
	1	193273875	193335083	LINC01031	NO_MIRNA	-	-			mIR- 129	FAM117B	2	203499901	203634480
	1	194158097	194159472	EEF1A1P14	NO_MIRNA	-	-			mIR- 129	FA2H	16	74746853	74808729
	1	196194909	196578355	KCNT2	NO_MIRNA	KCNT2	-			mIR- 129	EZH2	7	148504475	148581413
	1	196621008	196716634	CFH	MIRNA	CFH	-			mIR- 129	EVA1A	2	75696428	75796848
	1	197008321	197036397	F13B	NO_MIRNA	F13B	-			mIR- 129	ETV5	3	185764097	185828107
	1	197053258	197115824	ASPM	NO_MIRNA	ASPM	-			mIR- 129	ETV1	7	13930853	14031050
	1	197122810	197169672	ZBTB41	NO_MIRNA	ZBTB41	-			mIR- 129	ETS1	11	128328656	128457453
	1	197170592	197447585	CRB1	MIRNA	CRB1	-			mIR- 129	ETF1	5	137841784	137878989
	1	197332947	197333208	MRPS21P3	NO_MIRNA	-	-			mIR- 129	ESYT1	12	56512034	56538455
	1	197473878	197744826	DENND1B	MIRNA	DENND1B	-			mIR- 129	ESRRA	11	64073044	64084215
	1	197657890	197659757	EEF1A1P32	NO_MIRNA	-	-			mIR- 129	ESCO1	18	19109242	19180845
	1	197715881	197716581	FAM204BP	NO_MIRNA	-	-			mIR- 129	ERC2	3	55542336	56502391
	1	197871777	197876497	C1orf53	NO_MIRNA	C1orf53	-			mIR- 129	ERBB2	17	37844167	37886679
	1	197881037	197904608	LHX9	NO_MIRNA	LHX9	-			mIR- 129	EPT1	2	26531415	26618759
	1	198126093	198291550	NEK7	NO_MIRNA	NEK7	-			mIR- 129	EPHB1	3	134316643	134979309
	1	198492352	198510075	ATP6V1G3	NO_MIRNA	ATP6V1G3	-			mIR- 129	EPHA5	4	66185281	66536213
	1	198607801	198726545	PTPRC	NO_MIRNA	PTPRC	-			mIR- 129	EPHA2	1	16450832	16482582
	1	198648268	198649162	PEBP1P3	NO_MIRNA	-	-			mIR- 129	EPB41L3	18	5392383	5630699
	1	198776622	198906558	MIR181A1HG	NO_MIRNA	-	-			mIR- 129	ENTPD3	3	40428647	40470110
	1	198828002	198828111	MIR181B1	NO_MIRNA	-	-			mIR- 129	ENOSF1	18	670324	712676
	1	199996730	200146552	NR5A2	MIRNA	NR5A2	-			mIR- 129	ENHO	9	34521038	34523039
	1	200311672	200343482	LINC00862	NO_MIRNA	-	-			mIR- 129	ELOVL5	6	53132196	53213947
	1	200374068	200379184	ZNF281	MIRNA	ZNF281	-			mIR- 129	ELAVL3	19	11562141	11591861
	1	200520628	200589862	KIF14	NO_MIRNA	KIF14	-			mIR- 129	EIF5	14	103799881	103811362
	1	200708686	200829832	CAMSAP2	MIRNA	CAMSAP2	-			mIR- 129	EIF4G3	1	21132963	21503377
	1	200832936	200833280	RPL34P6	NO_MIRNA	-	-			mIR- 129	EIF2AK3	2	88856259	88927094
	1	200860176	200884863	C1orf106	NO_MIRNA	C1orf106	-			mIR- 129	EGR2	10	64571756	64679660
	1	200890122	200935658	MROH3P	NO_MIRNA	-	-			mIR- 129	EGLN1	1	231499497	231560790
	1	200938520	200992828	KIF21B	MIRNA	KIF21B	-			mIR- 129	EFTUD2	17	42927311	42977030
	1	201008642	201081694	CACNA1S	NO_MIRNA	CACNA1S	-			mIR- 129	EFNA5	5	106712590	107006596
	1	201103900	201140702	TMEM9	NO_MIRNA	TMEM9	-			mIR- 129	EFNA1	1	155099936	155107333
	1	201252580	201302121	PKP1	MIRNA	PKP1	-			mIR- 129	EDN1	6	12290596	12297427
	1	201373625	201398994	TNNI1	NO_MIRNA	TNNI1	-			mIR- 129	EBF1	5	158122928	158526769
	1	201434620	201438365	PHLDA3	NO_MIRNA	PHLDA3	-			mIR- 129	DYRK3	1	206808881	206857764
	1	201452658	201478584	CSRP1	MIRNA	CSRP1	-			mIR- 129	DYNC1I1	7	95401866	95739634
	1	201487831	201499602	RPS10P7	NO_MIRNA	-	-			mIR- 129	DVL3	3	183873176	183891398
	1	201592411	201796102	NAV1	MIRNA	NAV1	-			mIR- 129	DUSP10	1	221874766	221915518
	1	201657387	201798687	IPO9-AS1	NO_MIRNA	-	-			mIR- 129	DRAM1	12	102271129	102405908
	1	201688636	201688755	MIR5191	NO_MIRNA	-	-			mIR- 129	DPF2	11	65101225	65120720
	1	201702534	201702633	RNU6-501P	NO_MIRNA	-	-			mIR- 129	DOLPP1	9	131843379	131852717
	1	201798269	201853422	IPO9	NO_MIRNA	IPO9	-			mIR- 129	DOK3	5	176928908	176938275
	1	201857808	201861434	SHISA4	NO_MIRNA	SHISA4	-			mIR- 129	DNMT3A	2	25455845	25565459
	1	201865580	201915715	LMOD1	MIRNA	LMOD1	-			mIR- 129	DNAJB5	9	34989638	34998897
	1	201924619	201939789	TIMM17A	NO_MIRNA	TIMM17A	-			mIR- 129	DNAJA2	16	46989299	47007699
	1	201951500	201975275	RNPEP	MIRNA	RNPEP	-			mIR- 129	DMRT3	9	976964	991731
	1	201977073	201986316	ELF3	NO_MIRNA	ELF3	-			mIR- 129	DLGAP4	20	34894258	35157040
	1	202091986	202102720	GPR37L1	NO_MIRNA	GPR37L1	-			mIR- 129	DLG4	17	7093209	7123021
	1	202102532	202113869	ARL8A	NO_MIRNA	ARL8A	-			mIR- 129	DLG1	3	196769431	197026171
	1	202116141	202130716	PTPN7	NO_MIRNA	PTPN7	-			mIR- 129	DLAT	11	111895538	111935114
	1	202137179	202158583	PTPRVP	NO_MIRNA	-	-			mIR- 129	DGKI	7	137065783	137531838
	1	202163029	202288909	LGR6	MIRNA	LGR6	-			mIR- 129	DEPDC1B	5	59892739	59996017
	1	202300785	202311108	UBE2T	MIRNA	UBE2T	-			mIR- 129	DENND5B	12	31535157	31744031
	1	202317827	202561834	PPP1R12B	NO_MIRNA	PPP1R12B	-			mIR- 129	DENND1B	1	197473878	197744826
	1	202559724	202679545	SYT2	MIRNA	SYT2	-			mIR- 129	DEDD2	19	42702750	42724292
	1	202696526	202778598	KDM5B	NO_MIRNA	KDM5B	-			mIR- 129	DDX6	11	118620034	118661858
	1	202780082	202781284	PCAT6	NO_MIRNA	-	-			mIR- 129	DDX4	5	55033845	55112985
	1	202848085	202858263	RABIF	NO_MIRNA	RABIF	-			mIR- 129	DCDC2	6	24171984	24358280
	1	202860228	202897764	KLHL12	NO_MIRNA	KLHL12	-			mIR- 129	DBN1	5	176883609	176901402
	1	202880940	202881857	HNRNPA1P59	NO_MIRNA	-	-			mIR- 129	CYP51A1	7	91741465	91772266
	1	202909951	202927700	ADIPOR1	NO_MIRNA	ADIPOR1	-			mIR- 129	CYB561D1	1	110036674	110045554
	1	202930997	202936408	CYB5R1	NO_MIRNA	CYB5R1	-			mIR- 129	CXXC4	4	105389469	105416058
	1	202976514	202993976	TMEM183A	NO_MIRNA	TMEM183A	-			mIR- 129	CTNND1	11	57520715	57587018
	1	202995626	203047868	PPFIA4	NO_MIRNA	PPFIA4	-			mIR- 129	CT62	15	71402583	71407833
	1	203052260	203055164	MYOG	NO_MIRNA	MYOG	-			mIR- 129	CSRP1	1	201452658	201478584
	1	203059782	203136533	ADORA1	NO_MIRNA	ADORA1	-			mIR- 129	CSRNP3	2	166326157	166545917
	1	203136939	203144941	MYBPH	NO_MIRNA	MYBPH	-			mIR- 129	CSNK2A2	16	58191811	58231824
	1	203148059	203155877	CHI3L1	NO_MIRNA	CHI3L1	-			mIR- 129	CSNK1G1	15	64457716	64648442
	1	203267886	203274437	LINC01136	NO_MIRNA	-	-			mIR- 129	CSDE1	1	115259534	115301297
	1	203274619	203278730	BTG2	MIRNA	BTG2	-			mIR- 129	CRK	17	1323983	1366456
	1	203309756	203320617	FMOD	NO_MIRNA	FMOD	-			mIR- 129	CREB5	7	28338940	28865511
	1	203444956	203460480	PRELP	NO_MIRNA	PRELP	-			mIR- 129	CRB1	1	197170592	197447585
	1	203595689	203713209	ATP2B4	MIRNA	ATP2B4	-			mIR- 129	CPEB2	4	15004298	15071777
	1	203698709	203698833	SNORA77	NO_MIRNA	-	-			mIR- 129	COPS7B	2	232646381	232673963
	1	203764782	203823252	ZC3H11A	NO_MIRNA	ZC3H11A	-			mIR- 129	COL4A3BP	5	74664311	74807963
	1	203765437	203769686	ZBED6	NO_MIRNA	ZBED6	-			mIR- 129	COL4A1	13	110801318	110959496
	1	203830731	203839678	SNRPE	NO_MIRNA	SNRPE	-			mIR- 129	COL10A1	6	116440086	116479910
	1	203841702	203843315	KRT8P29	NO_MIRNA	-	-			mIR- 129	CNTN2	1	205012325	205047627
	1	203872851	203873147	HSPE1P6	NO_MIRNA	-	-			mIR- 129	CMTM4	16	66648653	66730610
	1	203923768	203924908	CBX1P3	NO_MIRNA	-	-			mIR- 129	CLTC	17	57697219	57773671
	1	204001575	204010393	LINC00303	NO_MIRNA	-	-			mIR- 129	CLDND1	3	98216756	98241910
	1	204042243	204096863	SOX13	NO_MIRNA	SOX13	-			mIR- 129	CIB2	15	78396948	78423886
	1	204100190	204121307	ETNK2	NO_MIRNA	ETNK2	-			mIR- 129	CHTF8	16	69151913	69166487
	1	204123944	204135465	REN	NO_MIRNA	REN	-			mIR- 129	CHSY3	5	129240165	129522327
	1	204167288	204183220	GOLT1A	MIRNA	GOLT1A	-			mIR- 129	CHSY1	15	101715928	101792137
	1	204187979	204346793	PLEKHA6	NO_MIRNA	PLEKHA6	-			mIR- 129	CHRNA3	15	78885394	78913637
	1	204391756	204463852	PIK3C2B	MIRNA	PIK3C2B	-			mIR- 129	CHAC1	15	41245160	41248710
	1	204485511	204542871	MDM4	MIRNA	MDM4	-			mIR- 129	CGGBP1	3	88101094	88199035
	1	204531541	204531649	RNA5SP74	NO_MIRNA	-	-			mIR- 129	CFL2	14	35179593	35184029
	1	204586298	204654861	LRRN2	NO_MIRNA	LRRN2	-			mIR- 129	CENPO	2	25016005	25045245
	1	204797779	204991950	NFASC	MIRNA	NFASC	-			mIR- 129	CELSR1	22	46756731	46933067
	1	205012325	205047627	CNTN2	MIRNA	CNTN2	-			mIR- 129	CECR6	22	17597189	17602257
	1	205052258	205053645	TMEM81	NO_MIRNA	TMEM81	-			mIR- 129	CDS1	4	85504132	85572491
	1	205055270	205091143	RBBP5	NO_MIRNA	RBBP5	-			mIR- 129	CDK6	7	92234235	92465908
	1	205111632	205180727	DSTYK	MIRNA	DSTYK	-			mIR- 129	CDK2AP1	12	123745528	123756881
	1	205197304	205242471	TMCC2	NO_MIRNA	TMCC2	-			mIR- 129	CDH12	5	21750782	22853731
	1	205271187	205290883	NUAK2	NO_MIRNA	NUAK2	-			mIR- 129	CDC42EP3	2	37869032	37965611
	1	205305220	205326218	KLHDC8A	NO_MIRNA	KLHDC8A	-			mIR- 129	CDC42EP1	22	37956454	37965412
	1	205320375	205320599	SNRPGP10	NO_MIRNA	-	-			mIR- 129	CD34	1	208057594	208084747
	1	205342380	205356568	LEMD1-AS1	NO_MIRNA	-	-			mIR- 129	CD200	3	112051194	112081659
	1	205417430	205417526	MIR135B	NO_MIRNA	-	-			mIR- 129	CD1E	1	158323254	158327343
	1	205473723	205501921	CDK18	MIRNA	CDK18	-			mIR- 129	CD164	6	109687717	109703762
	1	205538013	205572046	MFSD4	MIRNA	MFSD4	-			mIR- 129	CCP110	16	19535133	19564730
	1	205564169	205564275	RNU6-418P	NO_MIRNA	-	-			mIR- 129	CCNT1	12	49082247	49110681
	1	205577071	205601090	ELK4	MIRNA	ELK4	-			mIR- 129	CCNJ	10	97803151	97820627
	1	205626979	205649587	SLC45A3	MIRNA	SLC45A3	-			mIR- 129	CCND2	12	4382938	4414516
	1	205681947	205719404	NUCKS1	MIRNA	NUCKS1	-			mIR- 129	CCDC97	19	41816094	41830788
	1	205737114	205744588	RAB7L1	NO_MIRNA	RAB7L1	-			mIR- 129	CCDC90B	11	82970139	82997450
	1	205758221	205782876	SLC41A1	MIRNA	SLC41A1	-			mIR- 129	CCDC88A	2	55514978	55647057
	1	205797150	205819260	PM20D1	NO_MIRNA	PM20D1	-			mIR- 129	CCDC6	10	61548521	61666414
	1	205882176	205912588	SLC26A9	MIRNA	SLC26A9	-			mIR- 129	CCDC28A	6	139094657	139114456
	1	206136916	206155151	FAM72A	NO_MIRNA	FAM72A	-			mIR- 129	CCDC178	18	30517366	31021065
	1	206223976	206231639	AVPR1B	NO_MIRNA	AVPR1B	-			mIR- 129	CCDC107	9	35658301	35661508
	1	206317459	206332104	CTSE	NO_MIRNA	CTSE	-			mIR- 129	CBX7	22	39516172	39548679
	1	206516200	206637783	SRGAP2	NO_MIRNA	-	-			mIR- 129	CBX6	22	39257455	39268319
	1	206643791	206670223	IKBKE	NO_MIRNA	-	-			mIR- 129	CBFA2T3	16	88941266	89043612
	1	206680879	206762616	RASSF5	NO_MIRNA	-	-			mIR- 129	CASP6	4	110609785	110624739
	1	206744620	206785904	EIF2D	NO_MIRNA	EIF2D	-			mIR- 129	CASP10	2	202047604	202094129
	1	206808881	206857764	DYRK3	MIRNA	DYRK3	-			mIR- 129	CASC3	17	38296571	38328436
	1	206858289	206907628	MAPKAPK2	NO_MIRNA	MAPKAPK2	-			mIR- 129	CAMSAP2	1	200708686	200829832
	1	206940947	206945839	IL10	NO_MIRNA	IL10	-			mIR- 129	CAMSAP1	9	138700333	138799074
	1	207217194	207226325	YOD1	MIRNA	YOD1	-			mIR- 129	CAMKV	3	49895421	49907655
	1	207222801	207254369	PFKFB2	MIRNA	PFKFB2	-			mIR- 129	CAMKK2	12	121675497	121736111
	1	207627575	207663240	CR2	NO_MIRNA	CR2	-			mIR- 129	CAMK2N1	1	20808884	20812713
	1	207974863	208042495	C1orf132	NO_MIRNA	-	-			mIR- 129	CAMK2A	5	149599054	149669854
	1	208057594	208084747	CD34	MIRNA	CD34	-			mIR- 129	CALM3	19	47104331	47114050
	1	208195587	208417665	PLXNA2	MIRNA	PLXNA2	-			mIR- 129	CALM2	2	47387221	47403740
	1	209757062	209787283	CAMK1G	NO_MIRNA	CAMK1G	-			mIR- 129	CALM1	14	90862846	90874605
	1	209788215	209825811	LAMB3	NO_MIRNA	LAMB3	-			mIR- 129	CADM1	11	115039938	115375675
	1	209859510	209908295	HSD11B1	NO_MIRNA	HSD11B1	-			mIR- 129	CACNB4	2	152689290	152955593
	1	209929377	209955668	TRAF3IP3	NO_MIRNA	TRAF3IP3	-			mIR- 129	CACNA1C	12	2079952	2802108
	1	209955661	209957904	C1orf74	NO_MIRNA	C1orf74	-			mIR- 129	CA7	16	66878282	66888056
	1	209959036	209979465	IRF6	NO_MIRNA	IRF6	-			mIR- 129	C9orf40	9	77561497	77567802
	1	210001352	210030910	DIEXF	NO_MIRNA	DIEXF	-			mIR- 129	C2orf72	2	231902205	231914434
	1	210111538	210337636	SYT14	MIRNA	SYT14	-			mIR- 129	C20orf24	20	35234137	35240960
	1	210404801	210407392	SERTAD4-AS1	NO_MIRNA	-	-			mIR- 129	C20orf112	20	31030862	31172876
	1	210406144	210419976	SERTAD4	NO_MIRNA	SERTAD4	-			mIR- 129	C1GALT1	7	7196565	7288282
	1	210438981	210440587	ST13P19	NO_MIRNA	-	-			mIR- 129	C16orf80	16	58147496	58163354
	1	210501596	210849638	HHAT	NO_MIRNA	HHAT	-			mIR- 129	C15orf39	15	75487984	75504510
	1	210856555	211307457	KCNH1	NO_MIRNA	KCNH1	-			mIR- 129	C14orf28	14	45366498	45376460
	1	211032519	211035627	IPO8P1	NO_MIRNA	-	-			mIR- 129	C12orf23	12	107349497	107372556
	1	211305930	211306716	KCNH1-IT1	NO_MIRNA	-	-			mIR- 129	BTG1	12	92536286	92539673
	1	211431719	211489727	RCOR3	MIRNA	RCOR3	-			mIR- 129	BTBD7	14	93703896	93799438
	1	211499957	211548288	TRAF5	NO_MIRNA	TRAF5	-			mIR- 129	BTBD3	20	11871371	11907257
	1	211556145	211605878	LINC00467	NO_MIRNA	-	-			mIR- 129	BSN	3	49591922	49708978
	1	211590367	211591276	SNX25P1	NO_MIRNA	-	-			mIR- 129	BRD2	6	32936437	32949282
	1	211744910	211752084	SLC30A1	NO_MIRNA	SLC30A1	-			mIR- 129	BOD1	5	173034517	173043663
	1	211833531	211834619	FDPSP8	NO_MIRNA	-	-			mIR- 129	BNC2	9	16409501	16870841
	1	211836114	211848960	NEK2	MIRNA	NEK2	-			mIR- 129	BMPR2	2	203241659	203432474
	1	211916799	212004114	LPGAT1	MIRNA	LPGAT1	-			mIR- 129	BIRC6	2	32582096	32843966
	1	211965455	211965748	RN7SL344P	NO_MIRNA	-	-			mIR- 129	BHLHE40	3	5020801	5027008
	1	212113741	212208884	INTS7	NO_MIRNA	INTS7	-			mIR- 129	BFAR	16	14726672	14763093
	1	212208919	212280742	DTL	NO_MIRNA	DTL	-			mIR- 129	BEST3	12	70037140	70093256
	1	212224829	212225371	RPL21P28	NO_MIRNA	-	-			mIR- 129	BCL7B	7	72950686	72972332
	1	212250955	212251027	MIR3122	NO_MIRNA	-	-			mIR- 129	BCL2L2-PABPN1	14	23776044	23794578
	1	212458879	212535200	PPP2R5A	MIRNA	PPP2R5A	-			mIR- 129	BCL2L2	14	23767999	23780968
	1	212526158	212526292	SNORA16B	NO_MIRNA	-	-			mIR- 129	BBX	3	107241783	107530171
	1	212537273	212588243	TMEM206	NO_MIRNA	TMEM206	-			mIR- 129	BAZ2B	2	160175490	160473203
	1	212606229	212619714	NENF	NO_MIRNA	NENF	-			mIR- 129	BAK1P1	20	31276723	31278816
	1	212738676	212794119	ATF3	MIRNA	ATF3	-			mIR- 129	BAK1	6	33540329	33548019
	1	212859760	212873327	BATF3	NO_MIRNA	BATF3	-			mIR- 129	BAG4	8	38034051	38070819
	1	212899495	212965124	NSL1	NO_MIRNA	NSL1	-			mIR- 129	BACE1	11	117156402	117186975
	1	212965170	212989968	TATDN3	NO_MIRNA	TATDN3	-			mIR- 129	BAALC	8	104152938	104242533
	1	213003483	213020991	C1orf227	NO_MIRNA	C1orf227	-			mIR- 129	B4GALT1	9	33104080	33167354
	1	213025450	213031430	FLVCR1-AS1	NO_MIRNA	-	-			mIR- 129	B3GNT1	11	66112843	66115163
	1	213031597	213072705	FLVCR1	MIRNA	FLVCR1	-			mIR- 129	AZIN1	8	103838585	103906092
	1	213123862	213165379	VASH2	MIRNA	VASH2	-			mIR- 129	ATPAF1	1	47098409	47139539
	1	213165524	213189168	ANGEL2	NO_MIRNA	ANGEL2	-			mIR- 129	ATG4D	19	10654571	10664094
	1	213224589	213448116	RPS6KC1	NO_MIRNA	RPS6KC1	-			mIR- 129	ATF2	2	175936978	176033110
	1	213991094	214160973	PROX1-AS1	NO_MIRNA	-	-			mIR- 129	ASPN	9	95218487	95244788
	1	214156524	214214595	PROX1	MIRNA	PROX1	-			mIR- 129	AS3MT	10	104629273	104661656
	1	214454445	214510474	SMYD2	NO_MIRNA	SMYD2	-			mIR- 129	ARRDC3	5	90664541	90679176
	1	214522039	214725792	PTPN14	MIRNA	PTPN14	-			mIR- 129	ARPP21	3	35680437	35835988
	1	214705538	214706810	KRT18P12	NO_MIRNA	-	-			mIR- 129	ARPP19	15	52839242	52862080
	1	214776538	214837931	CENPF	NO_MIRNA	CENPF	-			mIR- 129	ARMC8	3	137906109	138017231
	1	214778813	214782183	ABHD17AP3	NO_MIRNA	-	-			mIR- 129	ARL4C	2	235401685	235405697
	1	215179118	215410436	KCNK2	MIRNA	KCNK2	-			mIR- 129	ARID4B	1	235294949	235491534
	1	215740735	215795149	KCTD3	NO_MIRNA	KCTD3	-			mIR- 129	ARID3B	15	74833518	74890472
	1	215796236	216596738	USH2A	NO_MIRNA	USH2A	-			mIR- 129	ARHGEF10L	1	17866330	18024369
	1	216676588	217311097	ESRRG	MIRNA	ESRRG	-			mIR- 129	ARHGAP28	18	6729717	6915715
	1	217600334	217804424	GPATCH2	NO_MIRNA	GPATCH2	-			mIR- 129	ARHGAP26	5	142149949	142608576
	1	217804666	218045038	SPATA17	NO_MIRNA	SPATA17	-			mIR- 129	ARHGAP17	16	24930706	25026987
	1	217954540	217958462	SPATA17-AS1	NO_MIRNA	-	-			mIR- 129	ARF5	7	127228399	127231759
	1	218023745	218023975	UBBP2	NO_MIRNA	-	-			mIR- 129	ARAP2	4	35949843	36246131
	1	218458629	218511325	RRP15	NO_MIRNA	RRP15	-			mIR- 129	APBB3	5	139937853	139973337
	1	218519577	218617961	TGFB2	MIRNA	TGFB2	-			mIR- 129	ANTXR1	2	69240310	69476459
	1	219347186	219386207	LYPLAL1	MIRNA	LYPLAL1	-			mIR- 129	ANKS1B	12	99120235	100378432
	1	219373256	219373909	RIMKLBP2	NO_MIRNA	-	-			mIR- 129	ANKRD28	3	15708743	15901278
	1	219782859	219786462	ZC3H11B	NO_MIRNA	-	-			mIR- 129	ANKRD13A	12	110436991	110477568
	1	219858769	220131989	SLC30A10	NO_MIRNA	SLC30A10	-			mIR- 129	ANKIB1	7	91875548	92030698
	1	220141943	220220000	EPRS	NO_MIRNA	EPRS	-			mIR- 129	AMOTL2	3	134074716	134094321
	1	220230824	220263804	BPNT1	NO_MIRNA	BPNT1	-			mIR- 129	ALS2	2	202565277	202645912
	1	220267444	220321380	IARS2	NO_MIRNA	IARS2	-			mIR- 129	AKIRIN1	1	39456895	39471731
	1	220317306	220317693	RPS15AP12	NO_MIRNA	-	-			mIR- 129	AKAP7	6	131456806	131604675
	1	220321635	220445796	RAB3GAP2	MIRNA	RAB3GAP2	-			mIR- 129	AKAP3	12	4724674	4758213
	1	220373888	220374018	SNORA36B	NO_MIRNA	-	-			mIR- 129	AIF1L	9	133971863	133998539
	1	220426912	220427878	MORF4L1P1	NO_MIRNA	-	-			mIR- 129	AGPAT6	8	41434706	41482520
	1	220440048	220441259	AURKAPS1	NO_MIRNA	-	-			mIR- 129	AFF4	5	132211071	132299326
	1	220701568	220837803	MARK1	MIRNA	MARK1	-			mIR- 129	ADRB3	8	37820516	37824483
	1	220799082	220801398	HDAC1P2	NO_MIRNA	-	-			mIR- 129	ADORA2A	22	24813847	24838328
	1	220921567	220958150	MARC2	NO_MIRNA	MARC2	-			mIR- 129	ADO	10	64564516	64568238
	1	220960101	220987735	MARC1	NO_MIRNA	MARC1	-			mIR- 129	ADM	11	10326227	10328944
	1	220998962	220999389	RNU6ATAC35P	NO_MIRNA	-	-			mIR- 129	ADAMTS19	5	128795958	129074376
	1	221006105	221053482	HLA-AS1	NO_MIRNA	-	-			mIR- 129	ADAM9	8	38854388	38962663
	1	221051699	221058401	HLX	NO_MIRNA	HLX	-			mIR- 129	ACVRL1	12	52300692	52317145
	1	221874766	221915518	DUSP10	MIRNA	DUSP10	-			mIR- 129	ACVR1	2	158592958	158732374
	1	222641436	222644224	CICP13	NO_MIRNA	-	-			mIR- 129	ACBD5	10	27484146	27531059
	1	222695602	222721445	HHIPL2	NO_MIRNA	HHIPL2	-			mIR- 129	ACAP3	1	1227756	1244989
	1	222731244	222763275	TAF1A	NO_MIRNA	TAF1A	-			mIR- 129	ABLIM3	5	148521046	148640105
	1	222841355	222886552	AIDA	MIRNA	AIDA	-			mIR- 129	ABL2	1	179068462	179198819
	1	222881579	222881873	RN7SL276P	NO_MIRNA	-	-			mIR- 129	ABCC5	3	183637722	183735803
	1	222885895	222908538	BROX	NO_MIRNA	BROX	-			mIR- 129	ABCC1	16	16043434	16236931
	1	222988406	223179337	DISP1	NO_MIRNA	DISP1	-			mIR- 129	ABCA1	9	107543283	107690518
	1	223119067	223119242	NDUFB1P2	NO_MIRNA	-	-			mIR- 129	SEPT3	22	42372276	42394225
	1	223282748	223316624	TLR5	NO_MIRNA	TLR5	-			mIR- 145	ZNF687	1	151254094	151264656
	1	223394161	223537544	SUSD4	NO_MIRNA	SUSD4	-			mIR- 145	ZFYVE9	1	52608046	52812358
	1	223566715	223568812	C1orf65	NO_MIRNA	C1orf65	-			mIR- 145	VPS54	2	64119280	64246206
	1	223711349	223853436	CAPN8	NO_MIRNA	CAPN8	-			mIR- 145	TTC26	7	138818490	138876732
	1	223889295	223963720	CAPN2	NO_MIRNA	CAPN2	-			mIR- 145	TBPL1	6	134273308	134311570
	1	223967601	224033674	TP53BP2	NO_MIRNA	TP53BP2	-			mIR- 145	SLC25A25	9	130830480	130871524
	1	224044281	224045089	PHBP11	NO_MIRNA	-	-			mIR- 145	SHOC2	10	112679301	112773425
	1	224051428	224052553	ACTBP11	NO_MIRNA	-	-			mIR- 145	SEMA6A	5	115779312	115910630
	1	224163848	224163951	RNU6-1319P	NO_MIRNA	-	-			mIR- 145	SACM1L	3	45730548	45786916
	1	224294984	224295243	RN7SKP49	NO_MIRNA	-	-			mIR- 145	RTKN	2	74652963	74669549
	1	224301789	224349749	FBXO28	MIRNA	FBXO28	-			mIR- 145	RGS7	1	240931554	241520530
	1	224363458	224381143	DEGS1	NO_MIRNA	DEGS1	-			mIR- 145	PPP3CA	4	101944566	102269435
	1	224415036	224518089	NVL	NO_MIRNA	NVL	-			mIR- 145	PLCL2	3	16844159	17132086
	1	224444706	224444843	MIR320B2	NO_MIRNA	-	-			mIR- 145	PLCE1	10	95753746	96092580
	1	224544552	224567161	CNIH4	NO_MIRNA	CNIH4	-			mIR- 145	PHRF1	11	576486	612222
	1	224572845	224624735	WDR26	MIRNA	WDR26	-			mIR- 145	PDZK1	1	145726918	145764074
	1	224585929	224586013	MIR4742	NO_MIRNA	-	-			mIR- 145	PCBP2	12	53835525	53874946
	1	224622362	224928251	CNIH3	MIRNA	CNIH3	-			mIR- 145	PBX3	9	128509624	128729656
	1	224762136	224763091	AKR1B1P1	NO_MIRNA	-	-			mIR- 145	OS9	12	58087738	58115340
	1	225589204	225616627	LBR	NO_MIRNA	LBR	-			mIR- 145	NFYC	1	41157320	41237275
	1	225674537	225840844	ENAH	MIRNA	ENAH	-			mIR- 145	NET1	10	5454514	5500426
	1	225965531	225978168	SRP9	MIRNA	SRP9	-			mIR- 145	NEDD9	6	11183531	11382581
	1	225997794	226033260	EPHX1	NO_MIRNA	EPHX1	-			mIR- 145	MDFIC	7	114562209	114659256
	1	226033237	226070069	TMEM63A	NO_MIRNA	TMEM63A	-			mIR- 145	MBTD1	17	49254786	49337524
	1	226073982	226099082	LEFTY1	NO_MIRNA	LEFTY1	-			mIR- 145	MAGI2	7	77646393	79082890
	1	226107578	226111978	PYCR2	NO_MIRNA	PYCR2	-			mIR- 145	LRRC16A	6	25279306	25620758
	1	226124298	226129189	LEFTY2	MIRNA	LEFTY2	-			mIR- 145	LOX	5	121398890	121413980
	1	226249552	226259702	H3F3A	MIRNA	H3F3A	-			mIR- 145	ITGB8	7	20370325	20455377
	1	226332380	226374431	ACBD3	MIRNA	ACBD3	-			mIR- 145	GLIS1	1	53971910	54199877
	1	226411319	226414755	MIXL1	NO_MIRNA	MIXL1	-			mIR- 145	GGT7	20	33432523	33460663
	1	226418850	226497570	LIN9	MIRNA	LIN9	-			mIR- 145	GABARAPL2	16	75600249	75611779
	1	226505716	226506394	YBX1P9	NO_MIRNA	-	-			mIR- 145	ERF	19	42751724	42759309
	1	226548392	226595780	PARP1	NO_MIRNA	PARP1	-			mIR- 145	EBF1	5	158122928	158526769
	1	226680889	226681190	CDKN2AIPNLP1	NO_MIRNA	-	-			mIR- 145	DDX6	11	118620034	118661858
	1	226736501	226796915	C1orf95	NO_MIRNA	C1orf95	-			mIR- 145	CTNNBIP1	1	9908334	9970394
	1	226819391	226927024	ITPKB	MIRNA	ITPKB	-			mIR- 145	CSTF3	11	33098734	33183917
	1	226844341	226862768	ITPKB-IT1	NO_MIRNA	-	-			mIR- 145	CLINT1	5	157212751	157286183
	1	227057885	227083806	PSEN2	NO_MIRNA	PSEN2	-			mIR- 145	CACNA1D	3	53528683	53847760
	1	227085237	227175246	ADCK3	NO_MIRNA	ADCK3	-			mIR- 145	CACHD1	1	64936428	65158741
	1	227177566	227506175	CDC42BPA	MIRNA	CDC42BPA	-			mIR- 145	ATXN2	12	111890018	112037480
	1	227884593	227894412	ZNF847P	NO_MIRNA	-	-			mIR- 145	ANGPT2	8	6357172	6420930
	1	228106357	228135599	WNT9A	NO_MIRNA	WNT9A	-			mIR- 145	ACTG1	17	79476997	79490873
	1	228129291	228129384	MIR5008	NO_MIRNA	-	-			mIR- 145	ACTG1	17	79476997	79490873
	1	228270361	228286912	ARF1	NO_MIRNA	ARF1	-			mIR- 145	ACTB	7	5566782	5603415
	1	228302698	228303174	FAM96AP2	NO_MIRNA	-	-			mIR- 145	ABRACL	6	139349819	139364439
	1	228327663	228336685	GUK1	NO_MIRNA	GUK1	-			mIR- 145	ABHD17C	15	80972025	81047962
	1	228337553	228347527	GJC2	NO_MIRNA	GJC2	-			mIR- 146	ZNF540	19	38042308	38104998
	1	228395831	228566577	OBSCN	NO_MIRNA	OBSCN	-			mIR- 146	ZDHHC16	10	99205927	99217127
	1	228612546	228613026	HIST3H3	NO_MIRNA	HIST3H3	-			mIR- 146	ZBTB2	6	151685252	151712683
	1	228645065	228645560	HIST3H2A	NO_MIRNA	HIST3H2A	-			mIR- 146	YTHDF2	1	29063133	29096287
	1	228645808	228646259	HIST3H2BB	NO_MIRNA	HIST3H2BB	-			mIR- 146	VAV3	1	108113782	108507766
	1	228649775	228649853	MIR4666A	NO_MIRNA	-	-			mIR- 146	VASN	16	4421849	4433529
	1	228651804	228652327	HIST3H2BA	NO_MIRNA	-	-			mIR- 146	USP3	15	63796793	63886839
	1	228696356	228700006	BTNL10	NO_MIRNA	-	-			mIR- 146	UBTD1	10	99258625	99330966
	1	228744885	228788150	DUSP5P1	NO_MIRNA	-	-			mIR- 146	TRIT1	1	40306723	40349183
	1	228783659	228783779	RNA5SP18	NO_MIRNA	-	-			mIR- 146	TRIM39	6	30294256	30311506
	1	228823162	228823574	FTH1P2	NO_MIRNA	-	-			mIR- 146	TMEM19	12	72079867	72097836
	1	228870824	228882416	RHOU	MIRNA	RHOU	-			mIR- 146	TMEM120B	12	122150658	122220907
	1	229406822	229441641	RAB4A	NO_MIRNA	RAB4A	-			mIR- 146	TMEFF1	9	103204560	103339918
	1	229546247	229546514	RN7SKP276	NO_MIRNA	-	-			mIR- 146	TDRKH	1	151742583	151763892
	1	229566992	229569845	ACTA1	MIRNA	ACTA1	-			mIR- 146	TCHP	12	110338069	110421646
	1	229577045	229644103	NUP133	MIRNA	NUP133	-			mIR- 146	TARBP2	12	53894705	53900215
	1	229652329	229694442	ABCB10	NO_MIRNA	ABCB10	-			mIR- 146	TANC2	17	61086917	61505060
	1	229670811	229670936	RNU4-21P	NO_MIRNA	-	-			mIR- 146	TAF4	20	60528525	60640866
	1	229685652	229685769	RNA5SP78	NO_MIRNA	-	-			mIR- 146	TAF11	6	34845555	34855866
	1	229706279	229706543	HMGN2P19	NO_MIRNA	-	-			mIR- 146	SUMO1	2	203070903	203103331
	1	229728858	229761794	TAF5L	MIRNA	TAF5L	-			mIR- 146	STRBP	9	125871779	126030855
	1	229840981	229841608	HMGB1P26	NO_MIRNA	-	-			mIR- 146	ST5	11	8714898	8932498
	1	230193536	230417870	GALNT2	MIRNA	GALNT2	-			mIR- 146	SRP14	15	40327940	40331389
	1	230457392	230561475	PGBD5	NO_MIRNA	PGBD5	-			mIR- 146	SPTLC2	14	77972340	78083116
	1	230778235	230829728	COG2	NO_MIRNA	COG2	-			mIR- 146	SORT1	1	109852192	109940573
	1	230838269	230850043	AGT	NO_MIRNA	AGT	-			mIR- 146	SNAP91	6	84262599	84419410
	1	230883130	230937749	CAPN9	MIRNA	CAPN9	-			mIR- 146	SMC1B	22	45739944	45809500
	1	231041989	231114621	TTC13	MIRNA	TTC13	-			mIR- 146	SLCO3A1	15	92396925	92715665
	1	231114727	231136341	ARV1	NO_MIRNA	ARV1	-			mIR- 146	SLC39A5	12	56623833	56631630
	1	231297858	231357302	TRIM67	NO_MIRNA	TRIM67	-			mIR- 146	SIX4	14	61176246	61191066
	1	231376953	231413719	GNPAT	NO_MIRNA	GNPAT	-			mIR- 146	SIAH2	3	150458914	150481264
	1	231468480	231473598	EXOC8	NO_MIRNA	EXOC8	-			mIR- 146	SH3BP5	3	15296360	15382875
	1	231472850	231490769	SPRTN	MIRNA	SPRTN	-			mIR- 146	SESN3	11	94898704	94965705
	1	231499497	231560790	EGLN1	MIRNA	EGLN1	-			mIR- 146	SERBP1	1	67873493	67896098
	1	231664399	231702270	TSNAX	MIRNA	TSNAX	-			mIR- 146	SEC23IP	10	121652223	121702014
	1	231664399	231954990	TSNAX-DISC1	NO_MIRNA	-	-			mIR- 146	SCN3B	11	123499895	123525952
	1	232061580	232080979	DISC1-IT1	NO_MIRNA	-	-			mIR- 146	SBSPON	8	73976775	74036323
	1	232533711	232697304	SIPA1L2	MIRNA	SIPA1L2	-			mIR- 146	RWDD4	4	184560788	184580378
	1	233086351	233119628	NTPCR	NO_MIRNA	NTPCR	-			mIR- 146	RRS1	8	67341263	67342966
	1	233119181	233431459	PCNXL2	NO_MIRNA	PCNXL2	-			mIR- 146	RND3	2	151324709	151395525
	1	233424614	233425193	RPS7P3	NO_MIRNA	-	-			mIR- 146	RBM24	6	17281577	17294106
	1	233749750	233808258	KCNK1	MIRNA	KCNK1	-			mIR- 146	RBL1	20	35624752	35724398
	1	234040679	234460262	SLC35F3	MIRNA	SLC35F3	-			mIR- 146	RASSF1	3	50367219	50378411
	1	234442213	234442285	MIR4671	NO_MIRNA	-	-			mIR- 146	RAF1	3	12625100	12705725
	1	234509202	234519795	COA6	NO_MIRNA	COA6	-			mIR- 146	PTPRD	9	8314246	10612723
	1	234527059	234614849	TARBP1	MIRNA	TARBP1	-			mIR- 146	PTPRA	20	2844830	3019722
	1	234740015	234745271	IRF2BP2	MIRNA	IRF2BP2	-			mIR- 146	PTPN12	7	77166592	77269388
	1	234765057	234770526	LINC00184	NO_MIRNA	-	-			mIR- 146	PTPDC1	9	96793076	96872138
[truncated: 21,478 more rows]
