# Supplementary material for: Analysis of common genetic variation across targets of microRNAs dysregulated both in ASD and epilepsy reveals negative correlation
Source: Front Genet. 2023 Mar 9;14:1072563. doi: 10.3389/fgene.2023.1072563 (PMC10034058; doi:10.3389/fgene.2023.1072563)
Supplement: Supplementary file 4 [file Table1.XLSX]

## Sheet: ST1
	Supplementary table 1. Clinical and phenotypic information of the ASD cohort used in the present study as target sample for polygenic scores calculation. Sample ASD score, clinical onset and comorbidity information are displayed. ADOS2: Autism Diagnostic Observation Schedule, version 2; ADOS-G: Autism Diagnostic Observation Schedule, Generic version; ADI-R: Autism Diagnostic Interview-Revised; In…
IndividualID	Sample ID	ADOS2 (raw total scores)	SS_ADOS2 (calibrated severity scores)	ADOS-G (raw total scores)	SS_ADOS-G (calibrated severity scores)	ADI-R. Qualitative Abnormalities in Reciprocal Social Interaction (Total A)	ADI-R. Verbal Total B (V)	ADI-R. Nonverbal Total B (NV)	ADI-R. Restricted, Repetitive, and Stereotyped Patterns of Behavior (Total C)	ADI-R. Abnormality of Development Evident at or Before 36 Months (Total D)	Current language level	Age of first steps (months)	Age of first words (months)	Age of first sentences (months)	Age of onset	Developmental regression	IQ	Intellectual ability	Cognitive delay	Epilepsy	Other comorbidities
G01-GEA-1-HI	GEA1			18		23	11		5	4	Simple sentences				Between 1 and 3 years of age	No				No
G01-GEA-3-HI	GEA3	23	9	19	9	23	23	N/A	11	4	Simple sentences				Between 1 and 3 years of age	No	62	1	Yes	No
G01-GEA-6-HI	GEA6					27	19	NA	7	4	No language				Prior to the first year	No		2	Yes	No
G01-GEA-8-HI	GEA8										Fluent language				Between 1 and 3 years of age	No				No
G01-GEA-9-HI	GEA9					17	16	NA	5	3	Simple sentences				Between 1 and 3 years of age	Yes		3	Yes	Yes
G01-GEA-10-HI	GEA10										No language				Between 1 and 3 years of age	Yes				No
G01-GEA-11-HI	GEA11			4							Fluent language	13			Prior to the first year	Yes	80	0	No	No
G01-GEA-12-HI	GEA12	23	9			28		12	10	4	Simple sentences				Between 1 and 3 years of age	No		3	Yes	No
G01-GEA-13-HI	GEA13			14	9	10	7	NA	3	4	Fluent language				Between 1 and 3 years of age	No	101	0	No	Yes	Attention deficit hyperactivity disorder and disruptive behavior
G01-GEA-14-HI	GEA14										No language				Between 1 and 3 years of age	Yes		3	Yes	No
G01-GEA-15-HI	GEA15										Simple sentences				Between 1 and 3 years of age	No		3	Yes	No	Attention deficit hyperactivity disorder and disruptive behavior
G01-GEA-17-HI	GEA17										Words				Between 1 and 3 years of age	Yes				No
G01-GEA-18-HI	GEA18										No language				Between 1 and 3 years of age	Yes		3	Yes	Yes
G01-GEA-22-HI	GEA22										No language				Prior to the first year			3	Yes	No
G01-GEA-23-HI	GEA23										Fluent language				After 3 years of age	Yes		0	No	No
G01-GEA-24-HI	GEA24										Simple sentences				Between 1 and 3 years of age	No				No
G01-GEA-25-HI	GEA25	19	7		7	23	23	NA	8	4	Simple sentences	15	15	72	Between 1 and 3 years of age	Yes		0	No	No
G01-GEA-26-HI	GEA26	18	6			22	22	NA	3	4	No language				Between 1 and 3 years of age	No	61	1	No	Yes
G01-GEA-27-HI	GEA27			7	4	23	17	N/A	9	5	Fluent language				Between 1 and 3 years of age	No	98	0	No	No	Bipolar disorder (unspecified)
G01-GEA-28-HI	GEA28										Fluent language				Between 1 and 3 years of age	No				No
G01-GEA-30-HI	GEA30										Fluent language				Between 1 and 3 years of age	No				No
G01-GEA-32-HI	GEA32										No language				Prior to the first year			3	Yes	Yes
G01-GEA-33-HI	GEA33										Fluent language				Between 1 and 3 years of age	No				No
G01-GEA-34-HI	GEA34										Words				Between 1 and 3 years of age	Yes				No
G01-GEA-35-HI	GEA35										Fluent language				Prior to the first year	Yes		0	No	No
G01-GEA-36-HI	GEA36										No language				Prior to the first year	Yes		3	Yes	Yes
G01-GEA-37-HI	GEA37			20		25	NA	14	8	4	Words				Between 1 and 3 years of age	Yes		3	Yes	No
G01-GEA-38-HI	GEA38										No language				Prior to the first year	No		3	Yes	No
G01-GEA-40-HI	GEA40	24	10		10	26	18		9	4	Simple sentences				NA	Yes	77	0	No	No
G01-GEA-41-HI	GEA41			19		28	24		8	4	Simple sentences				Prior to the first year	No	70	0	No	No
G01-GEA-42-HI	GEA42										No language				Between 1 and 3 years of age	No				No
G01-GEA-43-HI	GEA43	16	9		9	28	21	NA	10	3	Fluent language				After 3 years of age	No		2	Yes	No
G01-GEA-44-HI	GEA44		3		3						Simple sentences				Between 1 and 3 years of age	Yes		0	No	No
G01-GEA-45-HI	GEA45										No language				Prior to the first year	Yes				No
G01-GEA-47-HI	GEA47			19	10	27	16		6	4	Simple sentences	14			Between 1 and 3 years of age	Yes	60	1	Yes	No
G01-GEA-49-HI	GEA49										No language				Prior to the first year	No		3	Yes	No
G01-GEA-50-HI	GEA50					26	NA	13	5	4	No language				Between 1 and 3 years of age	No		3	Yes	No
G01-GEA-52-HI	GEA52										Simple sentences				Between 1 and 3 years of age	Yes		3	Yes	No
G01-GEA-53-HI	GEA53					5			2		No language				Prior to the first year	No		3	Yes	Yes
G01-GEA-54-HI	GEA54										Simple sentences				After 3 years of age	Yes		3	Yes	Yes
G01-GEA-55-HI	GEA55	17	6		6	20	9		6	5	Simple sentences				Between 1 and 3 years of age	No		3	Yes	Yes	Fragile-X
G01-GEA-56-HI	GEA56										Fluent language				Between 1 and 3 years of age	No				No
G01-GEA-57-HI	GEA57										No language				Between 1 and 3 years of age			3	Yes	No
G01-GEA-58-HI	GEA58			16	9	24	18		5	5	Fluent language				Between 1 and 3 years of age	No	85	0	No	No
G01-GEA-59-HI	GEA59	16	9			25	24	NA	10	5	Fluent language				Prior to the first year	No		3	Yes	No
G01-GEA-60-HI	GEA60	24	10		10	28	22		6	4	Simple sentences				Between 1 and 3 years of age	No	56	1	Yes	Yes
G01-GEA-62-HI	GEA62										Fluent language				NA	No	71	0	No	Yes
G01-GEA-63-HI	GEA63		8	13	8	28	14	NA	10	3	Fluent language				After 3 years of age	No	100	0	No	No
G01-GEA-64-HI	GEA64										Fluent language				After 3 years of age	No				No
G01-GEA-65-HI	GEA65		4		4						Words				Between 1 and 3 years of age	Yes	43	2	Yes	No
G01-GEA-66-HI	GEA66										No language				Between 1 and 3 years of age	Yes				No
G01-GEA-67-HI	GEA67			18		28	14	NA	6	4	No language	18			Prior to the first year	Yes		0	Yes	No
G01-GEA-68-HI	GEA68										Words				Prior to the first year	No		3	Yes	No
G01-GEA-70-HI	GEA70										No language				Between 1 and 3 years of age	Yes		3	Yes	No
G01-GEA-71-HI	GEA71										No language				Between 1 and 3 years of age	No		3	Yes	No
G01-GEA-73-HI	GEA73										Fluent language				Between 1 and 3 years of age	Yes	111	0	No	No	Bipolar disorder (Type I)
G01-GEA-74-HI	GEA74										Simple sentences				Prior to the first year	No	47	2	Yes	No
G01-GEA-75-HI	GEA75	14	8		8	24	22		4	5	Fluent language				Between 1 and 3 years of age	No	88	0	No	No	Attention deficit hyperactivity disorder
G01-GEA-76-HI	GEA76				6	23		12	4	4	No language				Between 1 and 3 years of age	No		2	Yes	No
G01-GEA-79-HI	GEA79										No language				Between 1 and 3 years of age	No		5		No
G01-GEA-80-HI	GEA80										Simple sentences				Between 1 and 3 years of age	NA	47	2	Yes	No
G01-GEA-81-HI	GEA81	20				30		13	5	5	No language				Prior to the first year	Yes		3	Yes	Yes
G01-GEA-85-HI	GEA85										Simple sentences				Prior to the first year	No		3	Yes	No
G01-GEA-86-HI	GEA86										Fluent language				Between 1 and 3 years of age	No	95	0	No	Yes
G01-GEA-87-HI	GEA87										Fluent language				Between 1 and 3 years of age	No		0	No	No
G01-GEA-88-HI	GEA88										Simple sentences				Between 1 and 3 years of age	No		3	Yes	Yes
G01-GEA-89-HI	GEA89	19	6		6	25	NA	14	5	5	No language				Between 1 and 3 years of age	No		2	Yes	No
G01-GEA-90-HI	GEA90										No language				Between 1 and 3 years of age	No		3	Yes	No
G01-GEA-91-HI	GEA91	25	9		9	20		12	9	5	No language				Prior to the first year	No		3	Yes	No
G01-GEA-92-HI	GEA92			7	5	29	21	NA	9	3	Fluent language	13			Prior to the first year	No	114	0	No	No
G01-GEA-93HI	GEA93			9		22	14	NA	5	3	Fluent language	16			Between 1 and 3 years of age	No	71	0	No	No
G01-GEA-94-HI	GEA94	16	7		7	26	20	NA	5	3	Words				Between 1 and 3 years of age	No		3	Yes	No
G01-GEA-95-HI	GEA95			11	6	28	NA	13	10	5	Words	13			Prior to the first year	No	61	1	Yes	No	Attention deficit hyperactivity disorder
G01-GEA-96-HI	GEA96	26	10		10	26	NA	14	6	4	No language				Between 1 and 3 years of age	Yes		2	Yes	Yes
G01-GEA-97-HI	GEA97			17							Simple sentences				Between 1 and 3 years of age	No		0	No	No
G01-GEA-98-HI	GEA98			9		30	23		9	5	Words				Prior to the first year	No		2	Yes	No
G01-GEA-99-HI	GEA99	22	7		7	26	17	NA	6	3	Words				Between 1 and 3 years of age	Yes		2	Yes	No
G01-GEA-100-HI	GEA100										No language				Between 1 and 3 years of age	No		3	Yes	No
G01-GEA-101-HI	GEA101			20	10	19	5		2	4	Fluent language	12			Between 1 and 3 years of age	No	78	0	No	No
G01-GEA-102-HI	GEA102										No language				Prior to the first year	No		1	Yes	No
G01-GEA-103-HI	GEA103	25	9		9	29	NA	13		4	Simple sentences				Between 1 and 3 years of age	Yes		3	Yes	No
G01-GEA-104-HI	GEA104	20	7		7	23	21	NA	9	3	Words				Prior to the first year	Yes		1	Yes	No
G01-GEA-105-HI	GEA105			20		9	13		6		Fluent language				After 3 years of age	No	41	2	Yes	No
G01-GEA-106-HI	GEA106										Simple sentences	11			Between 1 and 3 years of age	Yes		5	ND	No
G01-GEA-108-HI	GEA108										No language				Prior to the first year	No		3	Yes	Yes
G01-GEA-110-HI	GEA110	14	8		8	23	13	NA	7	4	Fluent language				After 3 years of age	No	108	0	No	No
G01-GEA-111-HI	GEA111		8	12	8	20	18	NA	10	3	Fluent language				Between 1 and 3 years of age	Yes	64	1	No	No
G01-GEA-112-HI	GEA112										No language				Between 1 and 3 years of age	No		3	Yes	No
G01-GEA-114-HI	GEA114										Fluent language				Between 1 and 3 years of age	No	104	0	No	No
G01-GEA-118-HI	GEA118										No language				Prior to the first year	No		3	Yes	No
G01-GEA-120-HI	GEA120										Fluent language				Between 1 and 3 years of age	Yes	64	1	Yes	No
G01-GEA-122-HI	GEA122			14		15	8	NA	5		Fluent language				Between 1 and 3 years of age	No	59	1	Yes	No
G01-GEA-123-HI	GEA123										Simple sentences				Prior to the first year	No		5	ND	Yes
G01-GEA-124-HI	GEA124										No language				Prior to the first year	No		3	Yes	No
G01-GEA-125-HI	GEA125	25	10		10	30		14	7	5	No language				Prior to the first year			3	Yes	No
G01-GEA-126-HI	GEA126	14	8		8	26	20		6	5	Simple sentences				Prior to the first year	No	82	0	No	No
G01-GEA-127-HI	GEA127										Fluent language				After 3 years of age	No		0	No	No
G01-GEA-129-HI	GEA129		6	21	6						Words				Between 1 and 3 years of age	No		1	Yes	No
G01-GEA-130-HI	GEA130	18	6			27	NA	13	6	5	No language				Between 1 and 3 years of age	No		2	Yes	No
G01-GEA-131-HI	GEA131	22	9	21	9	26	20		7	4	Words				Between 1 and 3 years of age	Yes		1	Yes	No
G01-GEA-132-HI	GEA132			7	6	7	7		1	4	Fluent language				Between 1 and 3 years of age	Yes	60	1	Yes	No
G01-GEA-133-HI	GEA133	19	9		9	27	22		4	5	Simple sentences				Prior to the first year	No	44	2	Yes	No
G01-GEA-134-HI	GEA134										Fluent language				Between 1 and 3 years of age	No		5	ND	No
G01-GEA-135-HI	GEA135										No language				Prior to the first year	No		3	Yes	Yes
G01-GEA-136-HI	GEA136	15	9		9	24	24	NA	9	5	Simple sentences				Between 1 and 3 years of age	Yes	70	0	No	No
G01-GEA-137-HI	GEA137			17	8	23		14	5	5	No language				Between 1 and 3 years of age	No		3	Yes	No
G01-GEA-139-HI	GEA139			10	5	26	22		7	5	Simple sentences				Between 1 and 3 years of age	No		2	Yes	No
G01-GEA-140-HI	GEA140										Words				Between 1 and 3 years of age	No	90	0	No	No
G01-GEA-143-HI	GEA143										Words	18			Between 1 and 3 years of age	Yes	52	5	ND	No
G01-GEA-144-HI	GEA144										No language				Between 1 and 3 years of age	Yes		3	Yes	No
G01-GEA-145-HI	GEA145	9	5		5	25	20	NA	9	3	Fluent language				Prior to the first year	No		1	Yes	No
G01-GEA-146-HI	GEA146					15	15		9	5	Simple sentences	13	18	24	Between 1 and 3 years of age	No		0	No	No
G01-GEA-147-HI	GEA147			7		25	11		5	2	Fluent language	16	16	30	Between 1 and 3 years of age	No	104	0	No	No
G01-GEA-148-HI	GEA148			7	3	19	14	NA	1	1	Fluent language				Between 1 and 3 years of age	No	61	1	Yes	No
G01-GEA-149-HI	GEA149	11	7		7	21	16		6	3	Fluent language				Between 1 and 3 years of age	No	116	0	No	No
G01-GEA-150-HI	GEA150	13				26	NA	13	5	4	Words				Between 1 and 3 years of age	Yes		3	Yes	No
G01-GEA-151-HI	GEA151										No language				Between 1 and 3 years of age	Yes		2	Yes	Yes
G01-GEA-152-HI	GEA152		9	10	9	18	15		5	4	Fluent language				Between 1 and 3 years of age	No	80	0	Yes	No
G01-GEA-154-HI	GEA154			12	8	24	10	NA	11	5	Fluent language	25			Between 1 and 3 years of age	No	85	0	No	No
G01-GEA-155-HI	GEA155										Words				Prior to the first year	No		3	Yes	No
G01-GEA-158-HI	GEA158										No language				Between 1 and 3 years of age	Yes		3	Yes	No
G01-GEA-159-HI	GEA159										Words				Prior to the first year	Yes		5	ND	No
G01-GEA-160-HI	GEA160										Words				Between 1 and 3 years of age	No		3	Yes	No
G01-GEA-161-HI	GEA161		6		6						Simple sentences				Between 1 and 3 years of age	Yes	95	0	Yes	No
G01-GEA-162-HI	GEA162										No language				Prior to the first year	Yes		3	Yes	No
G01-GEA-163-HI	GEA163			11	6	28	22		7	5	Words				Between 1 and 3 years of age	No	62	1	Yes	No
G01-GEA-166-HI	GEA166										No language				Prior to the first year	No		0	No	No
G01-GEA-169-HI	GEA169										Simple sentences				Between 1 and 3 years of age	No		3	Yes	No
G01-GEA-173-HI	GEA173										No language				Between 1 and 3 years of age	Yes		2	Yes	No
G01-GEA-175-HI	GEA175			15	9	26	18		8	5	Fluent language	18			Between 1 and 3 years of age	No	75	0	No	No
G01-GEA-177-HI	GEA177										Words				Between 1 and 3 years of age	No		3	Yes	No
G01-GEA-178-HI	GEA178	7	4		4	27	18	N/A	9	5	Simple sentences				Between 1 and 3 years of age	No	88	0	No	No
G01-GEA-180-HI	GEA180	15				28	24	NA	9	5	Simple sentences				Between 1 and 3 years of age	No		3	Yes	No
G01-GEA-181-HI	GEA181	19				26	NA	11	9	4	Words				Between 1 and 3 years of age	Yes		0	No	No
G01-GEA-182-HI	GEA182										Fluent language				Between 1 and 3 years of age	Yes		0	No	Yes
G01-GEA-183-HI	GEA183										Words				Between 1 and 3 years of age	Yes		3	Yes	No
G01-GEA-184-HI	GEA184										No language				Between 1 and 3 years of age	Yes		3	Yes	Yes
G01-GEA-185-HI	GEA185										Words				Between 1 and 3 years of age	Yes	56	1	Yes	No
G01-GEA-186-HI	GEA186										Simple sentences				Between 1 and 3 years of age	Yes		3	Yes	No
G01-GEA-189-HI	GEA189	7	4		4	22	21		8	2	Fluent language				Between 1 and 3 years of age	No	133	0	No	No
G01-GEA-191-HI	GEA191	22	9		9	22	17	NA	6	2	Simple sentences				After 3 years of age	Yes		3	Yes	No
G01-GEA-192-HI	GEA192		6		6						Words				Between 1 and 3 years of age	Yes		3	Yes	No
G01-GEA-193-HI	GEA193	11	7			24	25	NA	10	5	Simple sentences				Between 1 and 3 years of age	No	78	0	No	No
G01-GEA-195-HI	GEA195	24	8		8	25	NA	13	4	5	No language				Between 1 and 3 years of age	Yes		3	Yes	No
G01-GEA-202-HI	GEA202			14		21	23	NA	8	4	Simple sentences	20			Prior to the first year	Yes	34	2	Yes	No
G01-GEA-203-HI	GEA203			14	8	17	12	NA	3	2	Fluent language	12			Between 1 and 3 years of age	No	121	0	No	No
G01-GEA-204-HI	GEA204										Fluent language				Prior to the first year	No		1	No	No
G01-GEA-205-HI	GEA205										Fluent language				Between 1 and 3 years of age	Yes		0	No	No
G01-GEA-206-HI	GEA206										Fluent language				After 3 years of age	No	76	0	No	No
G01-GEA-207-HI	GEA207	20	8		8	21	24		8	2	Simple sentences				Between 1 and 3 years of age	No		2	Yes	No
G01-GEA-208_HI	GEA208					11		13	6	4	Simple sentences				Prior to the first year	No		3	Yes	No
G01-GEA-209-HI	GEA209										No language				Prior to the first year	No		3	Yes	No
G01-GEA-211-HI	GEA211			11	10	26	23	N/A	8	5	Simple sentences				Between 1 and 3 years of age	No	70	0	No	No
G01-GEA-212-HI	GEA212										No language				Prior to the first year	Yes		3	Yes	Yes
G01-GEA-213-HI	GEA213			9		18	20	NA	3	4	Fluent language	18			Prior to the first year	No		0	No	No
G01-GEA-214-HI	GEA214			17	9	30	22		7	5	Fluent language	12			Between 1 and 3 years of age	Yes	126	0	No	No
G01-GEA-215-HI	GEA215			9	6	28	22		10	5	Fluent language	18			Between 1 and 3 years of age	Yes	105	0	No	No
G01-GEA-216-HI	GEA216	18	6		6	24	NA	13	8	5	No language				Prior to the first year	Yes		3	Yes	No
G01-GEA-217-HI	GEA217		10	19	10						Simple sentences				Between 1 and 3 years of age	No	75	0	No	No
G01-GEA-218-HI	GEA218			13		22	20		5	3	Fluent language				Prior to the first year	No	88	0	No	No
G01-GEA-219-HI	GEA219			16		19		13	4	4	Words	15			Between 1 and 3 years of age	Yes		2	Yes	No
G01-GEA-220-HI	GEA220										Words				Between 1 and 3 years of age	Yes		3	Yes	No
G01-GEA-222-HI	GEA222			15	9	19	21		5	5	Fluent language				Between 1 and 3 years of age	No	46	2	Yes	Yes
G01-GEA-223-HI	GEA223										No language				Prior to the first year	No		5	ND	No
G01-GEA-224-HI	GEA224	18	9		10	24	20		4	4	Fluent language				Between 1 and 3 years of age	Yes	65	1	Yes	No
G01-GEA-225-HI	GEA225		7		7						No language				Prior to the first year	No		3	Yes	Yes
G01-GEA-226-HI	GEA226			19		27	NA	14	4	4	Words	11			Between 1 and 3 years of age	Yes	26	2	Yes	No
G01-GEA-227-HI	GEA227										No language				Between 1 and 3 years of age	Yes		5	ND	Yes
G01-GEA-229-HI	GEA229										Words				Prior to the first year	No	84	5	ND	Yes
G01-GEA-232-HI	GEA232										Words				Between 1 and 3 years of age	Yes		5	ND	No
G01-GEA-233-HI	GEA233										No language				Prior to the first year	No		5	ND	No
G01-GEA-235-HI	GEA235										Simple sentences				After 3 years of age	Yes	55	1	Yes	No
G01-GEA-236-HI	GEA236										Simple sentences				Between 1 and 3 years of age	No		3	Yes	No
G01-GEA-237-HI	GEA237										No language				Between 1 and 3 years of age	Yes		3	Yes	Yes
G01-GEA-239-HI	GEA239										No language				Between 1 and 3 years of age	No		3	Yes	Yes
G01-GEA-240-HI	GEA240										No language				After 3 years of age	Yes		3	Yes	Yes
G01-GEA-241-HI	GEA241										Words				Prior to the first year	No		3	Yes	Yes
G01-GEA-245-HI	GEA245										No language				Prior to the first year	Yes		3	Yes	Yes
G01-GEA-248-HI	GEA248			14	8	30	16		8	5	Fluent language	14			Prior to the first year	No	112	0	No	No
G01-GEA-249-HI	GEA249										Fluent language				After 3 years of age	No		5	ND	No
G01-GEA-251-HI	GEA251			17		19	ND	10	3	3	No language	14			Between 1 and 3 years of age	No	92	0	No	No
G01-GEA-252-HI	GEA252			8	4	19		8	4		No language	12			Prior to the first year	Yes		3	Yes	No
G01-GEA-254-HI	GEA254			13	10	26	20	NA	9	5	Fluent language	14			Between 1 and 3 years of age	No	113	0	No	No
G01-GEA-258-HI	GEA258	20				30	NA	13	6	5	No language	18			Between 1 and 3 years of age	No		3	Yes	No
G01-GEA-259-HI	GEA259			24		27	NA	12	5	4	No language	21			Prior to the first year	Yes		2	Yes	No
G01-GEA-260-HI	GEA260	16	6		6	28	NA	14	5	4	No language				Between 1 and 3 years of age	Yes	46	2	Yes	No
G01-GEA-262-HI	GEA262					27	NA	13	8	5	No language	14			Between 1 and 3 years of age	No		3	Yes	No
G01-GEA-263-HI	GEA263										Words	15			Between 1 and 3 years of age	No		3	Yes	No
G01-GEA-264-HI	GEA264										No language	12			Between 1 and 3 years of age	Yes		5		Yes
G01-GEA-266-HI	GEA266					18	20	NA	8	4	Fluent language	16			Between 1 and 3 years of age	No	87	0	No	No
G01-GEA-267-HI	GEA267			17	10	23	18	NA	12	4	Fluent language	18			Prior to the first year	No	47	2	Yes	No
G01-GEA-268-HI	GEA268										No language				Prior to the first year	No		3	Yes	Yes
G01-GEA-269-HI	GEA269			6	5	17	14		7	5	Fluent language				Prior to the first year	No	48	2	Yes	No
G01-GEA-271-HI	GEA271										No language	14			Between 1 and 3 years of age	Yes			ND	No
G01-GEA-274-HI	GEA274	6	3		3						Fluent language				Between 1 and 3 years of age	No	113	0	No	No
G01-GEA-278-HI	GEA278										Simple sentences	12			Between 1 and 3 years of age	Yes	122	5		No	Attention deficit hyperactivity disorder
G01-GEA-279-HI	GEA279			11		28	23		7	4	Fluent language	12			Between 1 and 3 years of age	No		0	No	No
G01-GEA-280-HI	GEA280										Fluent language	15			After 3 years of age	No		5		No
G01-GEA-281-HI	GEA281			17	10	23	14		6	5	Fluent language	15			After 3 years of age	No	126	0	No	No
G01-GEA-283-HI	GEA283										Words	11			Between 1 and 3 years of age	No		3	Yes	No
G01-GEA-284-HI	GEA284			13	8	26	13		10	3	Fluent language				Between 1 and 3 years of age	No	87	0	No	No
G01-GEA-285-HI	GEA285										Simple sentences	11			Between 1 and 3 years of age	Yes		3	Yes	No
G01-GEA-286-HI	GEA286										Simple sentences	12			Between 1 and 3 years of age	Yes		5	ND	No	Attention deficit hyperactivity disorder
G01-GEA-287-HI	GEA287										Words	17			Between 1 and 3 years of age	No		5		No
G01-GEA-288-HI	GEA288			12	7	28	20		7	2	Fluent language	12			After 3 years of age	No	95	0	No	No
G01-GEA-289-HI	GEA289		8	13	8	23	18	NA	4	4	Fluent language	16			After 3 years of age	No	56	1	ND	Yes
G01-GEA-290-HI	GEA290					16		13	8		No language	12			Prior to the first year	Yes		3	Yes	No
G01-GEA-292-HI	GEA292			14	7	27	NA	13	8	4	Simple sentences	19	30		Prior to the first year	No		1	Yes	No
G01-GEA-293-HI	GEA293					27	22	NA	9	4	Words				Between 1 and 3 years of age	Yes		5		No
G01-GEA-295-HI	GEA295			13	7	25	23	NA	7	4	Fluent language	12			Between 1 and 3 years of age	No	123	0	No	No	Attention deficit hyperactivity disorder
G01-GEA-296-HI	GEA296	18	8		8	22	22		9	4	Fluent language	15			Prior to the first year	No		3	Yes	No
G01-GEA-301-HI	GEA301		6	10	6	25	16	NA	7	5	Fluent language	18			Between 1 and 3 years of age	No				No
G01-GEA-302-HI	GEA302										Fluent language	13			Between 1 and 3 years of age	No		0	No	No
G01-GEA-304-HI	GEA304			18		17	14	ND	4	3	Words	16			Between 1 and 3 years of age	Yes		3	Yes	No
G01-GEA-305-HI	GEA305	18	6		6	23	17		7	4	No language				Between 1 and 3 years of age	Yes		2	Yes	No
G01-GEA-306-HI	GEA306										No language	48			Prior to the first year	Yes		5		Yes
G01-GEA-307_HI	GEA307										No language	15			Between 1 and 3 years of age	Yes		5		Yes
G01-GEA-309-HI	GEA309			10	6	29	22		9	5	Fluent language	13			Between 1 and 3 years of age	No	113	0	No	No
G01-GEA-310_HI	GEA310			18	10	29	23		8	3	Simple sentences	12			Between 1 and 3 years of age	No	103	0	No	No
G01-GEA-311-HI	GEA311		4	10	4	29	NA	14	5	5	No language	15			Between 1 and 3 years of age	Yes		3	Yes	No
G01-GEA-312-HI	GEA312			17	9	27	16		7	4	Simple sentences	15			Between 1 and 3 years of age	Yes	53	1	Yes	No
G01-GEA-313_HI	GEA313	11				25	19	NA	5	5	Fluent language	12			Between 1 and 3 years of age	No		5	ND	No
G01-GEA-317-HI	GEA317			6		17	12		8	3	Fluent language	18			After 3 years of age	Yes	95	0	ND	No
G01-GEA-318-HI	GEA318		7	11	7	8	9		9	2	Fluent language	13			Between 1 and 3 years of age	No	97	0	No	No
G01-GEA-327_HI	GEA327			15	8	20	15	NA	7	0	Simple sentences	12			Between 1 and 3 years of age	No	92	0	No	No
G01-GEA-328_HI	GEA328			5	3	18	12	NA	10	3	Fluent language	14	24	36	After 3 years of age	Yes	57	1	Yes	No
G01-GEA-330_HI	GEA330			10		19	18	NA	4	3	Fluent language	18			Between 1 and 3 years of age	No	81	0	No	No
G01-GEA-332_HI	GEA332			13		ND	ND	ND	ND	ND	No language	16			Prior to the first year	Yes		1	Yes	No
G01-GEA-333_HI	GEA333			13	6	24	NA	10	8	3	No language	15			Between 1 and 3 years of age	Yes		1	Yes	No
G01-GEA-334_HI	GEA334	18				24	15		2	2	Fluent language	17			After 3 years of age	Yes	70	0	Yes	No
G01-GEA-335_HI	GEA335										Simple sentences	12			Prior to the first year	No		3	Yes	No
G01-GEA-336_HI	GEA336										No language	22			Between 1 and 3 years of age	Yes		3	Yes	No
G01-GEA-338_HI	GEA338					30	NA	14	7	3	No language	13			Prior to the first year	Yes		3	Yes	No
