# Supplementary material for: Analysis of common genetic variation across targets of microRNAs dysregulated both in ASD and epilepsy reveals negative correlation
Source: Front Genet. 2023 Mar 9;14:1072563. doi: 10.3389/fgene.2023.1072563 (PMC10034058; doi:10.3389/fgene.2023.1072563)
Supplement: Supplementary file 5 [file Table5.XLSX]

## Sheet: ST6
Supplementary table 6. Correlation and partial covariance analysis between Autism and Epilepsy. LD Score Regression: Whole genome genetic correlation obtained with LDSC command line tool, based on ASD and EPI GWAS. Scale Gencov: genetic covariance. Corr: genetic correlation. GNOVA: annotation-based covariance within miRNAs targets (miR). Rho: genetic covariance estimate. Se_Rho: standard error of…
	LD Score Regression (LDSC)
	Annotation	Scale Gencov (SE)	Mean z1*z2	Intercept	Corr (SE)	Z-score	P-value	FDR-p
	Whole Genome	-0,0216 (0,0121)	-0.0245	0,0004 (0,0077)	-0,1432 (0,0788)	-18181	0.069	0.069
	GNOVA
	Annotation	Rho	SE (Rho)	p-value	FDR-p	Correlation	h2(1)	h2(2)	N genes
	mIR genes	-0.00627	0.00275	0.0228	0.0331	-0.2161	0.0339	0.0249	4.581
	mIR genes (brain expressed)	-0.0048	0.0021	0.0248	0.0331	-0.1984	0.0384	0.015	4.544
	mIR genes (top 25% Haploinsuficient)	0.0092	0.0033	0.0102	0.0331	0.2202	0.00043	0.00042	313

## Sheet: ST7
Supplementary table 7. A) Two-sided one sample t-test on total sample(N=233). Various p-thresholds were used in each case in order to select the most explanatory (in bold) for the stratified analysis dividing into those subjects with or without epilepsy (ST4). B) Two-sided one sample t-test on selected thresholds on the sample subsets. 36 trios with this specific epilepsy (ASD_EPI) diagnosis and …
A)						B)
	Threshold	pTDT	CI	p-value			Sample	Threshold	pTDT	CI	p-value	p-value (perm)	t-test (two sample)
ASD - miR	0.00005	-0.02237	-0.14052; 0.09578	0.70949		ASD - miR	ASD_NoEPI	0.001	-0.06974	-0.21967; 0.08020	0.36014	0.806019	0.0457
	0.001	-0.0976	-0.23492; 0.03971	0.16275			ASD_EPI	0.001	-0.45497	-0.80393; -0.10601	0.01209	0.015298
	0.01	0.02223	-0.11552; 0.15998	0.75085
	0.05	-0.05571	-0.17860; 0.06718	0.37272
	0.1	-0.03843	-0.17047; 0.09360	0.56692
	0.2	-0.05575	-0.19254; 0.08103	0.42282
	Threshold	pTDT	CI	p-value			Sample	Threshold	pTDT	CI	p-value	p-value (perm)
ASD - no miR	0.00005	-0.03952	-0.17481; 0.09578	0.56558		ASD - no_miR	ASD_NoEPI	0.2	0.08412	-0.06644; 0.23469	0.27187	-
	0.001	-0.02631	-0.17209; 0.11947	0.72248			ASD_EPI	0.2	0.24446	-0.08548; 0.57440	0.14151	-
	0.01	0.10125	-0.04621; 0.24871	0.17747
	0.05	0.07667	-0.06116; 0.21449	0.27425
	0.1	0.05178	-0.08283; 0.18639	0.44938
	0.2	0.11805	-0.01528; 0.25139	0.08242
	Threshold	pTDT	CI	p-value			Sample	Threshold	pTDT	CI	p-value	p-value (perm)
EPI - miR	0.00005	-0.018	-0.13158; 0.09558	0.75515		EPI - miR	ASD_NoEPI	0.1	-0.11453	-0.27167; 0.04260	0.15219	-
	0.001	-0.05219	-0.18256; 0.07816	0.43102			ASD_EPI	0.1	-0.00628	-0.31780; 0.30523	0.96757	-
	0.01	-0.05329	-0.18745; 0.08086	0.43468
	0.05	-0.05771	-0.19865; 0.08323	0.42069
	0.1	-0.10249	-0.24049; 0.03549	0.14472
	0.2	-0.08631	-0.21797; 0.04533	0.19774
	Threshold	pTDT	CI	p-value			Sample	Threshold	pTDT	CI	p-value	p-value (perm)
EPI - no miR	0.00005	-0.05709	-0.20683; 0.09265	0.45338		EPI – no miR	ASD_NoEPI	0.01	0.05086	-0.12063; 0.22235	0.55930	-
	0.001	-0.03466	-0.18155; 0.11223	0.64246			ASD_EPI	0.01	0.23682	-0.16031; 0.63396	0.23416	-
	0.01	0.07703	-0.07576; 0.22982	0.32164
	0.05	0.00172	-0.13513; 0.1386	0.98029
	0.1	-0.0236	-0.15735; 0.11014	0.72840
	0.2	-0.00063	-0.13916; 0.13791	0.99289
